# Supplementary material for: Epitope-directed monoclonal antibody production using a mixed antigen cocktail facilitates antibody characterization and validation
Source: Commun Biol. 2021 Apr 6;4:441. doi: 10.1038/s42003-021-01965-x (PMC8024308; doi:10.1038/s42003-021-01965-x)
Supplement: Supplementary file 4 — Supplementary Data 1 [file 42003_2021_1965_MOESM4_ESM.xlsx]

## Sheet: Figure 3b
Figure 3b - Raw data for antigen down assay using DEXT, NUNC and COSTAR Microplates
abs = Absorbance at 450nm minus Absorbance at 570nm
DEXT MICROPLATES																								NUNC MICROPLATES																								COSTAR MICROPLATES
Column then row	Antigen 0.1ug (53) abs	Antigen 0.1ug (72) abs	Antigen 0.1ug (93) abs	Antigen 0.1ug (101) abs	Antigen 0.1ug (512) abs	Antigen 0.1ug (934) abs	Antigen 0.1ug (938) abs	Antigen 1ug (119) abs	Antigen 1ug (143) abs	Antigen 1ug (146) abs	Antigen 1ug (148) abs	Antigen 1ug (511) abs	Antigen 1ug (935) abs	Antigen 1ug (939) abs	Antigen 10ug (144) abs	Antigen 10ug (147) abs	Antigen 10ug (149) abs	Antigen 10ug (205) abs	Antigen 10ug (285) abs	Antigen 10ug (936) abs	Antigen 10ug (940) abs			Column then row	Antigen 0.1ug (532) abs	Antigen 0.1ug (545) abs	Antigen 0.1ug (872) abs	Antigen 0.1ug (878) abs	Antigen 0.1ug (884) abs	Antigen 0.1ug (890) abs	Antigen 0.1ug (893) abs	Antigen 1ug (534) abs	Antigen 1ug (547) abs	Antigen 1ug (840) abs	Antigen 1ug (874) abs	Antigen 1ug (880) abs	Antigen 1ug (886) abs	Antigen 1ug (895) abs	Antigen 10ug (536) abs	Antigen 10ug (549) abs	Antigen 10ug (842) abs	Antigen 10ug (876) abs	Antigen 10ug (882) abs	Antigen 10ug (888) abs	Antigen 10ug (897) abs			Column then row	Antigen 0.1ug (533) abs
A1	0.904	1.053	0.736	0.728	0.637	0.671	0.722	1.22	1.412	1.402	1.554	1.205	1.584	1.514	1.278	1.253	1.15	1.393	1.163	1.144	1.474			A1	1.106	1.701	1.555	1.638	1.634	1.44	1.448	1.703	2.422	2.742	2.349	2.406	2.34	2.511	1.672	2.192	2.673	2.796	2.457	2.162	2.302			A1	1.198
B1	0.884	1.106	0.682	0.806	0.643	0.724	0.814	1.163	1.486	1.592	1.46	1.325	1.511	1.472	1.407	1.277	1.266	1.332	1.064	1.239	1.514			B1	1.021	1.627	1.468	1.575	1.604	1.479	1.342	1.651	2.334	2.653	2.332	2.397	2.335	2.388	1.641	2.149	2.709	2.771	2.407	2.226	2.261			B1	1.146
C1	0.882	1.05	0.685	0.785	0.622	0.675	0.768	1.103	1.509	1.542	1.404	1.331	1.401	1.465	1.383	1.29	1.255	1.35	1.096	1.265	1.564			C1	1.034	1.624	1.453	1.578	1.593	1.628	1.288	1.708	2.533	2.646	2.351	2.355	2.312	2.407	1.661	2.218	2.539	2.794	2.418	2.275	2.233			C1	1.159
D1	0.765	1.002	0.621	0.805	0.615	0.668	0.851	1.033	1.482	1.536	1.349	1.305	1.553	1.406	1.305	1.308	1.187	1.43	1.02	1.216	1.582			D1	0.997	1.595	1.38	1.506	1.578	1.389	1.264	1.702	2.464	2.691	2.335	2.377	2.32	2.418	1.648	2.109	2.508	2.805	2.373	2.208	2.194			D1	1.074
E1	0.813	1.008	0.608	0.812	0.615	0.679	0.864	1.089	1.527	1.506	1.477	1.291	1.49	1.456	1.341	1.239	1.25	1.441	1.157	1.166	1.594			E1	1.036	1.604	1.384	1.537	1.541	1.475	1.276	1.723	2.501	2.685	2.384	2.394	2.464	2.436	1.621	2.16	2.547	2.836	2.41	2.289	2.284			E1	1.109
F1	0.676	0.935	0.643	0.824	0.6	0.646	0.843	1.063	1.448	1.467	1.473	1.243	1.481	1.447	1.321	1.25	1.256	1.456	1.082	1.169	1.514			F1	1.027	1.563	1.408	1.498	1.561	1.498	1.261	1.664	2.465	2.672	2.371	2.422	2.358	2.415	1.609	2.159	2.549	2.871	2.35	2.305	2.21			F1	1.156
G1	0.647	1.017	0.628	0.78	0.549	0.674	0.83	1.129	1.373	1.531	1.485	1.252	1.49	1.447	1.318	1.229	1.327	1.493	1.053	1.185	1.532			G1	1.102	1.588	1.485	1.511	1.533	1.571	1.183	1.739	2.483	2.749	2.453	2.473	2.475	2.47	1.651	2.205	2.668	2.821	2.403	2.368	2.258			G1	1.162
H1	0.682	1.122	0.696	0.776	0.534	0.623	0.761	1.125	1.28	1.439	1.446	1.212	1.468	1.472	1.259	1.166	1.285	1.404	1.206	1.252	1.564			H1	1.103	1.555	1.492	1.573	1.599	1.707	1.227	1.832	2.497	2.808	2.506	2.515	2.387	2.416	1.685	2.185	2.704	2.845	2.356	2.551	2.294			H1	1.019
A2	0.992	1.027	0.673	0.72	0.475	0.629	0.776	1.051	1.326	1.416	1.539	1.121	1.489	1.418	1.237	1.242	1.279	1.408	1.248	1.091	1.482			A2	1.103	1.616	1.497	1.611	1.544	1.51	1.364	1.614	2.419	2.639	2.269	2.316	2.239	2.376	1.661	2.162	2.726	2.681	2.387	2.132	2.249			A2	1.099
B2	0.799	1.021	0.701	0.79	0.636	0.736	0.856	1.114	1.415	1.588	1.499	1.294	1.493	1.445	1.331	1.253	1.302	1.458	1.043	1.187	1.523			B2	1.037	1.582	1.404	1.574	1.536	1.48	1.35	1.613	2.429	2.598	2.23	2.308	2.324	2.358	1.597	2.107	2.729	2.717	2.343	2.158	2.192			B2	1.108
C2	0.819	0.999	0.615	0.665	0.659	0.715	0.82	1.015	1.423	1.588	1.422	1.313	1.545	1.402	1.398	1.309	1.263	1.181	1.109	1.214	1.526			C2	0.994	1.51	1.398	1.547	1.498	1.646	1.19	1.617	2.441	2.548	2.223	2.274	2.193	2.325	1.591	2.139	2.49	2.706	2.347	2.164	2.114			C2	1.107
D2	0.84	0.967	0.561	0.699	0.656	0.614	0.776	1.019	1.395	1.509	1.379	1.207	1.505	1.352	1.287	1.293	1.24	1.439	1.043	1.163	1.479			D2	0.972	1.552	1.379	1.522	1.494	1.374	1.205	1.635	2.409	2.633	2.265	2.305	2.31	2.351	1.614	2.117	2.53	2.698	2.344	2.142	2.197			D2	1.097
E2	0.774	0.905	0.607	0.691	0.647	0.73	0.871	1.042	1.49	1.47	1.349	1.176	1.504	1.37	1.313	1.203	1.277	1.357	1.003	1.11	1.522			E2	1.009	1.546	1.318	1.447	1.5	1.463	1.237	1.671	2.432	2.648	2.274	2.304	2.322	2.404	1.607	2.112	2.489	2.745	2.348	2.128	2.198			E2	1.101
F2	0.714	0.909	0.574	0.743	0.695	0.634	0.852	1.044	1.417	1.438	1.371	1.159	1.396	1.365	1.29	1.193	1.276	1.388	0.945	1.078	1.469			F2	1.051	1.485	1.379	1.483	1.517	1.383	1.198	1.646	2.4	2.617	2.276	2.357	2.274	2.373	1.572	2.132	2.587	2.739	2.344	2.241	2.161			F2	1.103
G2	0.666	0.955	0.6	0.738	0.666	0.6	0.783	1.001	1.367	1.492	1.415	1.202	1.389	1.386	1.298	1.21	1.301	1.371	1.085	1.146	1.48			G2	1.068	1.518	1.44	1.475	1.538	1.485	1.114	1.683	2.427	2.652	2.326	2.39	2.341	2.386	1.595	2.16	2.651	2.75	2.28	2.293	2.178			G2	1.134
H2	0.651	0.997	0.685	0.844	0.577	0.635	0.772	1.12	1.33	1.442	1.461	1.187	1.43	1.447	1.307	1.111	1.258	1.398	1.233	1.153	1.496			H2	1.117	1.596	1.475	1.496	1.57	1.69	1.156	1.79	2.493	2.635	2.364	2.456	2.318	2.404	1.642	2.196	2.687	2.795	2.301	2.496	2.155			H2	1.057
A3	1.068	0.931	0.637	0.665	0.49	0.621	0.719	1.087	1.379	1.424	1.447	1.159	1.499	1.468	1.215	1.296	1.225	1.422	1.218	1.11	1.491			A3	1.064	1.553	1.39	1.572	1.495	1.344	1.345	1.637	2.463	2.585	2.216	2.291	2.262	2.361	1.611	2.141	2.546	2.641	2.361	2.193	2.199			A3	1.164
B3	0.81	1	0.618	0.675	0.663	0.66	0.777	1.067	1.344	1.575	1.465	1.258	1.492	1.424	1.322	1.231	1.286	1.483	1.166	1.202	1.481			B3	0.985	1.568	1.32	1.533	1.482	1.463	1.307	1.625	2.38	2.589	2.211	2.287	2.26	2.307	1.589	2.207	2.746	2.654	2.347	2.147	2.232			B3	1.068
C3	0.88	0.958	0.604	0.705	0.62	0.735	0.812	0.973	1.461	1.563	1.375	1.269	1.497	1.363	1.384	1.324	1.202	1.402	1.113	1.229	1.473			C3	0.99	1.509	1.377	1.533	1.509	1.585	1.294	1.612	2.423	2.552	2.212	2.271	2.245	2.26	1.596	2.092	2.519	2.675	2.337	2.179	2.166			C3	1.098
D3	0.808	0.973	0.583	0.737	0.632	0.668	0.786	0.945	1.478	1.499	1.34	1.208	1.448	1.356	1.276	1.285	1.197	1.528	1.082	1.154	1.478			D3	1	1.528	1.379	1.517	1.539	1.417	1.196	1.61	2.351	2.62	2.228	2.299	2.306	2.289	1.601	2.099	2.525	2.681	2.359	2.22	2.116			D3	1.094
E3	0.785	0.928	0.609	0.739	0.618	0.677	0.891	0.989	1.512	1.397	1.363	1.187	1.529	1.325	1.319	1.247	1.236	1.477	1.03	1.141	1.461			E3	1.01	1.564	1.322	1.494	1.523	1.359	1.164	1.654	2.466	2.633	2.233	2.308	2.324	2.347	1.555	2.049	2.499	2.685	2.406	2.285	2.177			E3	1.131
F3	0.736	0.888	0.555	0.744	0.618	0.625	0.832	0.9	1.465	1.424	1.338	1.188	1.358	1.289	1.305	1.167	1.269	1.446	1.034	1.143	1.442			F3	1.041	1.48	1.373	1.478	1.537	1.434	1.166	1.628	2.46	2.633	2.244	2.325	2.305	2.308	1.563	2.061	2.565	2.693	2.317	2.282	2.116			F3	1.106
G3	0.637	1.013	0.534	0.746	0.591	0.62	0.749	0.994	1.401	1.482	1.436	1.205	1.338	1.355	1.325	1.141	1.285	1.443	1.044	1.175	1.487			G3	1.087	1.474	1.439	1.579	1.508	1.45	1.062	1.654	2.413	2.658	2.278	2.383	2.306	2.333	1.595	2.184	2.631	2.71	2.315	2.325	2.174			G3	1.151
H3	0.655	1.044	0.63	0.89	0.563	0.581	0.777	1.043	1.405	1.371	1.48	1.195	1.471	1.353	1.304	1.147	1.262	1.514	1.21	1.157	1.416			H3	1.13	1.556	1.471	1.446	1.508	1.684	1.114	1.785	2.362	2.602	2.311	2.448	2.334	2.361	1.649	2.177	2.637	2.754	2.318	2.511	2.155			H3	1.031
A4	0.951	0.954	0.637	0.682	0.562	0.667	0.827	1.025	1.364	1.516	1.488	1.228	1.485	1.313	1.335	1.312	1.231	1.491	1.243	1.147	1.543			A4	1.052	1.563	1.34	1.494	1.467	1.41	1.396	1.604	2.448	2.606	2.173	2.258	2.199	2.315	1.606	2.147	2.665	2.608	2.349	2.11	2.168			A4	1.155
B4	0.883	0.997	0.713	0.675	0.628	0.729	0.814	1.146	1.372	1.581	1.44	1.229	1.467	1.352	1.31	1.236	1.276	1.412	1.176	1.236	1.486			B4	0.988	1.515	1.271	1.483	1.457	1.448	1.304	1.605	2.358	2.58	2.177	2.275	2.26	2.261	1.55	2.085	2.805	2.562	2.354	2.193	2.256			B4	1.059
C4	0.76	1.065	0.619	0.76	0.576	0.718	0.841	1.018	1.478	1.487	1.36	1.21	1.51	1.342	1.369	1.278	1.229	1.449	1.146	1.268	1.499			C4	0.98	1.464	1.332	1.491	1.494	1.464	1.196	1.597	2.357	2.51	2.188	2.267	2.217	2.249	1.602	2.13	2.533	2.596	2.314	2.226	2.126			C4	1.078
D4	0.904	1.047	0.647	0.733	0.537	0.662	0.781	0.985	1.519	1.466	1.37	1.189	1.498	1.33	1.308	1.241	1.2	1.569	1.082	1.225	1.434			D4	1.023	1.497	1.332	1.518	1.515	1.377	1.232	1.598	2.351	2.615	2.205	2.266	2.323	2.264	1.599	2.114	2.55	2.581	2.322	2.196	2.157			D4	1.103
E4	0.815	1.056	0.647	0.761	0.564	0.718	0.868	1.029	1.492	1.411	1.391	1.199	1.484	1.415	1.329	1.24	1.239	1.455	1.043	1.191	1.465			E4	1.013	1.477	1.284	1.474	1.513	1.437	1.185	1.622	2.389	2.649	2.181	2.292	2.313	2.299	1.574	2.063	2.548	2.626	2.316	2.14	2.113			E4	1.108
F4	0.663	0.909	0.646	0.705	0.525	0.607	0.863	0.937	1.458	1.447	1.365	1.23	1.37	1.341	1.329	1.217	1.283	1.488	1.035	1.199	1.432			F4	1.021	1.451	1.33	1.431	1.502	1.371	1.175	1.621	2.447	2.618	2.213	2.315	2.302	2.272	1.571	2.176	2.611	2.642	2.353	2.204	2.097			F4	1.057
G4	0.705	1.074	0.537	0.759	0.531	0.64	0.79	0.982	1.475	1.464	1.407	1.237	1.325	1.322	1.342	1.161	1.313	1.445	1.036	1.21	1.45			G4	1.05	1.437	1.372	1.385	1.499	1.439	1.049	1.649	2.412	2.642	2.228	2.394	2.347	2.286	1.615	2.122	2.632	2.641	2.353	2.319	2.117			G4	1.079
H4	0.681	1.053	0.643	0.874	0.579	0.638	0.741	1.079	1.424	1.393	1.433	1.243	1.432	1.351	1.283	1.144	1.244	1.477	1.235	1.199	1.412			H4	1.126	1.542	1.463	1.377	1.542	1.573	1.066	1.751	2.424	2.632	2.28	2.426	2.306	2.29	1.642	2.167	2.678	2.722	2.327	2.467	2.106			H4	0.984
A5	0.916	0.984	0.725	0.71	0.582	0.632	0.833	1.112	1.368	1.427	1.41	1.173	1.279	1.334	1.283	1.274	1.166	1.509	1.266	1.095	1.527			A5	1.072	1.505	1.328	1.512	1.403	1.282	1.351	1.627	2.462	2.56	2.231	2.242	2.281	2.33	1.566	2.142	2.971	2.511	2.365	2.138	2.154			A5	1.155
B5	0.836	1.041	0.657	0.749	0.618	0.734	0.853	0.945	1.475	1.518	1.436	1.228	1.491	1.345	1.243	1.259	1.189	1.366	1.2	1.278	1.465			B5	1.007	1.469	1.27	1.466	1.417	1.508	1.36	1.589	2.359	2.507	2.198	2.286	2.263	2.269	1.573	2.148	2.799	2.63	2.389	2.144	2.206			B5	1.066
C5	0.884	0.867	0.669	0.778	0.502	0.679	0.864	0.929	1.477	1.43	1.423	1.172	1.421	1.386	1.395	1.217	1.212	1.34	1.137	1.29	1.493			C5	1.007	1.428	1.324	1.463	1.445	1.424	1.202	1.578	2.283	2.495	2.179	2.249	2.281	2.216	1.574	2.164	2.509	2.6	2.338	2.142	2.148			C5	1.1
D5	0.878	1.008	0.678	0.743	0.497	0.625	0.884	0.976	1.458	1.433	1.418	1.204	1.473	1.266	1.274	1.251	1.173	1.45	1.123	1.319	1.472			D5	1.027	1.415	1.278	1.499	1.472	1.3	1.192	1.603	2.299	2.571	2.188	2.242	2.258	2.233	1.587	2.114	2.504	2.55	2.301	2.102	2.159			D5	1.065
E5	0.814	1.041	0.767	0.705	0.458	0.689	0.879	1.009	1.491	1.349	1.393	1.193	1.472	1.28	1.41	1.234	1.164	1.472	0.968	1.291	1.442			E5	1.043	1.482	1.276	1.458	1.48	1.395	1.171	1.6	2.337	2.603	2.184	2.299	2.303	2.295	1.551	2.006	2.566	2.611	2.292	2.197	2.135			E5	1.107
F5	0.741	0.957	0.596	0.741	0.511	0.686	0.853	1	1.441	1.342	1.341	1.203	1.408	1.296	1.334	1.233	1.198	1.47	1.008	1.256	1.455			F5	1.026	1.41	1.32	1.437	1.465	1.398	1.136	1.596	2.402	2.611	2.205	2.318	2.309	2.272	1.567	2.189	2.556	2.594	2.3	2.2	2.132			F5	1.103
G5	0.752	0.932	0.586	0.749	0.495	0.669	0.801	0.986	1.455	1.378	1.415	1.211	1.382	1.284	1.345	1.192	1.246	1.386	1.01	1.273	1.41			G5	1.046	1.425	1.388	1.373	1.474	1.42	1.013	1.62	2.386	2.654	2.23	2.38	2.302	2.273	1.6	2.184	2.64	2.653	2.332	2.285	2.169			G5	1.083
H5	0.713	0.989	0.616	0.867	0.578	0.573	0.791	1.097	1.482	1.381	1.445	1.168	1.393	1.341	1.324	1.181	1.221	1.527	1.166	1.233	1.465			H5	1.124	1.475	1.47	1.399	1.527	1.539	1.079	1.713	2.382	2.637	2.279	2.414	2.272	2.282	1.621	2.179	2.663	2.674	2.331	2.465	2.091			H5	1.043
A6	0.965	0.964	0.619	0.841	0.538	0.642	0.743	1.123	1.297	1.412	1.447	1.187	1.494	1.328	1.195	1.295	1.132	1.58	1.253	1.159	1.542			A6	1.08	1.541	1.341	1.54	1.421	1.472	1.371	1.594	2.375	2.582	2.209	2.246	2.246	2.29	1.587	2.192	2.989	2.449	2.371	2.161	2.18			A6	1.157
B6	0.83	0.962	0.617	0.742	0.538	0.732	0.826	0.961	1.456	1.429	1.442	1.18	1.188	1.385	1.314	1.241	1.135	1.509	1.171	1.229	1.524			B6	1.022	1.435	1.298	1.488	1.418	1.461	1.309	1.575	2.315	2.501	2.168	2.27	2.258	2.252	1.544	2.143	2.787	2.503	2.347	2.147	2.192			B6	0.967
C6	0.772	0.842	0.59	0.753	0.492	0.687	0.862	0.944	1.44	1.455	1.383	1.164	1.449	1.38	1.321	1.238	1.155	1.495	1.105	1.307	1.467			C6	0.996	1.415	1.299	1.416	1.421	1.395	1.202	1.547	2.338	2.497	2.19	2.272	2.219	2.182	1.582	2.17	2.539	2.585	2.302	2.152	2.168			C6	1.039
D6	0.822	0.991	0.61	0.718	0.525	0.625	0.882	0.928	1.502	1.439	1.313	1.175	1.373	1.305	1.3	1.211	1.162	1.475	1.068	1.287	1.453			D6	0.971	1.444	1.262	1.452	1.458	1.336	1.195	1.567	2.291	2.585	2.198	2.26	2.317	2.203	1.586	2.109	2.561	2.527	2.326	2.107	2.214			D6	1.045
E6	0.841	0.933	0.647	0.748	0.452	0.682	0.872	0.936	1.467	1.416	1.361	1.211	1.462	1.313	1.339	1.238	1.191	1.555	1.032	1.301	1.471			E6	0.994	1.483	1.283	1.425	1.438	1.412	1.143	1.596	2.318	2.586	2.204	2.286	2.269	2.258	1.551	2.126	2.558	2.557	2.334	2.158	2.101			E6	1.068
F6	0.722	0.982	0.664	0.754	0.479	0.686	0.87	0.995	1.469	1.413	1.359	1.171	1.379	1.296	1.313	1.223	1.221	1.485	0.978	1.25	1.457			F6	1.006	1.423	1.31	1.441	1.449	1.333	1.097	1.57	2.375	2.604	2.169	2.31	2.307	2.246	1.56	2.184	2.609	2.544	2.333	2.243	2.087			F6	1.029
G6	0.745	0.935	0.638	0.773	0.599	0.687	0.81	1.031	1.465	1.403	1.412	1.183	1.372	1.291	1.324	1.199	1.221	1.539	1.073	1.224	1.418			G6	1.005	1.422	1.385	1.394	1.448	1.402	1.034	1.632	2.362	2.625	2.208	2.347	2.323	2.237	1.579	2.128	2.655	2.549	2.313	2.249	2.18			G6	1.043
H6	0.668	1.165	0.591	0.882	0.536	0.608	0.746	1.216	1.472	1.415	1.431	1.202	1.427	1.305	1.292	1.15	1.173	1.571	1.144	1.282	1.437			H6	1.132	1.391	1.478	1.454	1.56	1.546	1.075	1.707	2.36	2.623	2.319	2.413	2.279	2.295	1.612	2.204	2.683	2.591	2.311	2.559	2.15			H6	1.011
A7	0.916	0.798	0.704	0.874	0.509	0.66	0.769	1.079	1.465	1.396	1.379	1.257	1.508	1.201	1.262	1.274	1.111	1.553	1.193	1.195	1.498			A7	1.104	1.503	1.386	1.532	1.468	1.424	1.335	1.612	2.42	2.583	2.202	2.294	2.339	2.271	1.584	2.183	2.929	2.482	2.452	2.221	2.154			A7	1.108
B7	0.849	0.876	0.621	0.685	0.501	0.67	0.796	0.978	1.549	1.467	1.423	1.176	1.461	1.353	1.333	1.232	1.1	1.393	1.117	1.304	1.498			B7	1.027	1.415	1.284	1.542	1.467	1.43	1.305	1.525	2.305	2.486	2.17	2.323	2.286	2.187	1.535	2.134	2.783	2.556	2.362	2.12	2.175			B7	1.028
C7	0.854	0.975	0.648	0.669	0.428	0.715	0.821	0.956	1.524	1.43	1.363	1.174	1.423	1.321	1.316	1.275	1.2	1.246	1.128	1.278	1.508			C7	1.004	1.394	1.334	1.428	1.425	1.44	1.179	1.518	2.305	2.456	2.185	2.275	2.265	2.174	1.542	2.171	2.537	2.582	2.301	2.165	2.084			C7	1.078
D7	0.905	1.014	0.589	0.679	0.483	0.637	0.893	0.928	1.535	1.417	1.288	1.175	1.384	1.347	1.303	1.224	1.193	1.413	1.084	1.238	1.474			D7	1.021	1.393	1.284	1.466	1.464	1.345	1.213	1.539	2.259	2.494	2.175	2.252	2.318	2.209	1.542	2.079	2.552	2.453	2.322	2.17	2.094			D7	1.054
E7	0.861	0.982	0.562	0.742	0.474	0.681	0.962	1.048	1.49	1.393	1.357	1.211	1.469	1.354	1.301	1.245	1.214	1.451	1.039	1.297	1.464			E7	1.028	1.43	1.281	1.442	1.469	1.331	1.164	1.549	2.292	2.567	2.183	2.345	2.331	2.265	1.521	2.062	2.502	2.536	2.35	2.233	2.152			E7	1.055
F7	0.779	0.959	0.576	0.75	0.429	0.654	0.816	0.93	1.476	1.372	1.33	1.211	1.42	1.284	1.271	1.233	1.209	1.425	0.942	1.29	1.419			F7	1.022	1.403	1.281	1.444	1.435	1.31	1.141	1.544	2.334	2.588	2.178	2.325	2.326	2.19	1.523	2.154	2.576	2.487	2.373	2.193	2.126			F7	1.041
G7	0.726	0.815	0.57	0.79	0.586	0.627	0.741	0.964	1.46	1.386	1.408	1.185	1.351	1.286	1.309	1.16	1.274	1.427	0.977	1.211	1.426			G7	1.066	1.397	1.375	1.41	1.405	1.423	1.088	1.593	2.335	2.565	2.229	2.335	2.312	2.215	1.555	2.067	2.633	2.491	2.297	2.328	2.172			G7	1.012
H7	0.728	1.002	0.603	0.862	0.558	0.56	0.75	1.113	1.53	1.346	1.451	1.264	1.437	1.309	1.324	1.176	1.256	1.541	1.169	1.29	1.379			H7	1.143	1.468	1.464	1.506	1.535	1.59	1.1	1.653	2.328	2.573	2.255	2.399	2.343	2.293	1.557	2.161	2.665	2.511	2.356	2.45	2.121			H7	0.991
A8	0.943	0.827	0.653	0.744	0.516	0.689	0.726	1.053	1.81	1.19	1.431	1.28	1.544	1.319	1.255	1.274	1.082	1.521	1.203	1.304	1.547			A8	1.086	1.455	1.354	1.532	1.453	1.474	1.394	1.629	2.382	2.56	2.174	2.239	2.359	2.257	1.574	2.168	2.953	2.342	2.424	2.205	2.197			A8	1.144
B8	0.807	0.791	0.534	0.639	0.533	0.669	0.76	0.969	1.513	1.4	1.431	1.242	1.455	1.386	1.329	1.284	1.07	1.414	1.13	1.341	1.445			B8	1.013	1.411	1.267	1.475	1.424	1.353	1.278	1.503	2.293	2.503	2.173	2.333	2.271	2.179	1.54	2.148	2.769	2.469	2.327	2.173	2.264			B8	1.044
C8	0.818	0.954	0.593	0.726	0.495	0.716	0.797	0.916	1.555	1.362	1.355	1.182	1.426	1.322	1.295	1.231	1.113	1.302	1.075	1.282	1.5			C8	1.016	1.371	1.31	1.436	1.444	1.525	1.181	1.487	2.28	2.416	2.188	2.247	2.247	2.156	1.571	2.164	2.533	2.528	2.304	2.215	2.11			C8	1.05
D8	0.881	0.888	0.582	0.705	0.455	0.632	0.887	0.911	1.58	1.391	1.285	1.191	1.424	1.371	1.322	1.258	1.151	1.47	1.087	1.306	1.483			D8	1.046	1.399	1.333	1.603	1.507	1.475	1.181	1.498	2.289	2.544	2.222	2.262	2.32	2.224	1.552	2.117	2.479	2.4	2.341	2.245	2.185			D8	1.041
E8	0.857	0.849	0.631	0.736	0.52	0.663	0.905	0.937	1.504	1.366	1.311	1.203	1.447	1.284	1.287	1.223	1.179	1.474	1.017	1.308	1.466			E8	1.068	1.461	1.283	1.464	1.49	1.465	1.158	1.551	2.294	2.562	2.223	2.348	2.357	2.236	1.524	2.111	2.543	2.446	2.339	2.288	2.246			E8	1.077
F8	0.776	0.914	0.583	0.72	0.527	0.708	0.897	0.965	1.52	1.374	1.26	1.234	1.39	1.255	1.285	1.203	1.241	1.437	0.944	1.29	1.422			F8	1.047	1.383	1.319	1.476	1.446	1.403	1.102	1.534	2.299	2.539	2.194	2.331	2.366	2.154	1.503	2.132	2.556	2.393	2.398	2.228	2.217			F8	1.053
G8	0.729	0.891	0.551	0.693	0.546	0.686	0.818	0.973	1.47	1.388	1.338	1.226	1.367	1.287	1.312	1.158	1.271	1.399	0.939	1.242	1.467			G8	1.048	1.374	1.365	1.432	1.414	1.451	1.109	1.549	2.349	2.604	2.212	2.349	2.343	2.213	1.524	2.105	2.636	2.528	2.309	2.332	2.173			G8	1.002
H8	0.768	0.956	0.547	0.784	0.562	0.576	0.776	1.062	1.545	1.436	1.372	1.302	1.45	1.289	1.282	1.174	1.226	1.532	1.171	1.186	1.38			H8	1.112	1.463	1.469	1.548	1.517	1.542	1.106	1.628	2.297	2.552	2.245	2.477	2.367	2.251	1.553	2.187	2.632	2.489	2.363	2.537	2.132			H8	1.012
A9	0.948	0.812	0.598	0.671	0.549	0.687	0.744	1.245	1.81	1.356	1.332	1.316	1.588	1.308	1.206	1.172	1.096	1.518	1.217	1.395	1.643			A9	1.099	1.443	1.36	1.48	1.493	1.419	1.317	1.596	2.319	2.574	2.249	2.219	2.349	2.194	1.578	2.204	2.927	2.384	2.408	2.163	2.198			A9	1.117
B9	0.754	0.784	0.546	0.599	0.514	0.695	0.8	0.973	1.98	1.336	1.399	1.255	1.517	1.374	1.271	1.254	1.056	1.367	1.158	1.377	1.489			B9	1.049	1.379	1.254	1.472	1.45	1.393	1.228	1.519	2.261	2.492	2.146	2.275	2.28	2.252	1.523	2.098	2.764	2.484	2.358	2.1	2.156			B9	1.042
C9	0.785	0.919	0.541	0.634	0.512	0.719	0.811	0.949	1.563	1.354	1.268	1.193	1.448	1.336	1.24	1.176	1.121	1.319	1.103	1.3	1.514			C9	1.017	1.399	1.311	1.456	1.42	1.447	1.193	1.496	2.289	2.423	2.187	2.252	2.313	2.126	1.529	2.106	2.542	2.525	2.301	2.245	2.136			C9	1.077
D9	0.887	0.798	0.529	0.688	0.521	0.669	0.864	0.952	1.583	1.352	1.301	1.244	1.429	1.375	1.287	1.197	1.144	1.504	1.046	1.324	1.476			D9	1.055	1.389	1.356	1.589	1.472	1.516	1.201	1.475	2.28	2.506	2.197	2.278	2.35	2.165	1.51	2.128	2.553	2.469	2.321	2.142	2.215			D9	1.07
E9	0.857	0.853	0.535	0.729	0.487	0.647	0.837	0.989	1.581	1.345	1.306	1.253	1.467	1.288	1.231	1.225	1.236	1.496	0.993	1.316	1.47			E9	1.064	1.459	1.299	1.485	1.502	1.515	1.193	1.518	2.268	2.549	2.227	2.331	2.339	2.248	1.502	2.026	2.497	2.426	2.357	2.259	2.104			E9	1.07
F9	0.72	0.815	0.551	0.718	0.596	0.605	0.824	0.98	1.559	1.32	1.309	1.229	1.424	1.296	1.301	1.166	1.183	1.478	0.976	1.288	1.456			F9	1.037	1.445	1.34	1.499	1.451	1.429	1.175	1.494	2.234	2.545	2.16	2.316	2.331	2.149	1.505	2.091	2.589	2.443	2.313	2.197	2.078			F9	1.037
G9	0.724	0.741	0.553	0.678	0.507	0.614	0.78	1.09	1.47	1.343	1.393	1.268	1.406	1.263	1.303	1.144	1.255	1.407	0.947	1.255	1.431			G9	1.062	1.394	1.401	1.472	1.424	1.431	1.044	1.57	2.297	2.584	2.224	2.386	2.368	2.186	1.512	2.121	2.619	2.445	2.32	2.339	2.209			G9	1.028
H9	0.761	0.832	0.503	0.714	0.525	0.557	0.763	1.041	1.505	1.383	1.406	1.266	1.43	1.29	1.236	1.179	1.248	1.508	1.121	1.24	1.421			H9	1.093	1.466	1.442	1.563	1.526	1.542	1.086	1.608	2.283	2.54	2.255	2.384	2.367	2.232	1.55	2.218	2.701	2.429	2.377	2.457	2.101			H9	1.018
A10	0.955	0.841	0.51	0.649	0.543	0.644	0.721	1.211	1.352	1.34	1.328	1.366	1.575	1.254	1.195	1.106	1.157	1.501	1.182	1.361	1.579			A10	1.134	1.518	1.348	1.529	1.48	1.335	1.32	1.619	2.307	2.607	2.239	2.201	2.369	2.295	1.59	2.247	2.967	2.485	2.372	2.108	2.085			A10	1.156
B10	0.886	0.821	0.527	0.572	0.536	0.7	0.801	0.918	1.834	1.323	1.385	1.326	1.409	1.365	1.116	1.22	1.065	1.426	1.151	1.256	1.49			B10	1.055	1.387	1.336	1.556	1.46	1.34	1.264	1.546	2.203	2.506	2.224	2.223	2.322	2.264	1.536	2.172	2.759	2.473	2.395	2.145	2.09			B10	1.079
C10	0.769	0.844	0.492	0.63	0.635	0.716	0.779	0.933	1.499	1.373	1.291	1.268	1.418	1.359	1.228	1.226	1.129	1.398	1.098	1.265	1.445			C10	1.045	1.408	1.344	1.494	1.526	1.345	1.11	1.481	2.17	2.391	2.275	2.253	2.261	2.139	1.541	2.161	2.513	2.464	2.302	2.222	2.158			C10	1.085
D10	0.757	0.826	0.488	0.649	0.564	0.431	0.772	1.094	1.568	1.352	1.32	1.234	1.374	1.382	1.211	1.159	1.179	1.311	1.112	1.307	1.362			D10	1.041	1.37	1.391	1.538	1.48	1.432	1.208	1.51	2.253	2.483	2.14	2.308	2.409	2.123	1.566	2.138	2.537	2.431	2.325	2.199	2.02			D10	1.059
E10	0.766	0.846	0.487	0.694	0.577	0.623	0.835	1.129	1.52	1.316	1.344	1.239	1.5	1.315	1.262	1.207	1.202	1.488	1.034	1.229	1.356			E10	1.084	1.456	1.342	1.508	1.506	1.491	1.168	1.57	2.24	2.559	2.236	2.296	2.239	2.175	1.512	2.087	2.564	2.458	2.358	2.294	2.091			E10	1.11
F10	0.699	0.808	0.494	0.703	0.557	0.594	0.766	1.021	1.591	1.331	1.311	1.211	1.424	1.344	1.221	1.169	1.234	1.479	1.045	1.248	1.351			F10	1.079	1.436	1.407	1.494	1.496	1.454	1.076	1.526	2.191	2.513	2.215	2.343	2.435	2.158	1.576	2.221	2.573	2.459	2.307	2.224	2.103			F10	1.058
G10	0.749	0.761	0.498	0.681	0.558	0.571	0.75	0.958	1.497	1.39	1.297	1.222	1.369	1.305	1.26	1.137	1.225	1.439	0.961	1.271	1.438			G10	1.09	1.439	1.424	1.499	1.487	1.523	1.069	1.548	2.293	2.596	2.22	2.272	2.378	2.209	1.546	2.182	2.686	2.412	2.326	2.237	2.132			G10	1.061
H10	0.777	0.824	0.55	0.804	0.486	0.57	0.76	1.024	1.517	1.411	1.374	1.287	1.43	1.316	1.243	1.152	1.257	1.512	1.154	1.195	1.412			H10	1.153	1.513	1.465	1.579	1.545	1.62	1.1	1.596	2.329	2.527	2.252	2.45	2.367	2.215	1.592	2.18	2.716	2.436	2.399	2.527	2.07			H10	1.121
A11	0.817	0.816	0.576	0.578	0.617	0.688	0.759	1.059	1.469	1.309	1.269	1.375	1.571	1.384	1.049	1.222	1.049	1.46	1.163	1.396	1.565			A11	1.114	1.47	1.393	1.553	1.513	1.536	1.309	1.568	2.374	2.544	2.319	2.199	2.352	2.248	1.578	2.223	2.976	2.38	2.366	2.123	2.079			A11	1.148
B11	0.92	0.744	0.447	0.546	0.594	0.723	0.771	0.924	1.798	1.28	1.346	1.342	1.438	1.395	1.049	1.169	1.063	1.401	1.155	1.253	1.531			B11	1.049	1.398	1.311	1.513	1.529	1.431	1.371	1.485	2.283	2.507	2.161	2.178	2.335	2.29	1.585	2.136	2.756	2.331	2.333	2.063	2.063			B11	1.072
C11	0.833	0.765	0.529	0.676	0.644	0.689	0.811	0.992	1.514	1.404	1.338	1.325	1.362	1.397	1.275	1.182	1.132	1.444	1.122	1.294	1.45			C11	1.039	1.362	1.315	1.541	1.464	1.547	1.22	1.449	2.235	2.397	2.055	2.244	2.311	2.17	1.524	2.2	2.516	2.441	2.343	2.171	2.082			C11	1.083
D11	0.757	0.695	0.492	0.651	0.492	0.533	0.845	1.051	1.6	1.323	1.316	1.321	1.39	1.379	1.257	1.14	1.187	1.183	1.111	1.265	1.457			D11	1.066	1.389	1.369	1.56	1.452	1.467	1.235	1.497	2.174	2.472	2.104	2.253	2.367	2.108	1.521	2.163	2.522	2.425	2.346	2.194	2.116			D11	1.084
E11	0.828	0.773	0.503	0.669	0.522	0.614	0.887	1.147	1.539	1.307	1.371	1.309	1.49	1.256	1.278	1.174	1.335	1.447	1.02	1.299	1.453			E11	1.086	1.424	1.337	1.528	1.499	1.506	1.155	1.469	2.248	2.578	2.257	2.311	2.26	2.166	1.536	2.135	2.598	2.348	2.356	2.224	2.079			E11	1.077
F11	0.799	0.756	0.519	0.702	0.529	0.62	0.784	1.055	1.557	1.378	1.434	1.298	1.421	1.358	1.269	1.166	1.192	1.481	1.022	1.256	1.445			F11	1.083	1.415	1.404	1.552	1.487	1.472	1.143	1.484	2.218	2.557	2.161	2.325	2.347	2.135	1.54	2.193	2.574	2.361	2.312	2.155	2.141			F11	1.093
G11	0.828	0.735	0.547	0.656	0.545	0.612	0.838	0.96	1.481	1.392	1.431	1.282	1.325	1.24	1.3	1.133	1.244	1.374	0.976	1.246	1.424			G11	1.095	1.403	1.433	1.531	1.528	1.544	1.086	1.498	2.246	2.531	2.283	2.266	2.386	2.24	1.566	2.2	2.665	2.353	2.334	2.304	2.179			G11	1.082
H11	0.829	0.832	0.495	0.768	0.505	0.521	0.748	1.048	1.493	1.366	1.375	1.325	1.414	1.383	1.228	1.142	1.266	1.435	1.203	1.228	1.433			H11	1.142	1.453	1.504	1.628	1.566	1.606	1.104	1.577	2.272	2.517	2.277	2.452	2.418	2.226	1.579	2.203	2.684	2.437	2.472	2.421	2.138			H11	1.106
A12	0.995	0.869	0.49	0.602	0.67	0.697	0.756	1.173	1.55	1.277	1.37	1.434	1.568	1.389	1.132	1.184	0.965	1.365	1.062	1.342	1.607			A12	1.16	1.524	1.502	1.66	1.569	1.599	1.393	1.545	2.358	2.645	2.401	2.344	2.395	2.335	1.558	2.26	2.939	2.431	2.439	2.195	2.209			A12	1.198
B12	1.009	0.797	0.459	0.466	0.615	0.701	0.715	1.09	1.667	1.344	1.369	1.475	1.478	1.396	1.187	1.223	1.081	1.441	1.065	1.258	1.568			B12	1.1	1.516	1.422	1.649	1.58	1.49	1.342	1.522	2.345	2.591	2.269	2.451	2.438	2.279	1.559	2.243	2.84	2.536	2.416	2.229	2.194			B12	1.167
C12	0.948	0.774	0.56	0.532	0.641	0.654	0.706	1.118	1.482	1.38	1.35	1.444	1.379	1.356	1.274	1.209	1.106	1.571	1.072	1.42	1.537			C12	0.997	1.394	1.423	1.631	1.524	1.427	1.201	1.473	2.243	2.513	2.34	2.307	2.426	2.285	1.603	2.328	2.646	2.494	2.317	2.185	2.169			C12	1.106
D12	0.81	0.861	0.688	0.669	0.68	0.593	0.738	1.095	1.594	1.36	1.333	1.397	1.475	1.418	1.276	1.189	1.124	1.334	1.014	1.381	1.569			D12	1.106	1.444	1.45	1.643	1.539	1.512	1.258	1.489	2.257	2.577	2.213	2.325	2.477	2.268	1.525	2.253	2.642	2.428	2.47	2.244	2.212			D12	1.095
E12	0.931	0.84	0.55	0.78	0.607	0.593	0.797	1.16	1.52	1.337	1.398	1.363	1.461	1.397	1.272	1.162	1.317	1.428	0.977	1.363	1.524			E12	1.081	1.46	1.352	1.587	1.542	1.521	1.131	1.477	2.263	2.642	2.22	2.348	2.692	2.223	1.583	2.146	2.628	2.416	2.426	2.36	2.137			E12	1.109
F12	0.853	0.839	0.553	0.679	0.65	0.591	0.825	1.031	1.543	1.369	1.474	1.38	1.464	1.404	1.281	1.219	1.233	1.435	0.975	1.321	1.483			F12	1.14	1.477	1.473	1.683	1.58	1.557	1.177	1.5	2.267	2.659	2.229	2.542	2.755	2.275	1.621	2.261	2.668	2.441	2.46	2.367	2.184			F12	1.131
G12	0.862	0.822	0.494	0.661	0.601	0.602	0.802	1.118	1.589	1.42	1.464	1.335	1.392	1.424	1.336	1.194	1.222	1.399	1.058	1.219	1.453			G12	1.183	1.445	1.508	1.665	1.576	1.552	1.069	1.522	2.294	2.667	2.219	2.321	2.37	2.272	1.605	2.256	2.748	2.342	2.435	2.318	2.28			G12	1.101
H12	0.846	0.894	0.544	0.751	0.488	0.532	0.737	1.128	1.597	1.329	1.377	1.366	1.467	1.431	1.254	1.178	1.213	1.424	1.156	1.203	1.469			H12	1.208	1.512	1.561	1.702	1.698	1.704	1.15	1.601	2.402	2.654	2.33	2.623	2.48	2.32	1.6	2.248	2.827	2.435	2.542	2.595	2.219			H12	1.173
mean	0.812542	0.9165	0.592073	0.721937	0.5595	0.650031	0.806625	1.03288	1.49865	1.41054	1.3872	1.24732	1.44431	1.35253	1.28592	1.21383	1.20327	1.44063	1.09176	1.24553	1.47854			mean	1.05783	1.47198	1.37485	1.51217	1.49951	1.46646	1.20223	1.59059	2.34431	2.57936	2.23684	2.32706	2.33171	2.26893	1.57579	2.15489	2.64666	2.55713	2.35547	2.2468	2.16094			mean	1.0852
min	0.637	0.695	0.447	0.466	0.428	0.431	0.706	0.9	1.28	1.19	1.26	1.121	1.188	1.201	1.049	1.106	0.965	1.181	0.939	1.078	1.351			min	0.971	1.362	1.254	1.373	1.403	1.282	1.013	1.449	2.17	2.391	2.055	2.178	2.193	2.108	1.502	2.006	2.479	2.331	2.28	2.063	2.02			min	0.967
max	1.068	1.165	0.767	0.89	0.695	0.736	0.962	1.245	1.98	1.592	1.554	1.475	1.588	1.514	1.41	1.324	1.335	1.58	1.266	1.42	1.643			max	1.208	1.701	1.561	1.702	1.698	1.707	1.448	1.832	2.533	2.808	2.506	2.623	2.755	2.511	1.685	2.328	2.989	2.871	2.542	2.595	2.302			max	1.198
mean low response (%)	78.396	75.832	75.4975	64.5485	76.4969	66.3045	87.5252	87.1354	85.4104	84.3648	90.8306	89.8725	82.2537	88.7965	81.576	91.1163	80.1981	81.9783	86.0079	86.5494	91.3738			mean low response (%)	91.7914	92.5285	91.2097	90.7969	93.5639	87.4215	84.2601	91.0981	92.5645	92.6972	91.8705	93.5944	94.0512	92.9073	95.3172	93.0908	93.6654	91.1571	96.796	91.8194	93.4779			mean low response (%)	89.1082
mean max response (%)	131.439	127.114	129.545	123.279	124.218	113.225	119.262	120.537	132.119	112.864	112.024	118.253	109.949	111.938	109.649	109.076	110.948	109.675	115.96	114.008	111.123			mean max response (%)	114.196	115.559	113.539	112.554	113.237	116.403	120.443	115.177	108.049	108.864	112.033	112.717	118.154	110.669	106.93	108.034	112.935	112.275	107.919	115.497	106.528			mean max response (%)	110.395
%CV	11.2466	11.0969	11.3987	10.5521	11.1455	8.558	6.49791	7.77401	7.32126	5.36877	4.41584	5.6659	4.65228	4.44904	4.86349	4.1046	5.94214	5.23992	7.68392	5.76496	3.70197			%CV	4.75614	4.8493	5.31119	4.64204	3.63484	6.27117	8.2559	4.93709	3.45219	2.83199	3.17198	3.37309	3.53552	3.63999	2.5967	2.56612	4.86948	5.34375	2.0294	5.28337	2.67019			%CV	4.43884
	Whole %CV (DEXT Microplate)																								Whole %CV (NUNC Microplate)																								Whole %CV (COSTAR Microplate)
Antigen Conc (µg/ml)	Plate 1	Plate 2	Plate 3	Plate 4	Plate 5	Plate 6	Plate 7	Average whole plate %CV																Antigen Conc (µg/ml)	Plate 1	Plate 2	Plate 3	Plate 4	Plate 5	Plate 6	Plate 7	Average whole plate %CV																Antigen Conc (µg/ml)	Plate 1
0.1	11.2466	11.0969	11.3987	10.5521	11.1455	8.558	6.49791	10.0708																0.1	4.75614	4.8493	5.31119	4.64204	3.63484	6.27117	8.2559	5.38865																0.1	4.43884
1	7.77401	7.32126	5.36877	4.41584	5.6659	4.65228	4.44904	5.66387																1	4.93709	3.45219	2.83199	3.17198	3.37309	3.53552	3.63999	3.56312																1	3.45219
10	4.86349	4.1046	5.94214	5.23992	7.68392	5.76496	3.70197	5.32871																10	2.5967	2.56612	4.86948	5.34375	2.0294	5.28337	2.67019	3.62272																10	4.48026
[truncated: 20 more columns]

## Sheet: Figure 3d
	Hybridoma Clone Screening by Antigen Down Assay
	AG1 clones	Absorbance (450nm)
		Trx	Trx-AG1	Trx-AG4	Trx-AG5	Ratio
	30D12	0.023	2.868	0.031	0.029	92.52
	28E11	0.016	1.006	0.015	0.017	59.18
	8A3	0.024	0.791	0.025	0.028	28.25
	28B11	0.026	0.571	0.027	0.027	21.15
	28F10	0.022	0.479	0.022	0.024	19.96
	AG4 clones	Absorbance (450nm)
		Trx	Trx-AG1	Trx-AG4	Trx-AG5	Ratio
	13E10	0.026	0.028	2.828	0.028	101
	4E1	0.024	0.029	2.623	0.031	84.6129
	10B12	0.031	0.038	2.618	0.075	34.9067
	5C1	0.039	0.047	2.733	0.084	32.5357
	1B1	0.038	0.045	2.712	0.085	31.9059
	6D8	0.049	0.257	2.788	0.105	10.8482
	AG5 clones	Absorbance (450nm)
		Trx	Trx-AG1	Trx-AG4	Trx-AG5	Ratio
	4F2	0.018	0.021	0.02	1.607	76.5238
	20C2	0.01	0.01	0.012	0.868	72.3333
	27D7	0.025	0.045	0.025	2.588	57.5111
	2C9	0.03	0.061	0.027	3.081	50.5082
	6A4	0.054	0.062	0.062	2.835	45.7258
	11D11	0.055	0.064	0.061	2.544	39.75
	4F12	0.045	0.08	0.039	3.15	39.375
	5B3	0.011	0.012	0.02	0.771	38.55
	21B10	0.016	0.024	0.019	0.859	35.7917
	6G4	0.085	0.082	0.08	2.883	33.9176
	11G3	0.019	0.02	0.018	0.652	32.6
	19E11	0.023	0.029	0.023	0.852	29.3793
	15B7	0.233	0.074	0.029	2.937	12.6052

## Sheet: Figure 4a
Assay ID 898
Antibody Pair: Capture 30D12-2, Detection 4F2-1
		Results for Meas A - (Abs 450nm)
	Target Conc (ng/ml)	Replicate 1	Replicate 2	Replicate 3	Average
Std 7	20	3.167	3.271	3.318	3.252
Std 6	10	1.902	1.888	1.812	1.86733
Std 5	5	1.067	1.007	1.096	1.05667
Std 4	2.5	0.606	0.613	0.607	0.608667
Std 3	1.25	0.389	0.351	0.364	0.368
Std 2	0.625	0.25	0.243	0.239	0.244
Std 1	0.313	0.184	0.178	0.178	0.18
Blank	0	0.116	0.115	0.115	0.115333
Antibody Pair: Capture 5C1-2, Detection 4F2-1
		Results for Meas A - (Abs 450nm)
	Target Conc (ng/ml)	Replicate 1	Replicate 2	Replicate 3	Average
Std 7	20	1.568	1.545	1.686	1.59967
Std 6	10	0.852	0.83	0.87	0.850667
Std 5	5	0.504	0.529	0.527	0.52
Std 4	2.5	0.32	0.319	0.335	0.324667
Std 3	1.25	0.236	0.221	0.228	0.228333
Std 2	0.625	0.176	0.174	0.175	0.175
Std 1	0.313	0.156	0.151	0.155	0.154
Blank	0	0.127	0.129	0.128	0.128
Antibody Pair: Capture 1B1-4, Detection 4F2-1
		Results for Meas A - (Abs 450nm)
	Target Conc (ng/ml)	Replicate 1	Replicate 2	Replicate 3	Average
Std 7	20	1.373	1.317	1.215	1.30167
Std 6	10	0.739	0.768	0.695	0.734
Std 5	5	0.474	0.488	0.478	0.48
Std 4	2.5	0.323	0.307	0.301	0.310333
Std 3	1.25	0.23	0.234	0.225	0.229667
Std 2	0.625	0.196	0.184	0.184	0.188
Std 1	0.313	0.172	0.166	0.167	0.168333
Blank	0	0.149	0.147	0.15	0.148667
Antibody Pair: Capture 4F2-1, Detection 4F2-1
		Results for Meas A - (Abs 450nm)
	Target Conc (ng/ml)	Replicate 1	Replicate 2	Replicate 3	Average
Std 7	20	0.998	1.074	0.976	1.016
Std 6	10	0.495	0.523	0.559	0.525667
Std 5	5	0.313	0.32	0.316	0.316333
Std 4	2.5	0.205	0.205	0.225	0.211667
Std 3	1.25	0.155	0.156	0.167	0.159333
Std 2	0.625	0.127	0.131	0.14	0.132667
Std 1	0.313	0.114	0.118	0.122	0.118
Blank	0	0.104	0.106	0.107	0.105667
Assay ID 899
Antibody Pair: Capture 2C9-1, Detection 4F2-1
		Results for Meas A - (Abs 450nm)
	Target Conc (ng/ml)	Replicate 1	Replicate 2	Replicate 3	Average
Std 7	20	0.949	0.973	1.094	1.00533
Std 6	10	0.557	0.554	0.552	0.554333
Std 5	5	0.347	0.332	0.359	0.346
Std 4	2.5	0.235	0.235	0.232	0.234
Std 3	1.25	0.18	0.174	0.179	0.177667
Std 2	0.625	0.15	0.151	0.151	0.150667
Std 1	0.313	0.137	0.135	0.134	0.135333
Blank	0	0.124	0.12	0.124	0.122667
Antibody Pair: Capture 6A4-5, Detection 4F2-1
		Results for Meas A - (Abs 450nm)
	Target Conc (ng/ml)	Replicate 1	Replicate 2	Replicate 3	Average
Std 7	20	0.952	0.979	0.985	0.972
Std 6	10	0.547	0.593	0.554	0.564667
Std 5	5	0.358	0.376	0.365	0.366333
Std 4	2.5	0.258	0.263	0.261	0.260667
Std 3	1.25	0.209	0.209	0.208	0.208667
Std 2	0.625	0.174	0.172	0.179	0.175
Std 1	0.313	0.161	0.159	0.161	0.160333
Blank	0	0.141	0.146	0.142	0.143
Antibody Pair: Capture 11D11-5, Detection 4F2-1
		Results for Meas A - (Abs 450nm)
	Target Conc (ng/ml)	Replicate 1	Replicate 2	Replicate 3	Average
Std 7	20	0.785	0.825	0.778	0.796
Std 6	10	0.476	0.482	0.461	0.473
Std 5	5	0.324	0.323	0.326	0.324333
Std 4	2.5	0.23	0.224	0.224	0.226
Std 3	1.25	0.18	0.181	0.177	0.179333
Std 2	0.625	0.153	0.153	0.156	0.154
Std 1	0.313	0.143	0.144	0.142	0.143
Blank	0	0.131	0.126	0.126	0.127667
Assay ID 900
Antibody Pair: Capture 30D12-2, Detection 30D12-2
		Results for Meas A - (Abs 450nm)
	Target Conc (ng/ml)	Replicate 1	Replicate 2	Replicate 3	Average
Std 7	20	0.862	0.819	0.931	0.870667
Std 6	10	0.437	0.46	0.466	0.454333
Std 5	5	0.261	0.256	0.275	0.264
Std 4	2.5	0.163	0.158	0.158	0.159667
Std 3	1.25	0.11	0.109	0.112	0.110333
Std 2	0.625	0.08	0.081	0.079	0.08
Std 1	0.313	0.069	0.067	0.065	0.067
Blank	0	0.055	0.055	0.054	0.0546667
Antibody Pair: Capture 5C1-2, Detection 30D12-2
		Results for Meas A - (Abs 450nm)
	Target Conc (ng/ml)	Replicate 1	Replicate 2	Replicate 3	Average
Std 7	20	0.644	0.633	0.603	0.626667
Std 6	10	0.327	0.326	0.346	0.333
Std 5	5	0.196	0.202	0.206	0.201333
Std 4	2.5	0.128	0.127	0.13	0.128333
Std 3	1.25	0.094	0.096	0.095	0.095
Std 2	0.625	0.073	0.073	0.075	0.0736667
Std 1	0.313	0.067	0.066	0.068	0.067
Blank	0	0.057	0.057	0.058	0.0573333
Antibody Pair: Capture 1B1-4, Detection 30D12-2
		Results for Meas A - (Abs 450nm)
	Target Conc (ng/ml)	Replicate 1	Replicate 2	Replicate 3	Average
Std 7	20	0.527	0.517	0.575	0.539667
Std 6	10	0.291	0.285	0.293	0.289667
Std 5	5	0.186	0.18	0.183	0.183
Std 4	2.5	0.117	0.117	0.122	0.118667
Std 3	1.25	0.089	0.091	0.088	0.0893333
Std 2	0.625	0.073	0.072	0.074	0.073
Std 1	0.313	0.066	0.066	0.066	0.066
Blank	0	0.059	0.058	0.059	0.0586667
Antibody Pair: Capture 4F2-1, Detection 30D12-2
		Results for Meas A - (Abs 450nm)
	Target Conc (ng/ml)	Replicate 1	Replicate 2	Replicate 3	Average
Std 7	20	1.325	1.301	1.37	1.332
Std 6	10	0.624	0.71	0.716	0.683333
Std 5	5	0.386	0.415	0.41	0.403667
Std 4	2.5	0.226	0.23	0.233	0.229667
Std 3	1.25	0.146	0.142	0.148	0.145333
Std 2	0.625	0.103	0.102	0.105	0.103333
Std 1	0.313	0.083	0.081	0.084	0.0826667
Blank	0	0.062	0.063	0.063	0.0626667
Assay ID 901
Antibody Pair: Capture 2C9-1, Detection 30D12-2
Calibration - 5PL curve fit (weighted)
		Results for Meas A - (Abs 450nm)
	Target Conc (ng/ml)	Replicate 1	Replicate 2	Replicate 3	Average
Std 7	20	0.727	0.698	0.719	0.714667
Std 6	10	0.401	0.381	0.397	0.393
Std 5	5	0.244	0.226	0.238	0.236
Std 4	2.5	0.154	0.15	0.151	0.151667
Std 3	1.25	0.111	0.107	0.103	0.107
Std 2	0.625	0.088	0.086	0.085	0.0863333
Std 1	0.313	0.074	0.074	0.073	0.0736667
Blank	0	0.062	0.062	0.062	0.062
Antibody Pair: Capture 6A4-5, Detection 30D12-2
Calibration - 5PL curve fit (weighted)
		Results for Meas A - (Abs 450nm)
	Target Conc (ng/ml)	Replicate 1	Replicate 2	Replicate 3	Average
Std 7	20	0.567	0.554	0.426	0.515667
Std 6	10	0.334	0.321	0.319	0.324667
Std 5	5	0.208	0.202	0.2	0.203333
Std 4	2.5	0.141	0.132	0.137	0.136667
Std 3	1.25	0.101	0.1	0.103	0.101333
Std 2	0.625	0.08	0.078	0.08	0.0793333
Std 1	0.313	0.069	0.067	0.068	0.068
Blank	0	0.056	0.056	0.055	0.0556667
Antibody Pair: Capture 11D11-5, Detection 30D12-2
Calibration - 5PL curve fit (weighted)
		Results for Meas A - (Abs 450nm)
	Target Conc (ng/ml)	Replicate 1	Replicate 2	Replicate 3	Average
Std 7	20	0.421	0.438	0.463	0.440667
Std 6	10	0.255	0.265	0.259	0.259667
Std 5	5	0.173	0.176	0.179	0.176
Std 4	2.5	0.122	0.119	0.117	0.119333
Std 3	1.25	0.092	0.092	0.093	0.0923333
Std 2	0.625	0.074	0.075	0.077	0.0753333
Std 1	0.313	0.065	0.067	0.067	0.0663333
Blank	0	0.055	0.056	0.059	0.0566667
Assay ID 406
Antibody Pair: Capture 8A3-3, Detection 4F2-1
		Results for Meas A - (Abs 450nm)
	Target Conc (ng/ml)	Replicate 1	Replicate 2	Replicate 3	Average
Std 7	20	0.594	0.559	0.55	0.567667
Std 6	10	0.306	0.317	0.312	0.311667
Std 5	5	0.188	0.177	0.168	0.177667
Std 4	2.5	0.12	0.111	0.11	0.113667
Std 3	1.25	0.079	0.081	0.079	0.0796667
Std 2	0.625	0.068	0.065	0.067	0.0666667
Std 1	0.313	0.059	0.058	0.058	0.0583333
Blank	0	0.052	0.051	0.052	0.0516667

## Sheet: Figure 4b & c
Antibody Pair: Capture 4F2-1, Detection 30D12-2
Calibration - 5PL curve fit (weighted)
Assay ID 720
	Target Conc (ng/ml)	Replicate 1	Replicate 2	Average Back Calc. Conc	%Nominal Value	%CV
Std 8	40	40.5185	39.3428	39.9306	99.8266	2.08204
Std 7	20	20.3352	19.8883	20.1118	100.559	1.57119
Std 6	8	8.01468	7.66128	7.83798	97.9747	3.18821
Std 5	3.2	3.13523	3.05532	3.09527	96.7273	1.82556
Std 4	1.28	1.31563	1.33878	1.32721	103.688	1.2333
Std 3	0.512	0.500153	0.507853	0.504003	98.4381	1.08033
Std 2	0.2048	0.221733	0.206147	0.21394	104.463	5.1515
Std 1	0.08192	0.0962658	0.0803999	0.0883328	107.828	12.7007
Blank	0	0.0724419	0.0322884	NA	NA	NA
	Sample	ANKRD1 concentration (ng/ml)
		Replicate 1	Replicate 2	Average	%CV
	pCMV-Myc (10X dilution)	0.33812	0.569422	0.453771	36.0436
	pCMV-Myc (20X dilution)	0.252849	0.260618	0.256733	2.13967
	pCMV-Myc (40X dilution)	0.143561	0.135704	0.139633	3.97873
	pCMV-Myc (80X dilution)	0.0484389	0.0403825	0.0444107	12.8274
	pCMV-Myc/hANKRD1 (10X dilution)	1.03064	1.03064	1.03064	0
	pCMV-Myc/hANKRD1 (20X dilution)	0.592497	0.646321	0.619409	6.14441
	pCMV-Myc/hANKRD1 (40X dilution)	0.299407	0.299407	0.299407	0
	pCMV-Myc/hANKRD1 (80X dilution)	0.119962	0.127838	0.1239	4.49489
	E-coli hANKRD1 (10X dilution)	2.18574	2.04497	2.11536	4.70547
	E-coli hANKRD1 (20X dilution)	1.17688	1.14608	1.16148	1.87539
	E-coli hANKRD1 (40X dilution)	0.607878	0.623257	0.615567	1.76655
	E-coli hANKRD1 (80X dilution)	0.283901	0.283901	0.283901	0
Blocked with matched peptide	pCMV-Myc (10X dilution)	0.182726	0.41537	0.299048	55.0091
	pCMV-Myc (20X dilution)	0.0883406	0.143561	0.115951	33.6753
	pCMV-Myc (40X dilution)	0.00761961	0.024146	0.0158828	73.5759
	pCMV-Myc (80X dilution)	-1e+300	-1e+300	-1e+300	0
	pCMV-Myc/hANKRD1 (10X dilution)	0.112075	0.127838	0.119957	9.29165
	pCMV-Myc/hANKRD1 (20X dilution)	0.0803999	0.0803999	0.0803999	0
	pCMV-Myc/hANKRD1 (40X dilution)	0.024146	0.0322884	0.0282172	20.4045
	pCMV-Myc/hANKRD1 (80X dilution)	-1e+300	-1e+300	-1e+300	0
	E-coli hANKRD1 (10X dilution)	-1e+300	-1e+300	-1e+300	0
	E-coli hANKRD1 (20X dilution)	-1e+300	-1e+300	-1e+300	0
	E-coli hANKRD1 (40X dilution)	-1e+300	-1e+300	-1e+300	0
	E-coli hANKRD1 (80X dilution)	-1e+300	-1e+300	-1e+300	0
Blocked with unmatched peptide	pCMV-Myc (10X dilution)	0.229518	0.221733	0.225626	2.44003
	pCMV-Myc (20X dilution)	0.213942	0.299407	0.256675	23.5445
	pCMV-Myc (40X dilution)	0.0883406	0.104177	0.0962588	11.6333
	pCMV-Myc (80X dilution)	0.0159367	0.0403825	0.0281596	61.3851
	pCMV-Myc/hANKRD1 (10X dilution)	0.907614	0.907614	0.907614	0
	pCMV-Myc/hANKRD1 (20X dilution)	0.538644	0.530948	0.534796	1.01762
	pCMV-Myc/hANKRD1 (40X dilution)	0.245076	0.252849	0.248963	2.20758
	pCMV-Myc/hANKRD1 (80X dilution)	0.0883406	0.0883406	0.0883406	0
	E-coli hANKRD1 (10X dilution)	2.50003	2.54735	2.52369	1.32601
	E-coli hANKRD1 (20X dilution)	1.20769	1.18458	1.19614	1.36629
	E-coli hANKRD1 (40X dilution)	0.538644	0.515552	0.527098	3.0978
	E-coli hANKRD1 (80X dilution)	0.245076	0.206147	0.225611	12.2013

## Sheet: Figure 4d
Antibody Pair: Capture 4F2-1, Detection 30D12-2
Calibration - 5PL curve fit (weighted)
Assay ID 347
	Target Conc (ng/ml)	Replicate 1	Replicate 2	Average Back Calc. Conc	%Nominal Value	%CV
Std 8	40	40.2326	39.6309	39.9317	99.8293	1.06546
Std 7	20	20.1396	20.0639	20.1017	100.509	0.26605
Std 6	8	7.95953	7.73859	7.84906	98.1133	1.99034
Std 5	3.2	3.21397	3.18076	3.19737	99.9177	0.734327
Std 4	1.28	1.31898	1.28556	1.30227	101.74	1.81474
Std 3	0.512	0.510932	0.510932	0.510932	99.7914	0
Std 2	0.2048	0.218639	0.183732	0.201185	98.235	12.2687
Std 1	0.08192	0.113317	0.0776744	0.0954956	116.572	26.3917
Blank	0	0.0231547	0.0415408	0.0323478	NA	NA
	Animal ID	ANKRD1 concentration (ng/ml)
		Replicate 1	Replicate 2	Average conc (ng/ml)	X Dilution factor 3	%CV
Myocardial Infarcted rats (Day 30)	M30-33	0.288023	0.270724	0.279374	0.838121	4.37862
	M30-34	0.201206	0.183732	0.192469	0.577407	6.41974
	M30-35	0.201206	0.236034	0.21862	0.65586	11.2648
	M30-36	0.201206	0.201206	0.201206	0.603618	0
	M30-37	0.253395	0.253395	0.253395	0.760184	0
	M30-38	0.270724	0.253395	0.262059	0.786178	4.67585
Myocardial Infarcted rats (Day 7)	M7-1	0.236034	0.236034	0.236034	0.708102	0
	M7-10	0.218639	0.236034	0.227336	0.682009	5.41061
	M7-11	0.201206	0.201206	0.201206	0.603618	0
	M7-12	0.201206	0.218639	0.209922	0.629767	5.87209
	M7-13	0.166212	0.166212	0.166212	0.498636	0
	M7-14	0.131012	0.131012	0.131012	0.393037	0
	M7-2	0.253395	0.236034	0.244714	0.734143	5.01643
	M7-3	0.183732	0.201206	0.192469	0.577407	6.41974
	M7-4	0.113317	0.113317	0.113317	0.33995	0
	M7-5	0.218639	0.236034	0.227336	0.682009	5.41061
	M7-7	0.201206	0.201206	0.201206	0.603618	0
	M7-8	0.166212	0.183732	0.174972	0.524916	7.08018
Sham rats (Day 30)	S30-18	0.270724	0.253395	0.262059	0.786178	4.67585
	S30-19	0.305296	0.288023	0.29666	0.889979	4.11696
	S30-20	0.236034	0.253395	0.244714	0.734143	5.01643
	S30-21	0.288023	0.270724	0.279374	0.838121	4.37862
	S30-22	0.218639	0.253395	0.236017	0.70805	10.4129
	S30-17	0.339765	0.374145	0.356955	1.07086	6.81033
Sham rats (Day 7)	S7-1	0.391304	0.391304	0.391304	1.17391	0
	S7-13	0.305296	0.305296	0.305296	0.915887	0
	S7-14	0.201206	0.218639	0.209922	0.629767	5.87209
	S7-15	0.148641	0.148641	0.148641	0.445924	0
	S7-16	0.253395	0.236034	0.244714	0.734143	5.01643
	S7-2	0.339765	0.305296	0.322531	0.967592	7.55701
	S7-3	0.148641	0.166212	0.157427	0.47228	7.89226
	S7-4	0.253395	0.236034	0.244714	0.734143	5.01643
	S7-5	0.201206	0.201206	0.201206	0.603618	0
	S7-7	0.218639	0.218639	0.218639	0.655916	0
	S2-8	0.253395	0.218639	0.236017	0.70805	10.4129
