# Supplementary material for: Epitope-directed monoclonal antibody production using a mixed antigen cocktail facilitates antibody characterization and validation
Source: Commun Biol. 2021 Apr 6;4:441. doi: 10.1038/s42003-021-01965-x (PMC8024308; doi:10.1038/s42003-021-01965-x)
Supplement: Supplementary file 5 — Supplementary Data 2 [file 42003_2021_1965_MOESM5_ESM.xlsx]

## Sheet: Metadata
_RESULTS_version	5
RESULTS_SEARCH_STAT_search_begin_time_clock	10/13/2020 18:54:17
RESULTS_SEARCH_STAT_search_end_time_clock	10/13/2020 19:19:02
RESULTS_SEARCH_STAT_search_time_duration	5964-03-19
RESULTS_SEARCH_STAT_stage_signal_processing_begin_time_clock	10/13/2020 18:54:17
RESULTS_SEARCH_STAT_stage_signal_processing_end_time_clock	10/13/2020 19:10:56
RESULTS_SEARCH_STAT_stage_signal_processing_time_duration	4634-02-19
RESULTS_SEARCH_STAT_stage_waiting_begin_time_clock	10/13/2020 19:10:56
RESULTS_SEARCH_STAT_stage_waiting_end_time_clock	10/13/2020 19:10:56
RESULTS_SEARCH_STAT_stage_waiting_time_duration	1901-01-01
RESULTS_SEARCH_STAT_stage_searching_begin_time_clock	10/13/2020 19:10:56
RESULTS_SEARCH_STAT_stage_searching_end_time_clock	10/13/2020 19:18:41
RESULTS_SEARCH_STAT_stage_searching_time_duration	3171-12-26
RESULTS_SEARCH_STAT_stage_fdr_begin_time_clock	10/13/2020 19:18:41
RESULTS_SEARCH_STAT_stage_fdr_end_time_clock	10/13/2020 19:19:02
RESULTS_SEARCH_STAT_stage_fdr_time_duration	1955-10-31
RESULTS_SEARCH_STAT_task_fraglet_exe_begin_time_clock	10/13/2020 19:10:57
RESULTS_SEARCH_STAT_task_fraglet_exe_end_time_clock	10/13/2020 19:11:12
RESULTS_SEARCH_STAT_task_fraglet_exe_time_duration	14923
RESULTS_SEARCH_STAT_task_fraglet_exe_time_cpu	2026-07-31
RESULTS_SEARCH_STAT_task_taglet_exe_begin_time_clock	10/13/2020 19:11:38
RESULTS_SEARCH_STAT_task_taglet_exe_end_time_clock	10/13/2020 19:17:37
RESULTS_SEARCH_STAT_task_taglet_exe_time_duration	359229
RESULTS_SEARCH_STAT_task_taglet_exe_time_cpu	4592-01-31
RESULTS_SEARCH_STAT_task_progroup_begin_time_clock	10/13/2020 19:17:37
RESULTS_SEARCH_STAT_task_progroup_end_time_clock	10/13/2020 19:18:41
RESULTS_SEARCH_STAT_task_progroup_time_duration	63775
RESULTS_SEARCH_STAT_task_progroup_time_cpu	2082-12-18
RESULTS_SEARCH_STAT_task_focusing_begin_time_clock	10/13/2020 19:11:12
RESULTS_SEARCH_STAT_task_focusing_end_time_clock	10/13/2020 19:11:38
RESULTS_SEARCH_STAT_task_focusing_time_duration	25782
RESULTS_SEARCH_STAT_task_focusing_time_cpu	31625
RESULTS_SEARCH_STAT_computer_memory	15357
RESULTS_SEARCH_STAT_computer_name	5600_SEARCH
RESULTS_SEARCH_STAT_num_proteins	8900
RESULTS_SEARCH_STAT_num_residues	2750504
RESULTS_SEARCH_STAT_number_cores	6
RESULTS_SEARCH_STAT_number_licensed_tasks	16
RESULTS_SEARCH_STAT_number_processors	6
RESULTS_SEARCH_STAT_os	Windows 10 Education (6.2.9200)
RESULTS_SEARCH_1_time_cpu	8250
RESULTS_SEARCH_1_time_duration	8366
RESULTS_SEARCH_1_version	5.0.0.4767
RESULTS_SEARCH_1_xml:id	SEARCH:1:637382120575132251_0
RESULTS_SEARCH_1_PARAMETERS_chemical_data_edited	TRUE
RESULTS_SEARCH_1_PARAMETERS_do_multiprecursor_search	TRUE
RESULTS_SEARCH_1_PARAMETERS_do_reverse_search	TRUE
RESULTS_SEARCH_1_PARAMETERS_max_quant_labels	35
RESULTS_SEARCH_1_PARAMETERS_maxresults	15
RESULTS_SEARCH_1_PARAMETERS_separate_searches	FALSE
RESULTS_SEARCH_1_PARAMETERS_MSTOLERANCE_type	dalton
RESULTS_SEARCH_1_PARAMETERS_MSTOLERANCE_value	0.05
RESULTS_SEARCH_1_PARAMETERS_MSMSTOLERANCE_type	dalton
RESULTS_SEARCH_1_PARAMETERS_MSMSTOLERANCE_value	0.1
RESULTS_SEARCH_1_PARAMETERS_MS_STANDARD_DEVIATION_type	dalton
RESULTS_SEARCH_1_PARAMETERS_MS_STANDARD_DEVIATION_value	0.0011
RESULTS_SEARCH_1_PARAMETERS_MSMS_STANDARD_DEVIATION_type	dalton
RESULTS_SEARCH_1_PARAMETERS_MSMS_STANDARD_DEVIATION_value	0.01
RESULTS_SEARCH_1_PARAMETERS_FASTA_filename	C:\AB SCIEX\ProteinPilot Data\SearchDatabases\20200705_SwissProt_Ecoli_panK12_4389_ANKR1D_Human_CRAP_solution.fasta
RESULTS_SEARCH_1_PARAMETERS_AUTO_CALIBRATION_ms	TRUE
RESULTS_SEARCH_1_PARAMETERS_AUTO_CALIBRATION_msexport	FALSE
RESULTS_SEARCH_1_PARAMETERS_AUTO_CALIBRATION_msms	TRUE
RESULTS_SEARCH_1_PARAMETERS_AUTO_CALIBRATION_msmstolsdratio	2.75
RESULTS_SEARCH_1_PARAMETERS_AUTO_CALIBRATION_mstolsdratio	7
RESULTS_SEARCH_1_PARAMETERS_AUTO_CALIBRATION_squareroot	TRUE
RESULTS_SEARCH_1_PARAMETERS_AUTO_CALIBRATION_type	dalton
RESULTS_SEARCH_1_PARAMETERS_AUTO_CALIBRATION_MCP_d_s_s_f	0.0666667
RESULTS_SEARCH_1_PARAMETERS_AUTO_CALIBRATION_MCP_d_s_w_f	3
RESULTS_SEARCH_1_PARAMETERS_AUTO_CALIBRATION_MCP_m_f_r_mbc	200
RESULTS_SEARCH_1_PARAMETERS_AUTO_CALIBRATION_MCP_m_m_c	10
RESULTS_SEARCH_1_PARAMETERS_AUTO_CALIBRATION_MCP_m_m_f_s	0.25
RESULTS_SEARCH_1_PARAMETERS_AUTO_CALIBRATION_MCP_m_m_p_f	0.33
RESULTS_SEARCH_1_PARAMETERS_AUTO_CALIBRATION_MCP_m_m_p_rms_f	1
RESULTS_SEARCH_1_PARAMETERS_AUTO_CALIBRATION_MCP_m_p_t_f	1
RESULTS_SEARCH_1_PARAMETERS_AUTO_CALIBRATION_MCP_m_r_h_n_b	15
RESULTS_SEARCH_1_PARAMETERS_AUTO_CALIBRATION_MCP_m_z_n_s	99
RESULTS_SEARCH_1_PARAMETERS_AUTO_CALIBRATION_MCP_m_z_s_mn_f_r	0.0666667
RESULTS_SEARCH_1_PARAMETERS_AUTO_CALIBRATION_MCP_m_z_s_mx_f_r	0.1
RESULTS_SEARCH_1_PARAMETERS_MS_AUTO_CALIBRATION_OUT_avres	-1.25167e-10
RESULTS_SEARCH_1_PARAMETERS_MS_AUTO_CALIBRATION_OUT_c0	7.39712e-05
RESULTS_SEARCH_1_PARAMETERS_MS_AUTO_CALIBRATION_OUT_c1minus1	-1.22188e-06
RESULTS_SEARCH_1_PARAMETERS_MS_AUTO_CALIBRATION_OUT_c2	0
RESULTS_SEARCH_1_PARAMETERS_MS_AUTO_CALIBRATION_OUT_file	1
RESULTS_SEARCH_1_PARAMETERS_MS_AUTO_CALIBRATION_OUT_partnumber	1
RESULTS_SEARCH_1_PARAMETERS_MS_AUTO_CALIBRATION_OUT_polyorder	1
RESULTS_SEARCH_1_PARAMETERS_MS_AUTO_CALIBRATION_OUT_sample	1
RESULTS_SEARCH_1_PARAMETERS_MS_AUTO_CALIBRATION_OUT_squareroot	TRUE
RESULTS_SEARCH_1_PARAMETERS_MSMS_AUTO_CALIBRATION_OUT_avres	-1.3268e-07
RESULTS_SEARCH_1_PARAMETERS_MSMS_AUTO_CALIBRATION_OUT_c0	0.00013018
RESULTS_SEARCH_1_PARAMETERS_MSMS_AUTO_CALIBRATION_OUT_c1minus1	-4.56459e-06
RESULTS_SEARCH_1_PARAMETERS_MSMS_AUTO_CALIBRATION_OUT_c2	0
RESULTS_SEARCH_1_PARAMETERS_MSMS_AUTO_CALIBRATION_OUT_file	1
RESULTS_SEARCH_1_PARAMETERS_MSMS_AUTO_CALIBRATION_OUT_partnumber	1
RESULTS_SEARCH_1_PARAMETERS_MSMS_AUTO_CALIBRATION_OUT_polyorder	1
RESULTS_SEARCH_1_PARAMETERS_MSMS_AUTO_CALIBRATION_OUT_sample	1
RESULTS_SEARCH_1_PARAMETERS_MSMS_AUTO_CALIBRATION_OUT_squareroot	TRUE
RESULTS_SEARCH_1_PARAMETERS_MAX_PRECURSORS_FRAGLET	5
RESULTS_SEARCH_1_PARAMETERS_MAX_PRECURSORS_TAGLET	1
RESULTS_SEARCH_1_PARAMETERS_PRECURSORS_DR_FRAGLET	10
RESULTS_SEARCH_1_PARAMETERS_PRECURSORS_DR_TAGLET	3
RESULTS_SEARCH_1_PARAMETERS_DEFAULT_CHARGE_STATE_1_charge	2
RESULTS_SEARCH_1_PARAMETERS_DEFAULT_CHARGE_STATE_1_probability	1
RESULTS_SEARCH_1_PARAMETERS_DEFAULT_CHARGE_STATE_2_charge	3
RESULTS_SEARCH_1_PARAMETERS_DEFAULT_CHARGE_STATE_2_probability	1
RESULTS_SEARCH_1_PARAMETERS_DEFAULT_CHARGE_STATE_3_charge	4
RESULTS_SEARCH_1_PARAMETERS_DEFAULT_CHARGE_STATE_3_probability	1
RESULTS_SEARCH_1_PARAMETERS_VERSION	5.0.0.0, 4769
RESULTS_SEARCH_1_PARAMETERS_PARAGON_VERSION	5.0.0.0, 4767
RESULTS_SEARCH_1_PARAMETERS_APPLICATION	ProteinPilot(tm) Software
RESULTS_SEARCH_1_PARAMETERS_PROGROUP_alternativedispositionmaximumfoldprobabilitydrop	100
RESULTS_SEARCH_1_PARAMETERS_PROGROUP_alternativedispositionmaximumfoldscoredrop	2
RESULTS_SEARCH_1_PARAMETERS_PROGROUP_autodiscordantpeptidethreshold	0.3
RESULTS_SEARCH_1_PARAMETERS_PROGROUP_bayesconfidencecalclulation	TRUE
RESULTS_SEARCH_1_PARAMETERS_PROGROUP_calibrateconfidence	TRUE
RESULTS_SEARCH_1_PARAMETERS_PROGROUP_compresspeptides	FALSE
RESULTS_SEARCH_1_PARAMETERS_PROGROUP_confidencepercentthresholdforexcludingothersfromquant	15
RESULTS_SEARCH_1_PARAMETERS_PROGROUP_confidencepercentthresholdforincludingselfinquant	15
RESULTS_SEARCH_1_PARAMETERS_PROGROUP_donotstoremspeaklists	FALSE
RESULTS_SEARCH_1_PARAMETERS_PROGROUP_fasta	C:\AB SCIEX\ProteinPilot Data\SearchDatabases\20200705_SwissProt_Ecoli_panK12_4389_ANKR1D_Human_CRAP_solution.fasta
RESULTS_SEARCH_1_PARAMETERS_PROGROUP_featuregroupminpepconf	0.66
RESULTS_SEARCH_1_PARAMETERS_PROGROUP_featuregroupminups	0.47
RESULTS_SEARCH_1_PARAMETERS_PROGROUP_focusingintersection	4
RESULTS_SEARCH_1_PARAMETERS_PROGROUP_focusingminimummatchconfidence	0.1
RESULTS_SEARCH_1_PARAMETERS_PROGROUP_focusingminunusedprotscore	0.1
RESULTS_SEARCH_1_PARAMETERS_PROGROUP_focusingsubsetcutoff	6
RESULTS_SEARCH_1_PARAMETERS_PROGROUP_intersection	1.3
RESULTS_SEARCH_1_PARAMETERS_PROGROUP_minimummatchconfidencecutoff	0.001
RESULTS_SEARCH_1_PARAMETERS_PROGROUP_minunusedprotscore	0.0458
RESULTS_SEARCH_1_PARAMETERS_PROGROUP_subsetcutoff	2
RESULTS_SEARCH_1_PARAMETERS_PROGROUP_unusedprotscorethresholdforexcludingothersfromquant	1.3
RESULTS_SEARCH_1_PARAMETERS_PEAKLIST_count	1910-12-05
RESULTS_SEARCH_1_PARAMETERS_PEAKLIST_filenumber	1
RESULTS_SEARCH_1_PARAMETERS_PEAKLIST_original_count	3992
RESULTS_SEARCH_1_PARAMETERS_PEAKLIST_originalfilename	D:\Release Result_Research_PPV5\20-10-11_2009S19\20-10-11_2009S19_Human_ANKRD1_pulldown_Ecoli_0.4ug.wiff
RESULTS_SEARCH_1_PARAMETERS_PEAKLIST_partnumber	1
RESULTS_SEARCH_1_PARAMETERS_QUANT_TYPE_background_correction	FALSE
RESULTS_SEARCH_1_PARAMETERS_QUANT_TYPE_bias_correction	TRUE
RESULTS_SEARCH_1_PARAMETERS_QUANT_TYPE_keep_extreme_peptides_over_fraction	0
RESULTS_SEARCH_1_PARAMETERS_QUANT_TYPE_low_confidence_check	TRUE
RESULTS_SEARCH_1_PARAMETERS_QUANT_TYPE_low_intensity_check	TRUE
RESULTS_SEARCH_1_PARAMETERS_QUANT_TYPE_median_statistic	TRUE
RESULTS_SEARCH_1_PARAMETERS_QUANT_TYPE_mod_check	TRUE
RESULTS_SEARCH_1_PARAMETERS_QUANT_TYPE_quant_threshold	-1
RESULTS_SEARCH_1_PARAMETERS_QUANT_TYPE_quant_threshold_sn	9
RESULTS_SEARCH_1_PARAMETERS_QUANT_TYPE_separate_searches	FALSE
RESULTS_SEARCH_1_PARAMETERS_QUANT_TYPE_shared_msms_check	TRUE
RESULTS_SEARCH_1_PARAMETERS_PARAGON_METHOD_SETTINGS_UI_SAMPLE_TYPE	Identification
RESULTS_SEARCH_1_PARAMETERS_PARAGON_METHOD_SETTINGS_UI_CYS_ALKYLATION	MMTS
RESULTS_SEARCH_1_PARAMETERS_PARAGON_METHOD_SETTINGS_UI_DIGESTION	Trypsin
RESULTS_SEARCH_1_PARAMETERS_PARAGON_METHOD_SETTINGS_UI_INSTRUMENT	TripleTOF 5600
RESULTS_SEARCH_1_PARAMETERS_PARAGON_METHOD_SETTINGS_UI_SEARCH_EFFORT	Thorough
RESULTS_SEARCH_1_PARAMETERS_PARAGON_METHOD_SETTINGS_UI_ID_FOCUS	Biological modifications
RESULTS_SEARCH_1_PARAMETERS_PARAGON_METHOD_SETTINGS_UI_USER_NAME	5600_SEARCH\PPC
RESULTS_SEARCH_1_PARAMETERS_PARAGON_METHOD_SETTINGS_UI_MACHINE_NAME	5600_SEARCH
RESULTS_SEARCH_1_PARAMETERS_PARAGON_METHOD_SETTINGS_UI_SEARCH_ID	6.37382e+17
RESULTS_SEARCH_1_PARAMETERS_PARAGON_METHOD_SETTINGS_UI_START_TIME	2020-10-13 18:54:17
RESULTS_SEARCH_1_PARAMETERS_PARAGON_METHOD_SETTINGS_UI_MIN_UNUSED_PROTSCORE	0.0458
RESULTS_SEARCH_1_PARAMETERS_PARAGON_METHOD_SETTINGS_UI_PSPEP	TRUE
RESULTS_SEARCH_2_time_cpu	182906
RESULTS_SEARCH_2_time_duration	186030
RESULTS_SEARCH_2_version	5.0.0.4767
RESULTS_SEARCH_2_xml:id	SEARCH:2:637382120575132251_0
RESULTS_SEARCH_2_PARAMETERS_chemical_data_edited	TRUE
RESULTS_SEARCH_2_PARAMETERS_do_multiprecursor_search	TRUE
RESULTS_SEARCH_2_PARAMETERS_do_reverse_search	TRUE
RESULTS_SEARCH_2_PARAMETERS_max_quant_labels	35
RESULTS_SEARCH_2_PARAMETERS_maxresults	15
RESULTS_SEARCH_2_PARAMETERS_separate_searches	FALSE
RESULTS_SEARCH_2_PARAMETERS_MSTOLERANCE_type	dalton
RESULTS_SEARCH_2_PARAMETERS_MSTOLERANCE_value	0.05
RESULTS_SEARCH_2_PARAMETERS_MSMSTOLERANCE_type	dalton
RESULTS_SEARCH_2_PARAMETERS_MSMSTOLERANCE_value	0.1
RESULTS_SEARCH_2_PARAMETERS_MS_STANDARD_DEVIATION_type	dalton
RESULTS_SEARCH_2_PARAMETERS_MS_STANDARD_DEVIATION_value	0.0011
RESULTS_SEARCH_2_PARAMETERS_MSMS_STANDARD_DEVIATION_type	dalton
RESULTS_SEARCH_2_PARAMETERS_MSMS_STANDARD_DEVIATION_value	0.01
RESULTS_SEARCH_2_PARAMETERS_FASTA_filename	C:\AB SCIEX\ProteinPilot Data\SearchDatabases\20200705_SwissProt_Ecoli_panK12_4389_ANKR1D_Human_CRAP_solution.fasta
RESULTS_SEARCH_2_PARAMETERS_AUTO_CALIBRATION_ms	TRUE
RESULTS_SEARCH_2_PARAMETERS_AUTO_CALIBRATION_msexport	FALSE
RESULTS_SEARCH_2_PARAMETERS_AUTO_CALIBRATION_msms	TRUE
RESULTS_SEARCH_2_PARAMETERS_AUTO_CALIBRATION_msmstolsdratio	2.75
RESULTS_SEARCH_2_PARAMETERS_AUTO_CALIBRATION_mstolsdratio	7
RESULTS_SEARCH_2_PARAMETERS_AUTO_CALIBRATION_squareroot	TRUE
RESULTS_SEARCH_2_PARAMETERS_AUTO_CALIBRATION_type	dalton
RESULTS_SEARCH_2_PARAMETERS_AUTO_CALIBRATION_MCP_d_s_s_f	0.0666667
RESULTS_SEARCH_2_PARAMETERS_AUTO_CALIBRATION_MCP_d_s_w_f	3
RESULTS_SEARCH_2_PARAMETERS_AUTO_CALIBRATION_MCP_m_f_r_mbc	200
RESULTS_SEARCH_2_PARAMETERS_AUTO_CALIBRATION_MCP_m_m_c	10
RESULTS_SEARCH_2_PARAMETERS_AUTO_CALIBRATION_MCP_m_m_f_s	0.25
RESULTS_SEARCH_2_PARAMETERS_AUTO_CALIBRATION_MCP_m_m_p_f	0.33
RESULTS_SEARCH_2_PARAMETERS_AUTO_CALIBRATION_MCP_m_m_p_rms_f	1
RESULTS_SEARCH_2_PARAMETERS_AUTO_CALIBRATION_MCP_m_p_t_f	1
RESULTS_SEARCH_2_PARAMETERS_AUTO_CALIBRATION_MCP_m_r_h_n_b	15
RESULTS_SEARCH_2_PARAMETERS_AUTO_CALIBRATION_MCP_m_z_n_s	99
RESULTS_SEARCH_2_PARAMETERS_AUTO_CALIBRATION_MCP_m_z_s_mn_f_r	0.0666667
RESULTS_SEARCH_2_PARAMETERS_AUTO_CALIBRATION_MCP_m_z_s_mx_f_r	0.1
RESULTS_SEARCH_2_PARAMETERS_MS_AUTO_CALIBRATION_OUT_avres	-1.25167e-10
RESULTS_SEARCH_2_PARAMETERS_MS_AUTO_CALIBRATION_OUT_c0	7.39712e-05
RESULTS_SEARCH_2_PARAMETERS_MS_AUTO_CALIBRATION_OUT_c1minus1	-1.22188e-06
RESULTS_SEARCH_2_PARAMETERS_MS_AUTO_CALIBRATION_OUT_c2	0
RESULTS_SEARCH_2_PARAMETERS_MS_AUTO_CALIBRATION_OUT_file	1
RESULTS_SEARCH_2_PARAMETERS_MS_AUTO_CALIBRATION_OUT_partnumber	1900-01-01
RESULTS_SEARCH_2_PARAMETERS_MS_AUTO_CALIBRATION_OUT_polyorder	1
RESULTS_SEARCH_2_PARAMETERS_MS_AUTO_CALIBRATION_OUT_sample	1
RESULTS_SEARCH_2_PARAMETERS_MS_AUTO_CALIBRATION_OUT_squareroot	TRUE
RESULTS_SEARCH_2_PARAMETERS_MSMS_AUTO_CALIBRATION_OUT_avres	-1.3268e-07
RESULTS_SEARCH_2_PARAMETERS_MSMS_AUTO_CALIBRATION_OUT_c0	0.00013018
RESULTS_SEARCH_2_PARAMETERS_MSMS_AUTO_CALIBRATION_OUT_c1minus1	-4.56459e-06
RESULTS_SEARCH_2_PARAMETERS_MSMS_AUTO_CALIBRATION_OUT_c2	0
RESULTS_SEARCH_2_PARAMETERS_MSMS_AUTO_CALIBRATION_OUT_file	1
RESULTS_SEARCH_2_PARAMETERS_MSMS_AUTO_CALIBRATION_OUT_partnumber	1
RESULTS_SEARCH_2_PARAMETERS_MSMS_AUTO_CALIBRATION_OUT_polyorder	1
RESULTS_SEARCH_2_PARAMETERS_MSMS_AUTO_CALIBRATION_OUT_sample	1
RESULTS_SEARCH_2_PARAMETERS_MSMS_AUTO_CALIBRATION_OUT_squareroot	TRUE
RESULTS_SEARCH_2_PARAMETERS_MAX_PRECURSORS_FRAGLET	5
RESULTS_SEARCH_2_PARAMETERS_MAX_PRECURSORS_TAGLET	1
RESULTS_SEARCH_2_PARAMETERS_PRECURSORS_DR_FRAGLET	10
RESULTS_SEARCH_2_PARAMETERS_PRECURSORS_DR_TAGLET	3
RESULTS_SEARCH_2_PARAMETERS_DEFAULT_CHARGE_STATE_1_charge	2
RESULTS_SEARCH_2_PARAMETERS_DEFAULT_CHARGE_STATE_1_probability	1
RESULTS_SEARCH_2_PARAMETERS_DEFAULT_CHARGE_STATE_2_charge	3
RESULTS_SEARCH_2_PARAMETERS_DEFAULT_CHARGE_STATE_2_probability	1
RESULTS_SEARCH_2_PARAMETERS_DEFAULT_CHARGE_STATE_3_charge	4
RESULTS_SEARCH_2_PARAMETERS_DEFAULT_CHARGE_STATE_3_probability	1
RESULTS_SEARCH_2_PARAMETERS_VERSION	5.0.0.0, 4769
RESULTS_SEARCH_2_PARAMETERS_PARAGON_VERSION	5.0.0.0, 4767
RESULTS_SEARCH_2_PARAMETERS_APPLICATION	ProteinPilot(tm) Software
RESULTS_SEARCH_2_PARAMETERS_PROGROUP_alternativedispositionmaximumfoldprobabilitydrop	100
RESULTS_SEARCH_2_PARAMETERS_PROGROUP_alternativedispositionmaximumfoldscoredrop	2
RESULTS_SEARCH_2_PARAMETERS_PROGROUP_autodiscordantpeptidethreshold	0.3
RESULTS_SEARCH_2_PARAMETERS_PROGROUP_bayesconfidencecalclulation	TRUE
RESULTS_SEARCH_2_PARAMETERS_PROGROUP_calibrateconfidence	TRUE
RESULTS_SEARCH_2_PARAMETERS_PROGROUP_compresspeptides	FALSE
RESULTS_SEARCH_2_PARAMETERS_PROGROUP_confidencepercentthresholdforexcludingothersfromquant	15
RESULTS_SEARCH_2_PARAMETERS_PROGROUP_confidencepercentthresholdforincludingselfinquant	15
RESULTS_SEARCH_2_PARAMETERS_PROGROUP_donotstoremspeaklists	FALSE
RESULTS_SEARCH_2_PARAMETERS_PROGROUP_fasta	C:\AB SCIEX\ProteinPilot Data\SearchDatabases\20200705_SwissProt_Ecoli_panK12_4389_ANKR1D_Human_CRAP_solution.fasta
RESULTS_SEARCH_2_PARAMETERS_PROGROUP_featuregroupminpepconf	0.66
RESULTS_SEARCH_2_PARAMETERS_PROGROUP_featuregroupminups	0.47
RESULTS_SEARCH_2_PARAMETERS_PROGROUP_focusingintersection	4
RESULTS_SEARCH_2_PARAMETERS_PROGROUP_focusingminimummatchconfidence	0.1
RESULTS_SEARCH_2_PARAMETERS_PROGROUP_focusingminunusedprotscore	0.1
RESULTS_SEARCH_2_PARAMETERS_PROGROUP_focusingsubsetcutoff	6
RESULTS_SEARCH_2_PARAMETERS_PROGROUP_intersection	1.3
RESULTS_SEARCH_2_PARAMETERS_PROGROUP_minimummatchconfidencecutoff	0.001
RESULTS_SEARCH_2_PARAMETERS_PROGROUP_minunusedprotscore	0.0458
RESULTS_SEARCH_2_PARAMETERS_PROGROUP_subsetcutoff	2
RESULTS_SEARCH_2_PARAMETERS_PROGROUP_unusedprotscorethresholdforexcludingothersfromquant	1.3
RESULTS_SEARCH_2_PARAMETERS_PEAKLIST_count	3992
RESULTS_SEARCH_2_PARAMETERS_PEAKLIST_filenumber	1
RESULTS_SEARCH_2_PARAMETERS_PEAKLIST_original_count	3992
RESULTS_SEARCH_2_PARAMETERS_PEAKLIST_originalfilename	D:\Release Result_Research_PPV5\20-10-11_2009S19\20-10-11_2009S19_Human_ANKRD1_pulldown_Ecoli_0.4ug.wiff
RESULTS_SEARCH_2_PARAMETERS_PEAKLIST_partnumber	1
RESULTS_SEARCH_2_PARAMETERS_QUANT_TYPE_background_correction	FALSE
RESULTS_SEARCH_2_PARAMETERS_QUANT_TYPE_bias_correction	TRUE
RESULTS_SEARCH_2_PARAMETERS_QUANT_TYPE_keep_extreme_peptides_over_fraction	0
RESULTS_SEARCH_2_PARAMETERS_QUANT_TYPE_low_confidence_check	TRUE
RESULTS_SEARCH_2_PARAMETERS_QUANT_TYPE_low_intensity_check	TRUE
RESULTS_SEARCH_2_PARAMETERS_QUANT_TYPE_median_statistic	TRUE
RESULTS_SEARCH_2_PARAMETERS_QUANT_TYPE_mod_check	TRUE
RESULTS_SEARCH_2_PARAMETERS_QUANT_TYPE_quant_threshold	-1
RESULTS_SEARCH_2_PARAMETERS_QUANT_TYPE_quant_threshold_sn	9
RESULTS_SEARCH_2_PARAMETERS_QUANT_TYPE_separate_searches	FALSE
RESULTS_SEARCH_2_PARAMETERS_QUANT_TYPE_shared_msms_check	TRUE
RESULTS_SEARCH_2_PARAMETERS_PARAGON_METHOD_SETTINGS_UI_SAMPLE_TYPE	Identification
RESULTS_SEARCH_2_PARAMETERS_PARAGON_METHOD_SETTINGS_UI_CYS_ALKYLATION	MMTS
RESULTS_SEARCH_2_PARAMETERS_PARAGON_METHOD_SETTINGS_UI_DIGESTION	Trypsin
RESULTS_SEARCH_2_PARAMETERS_PARAGON_METHOD_SETTINGS_UI_INSTRUMENT	TripleTOF 5600
RESULTS_SEARCH_2_PARAMETERS_PARAGON_METHOD_SETTINGS_UI_SEARCH_EFFORT	Thorough
RESULTS_SEARCH_2_PARAMETERS_PARAGON_METHOD_SETTINGS_UI_ID_FOCUS	Biological modifications
RESULTS_SEARCH_2_PARAMETERS_PARAGON_METHOD_SETTINGS_UI_USER_NAME	5600_SEARCH\PPC
RESULTS_SEARCH_2_PARAMETERS_PARAGON_METHOD_SETTINGS_UI_MACHINE_NAME	5600_SEARCH
RESULTS_SEARCH_2_PARAMETERS_PARAGON_METHOD_SETTINGS_UI_SEARCH_ID	6.37382e+17
RESULTS_SEARCH_2_PARAMETERS_PARAGON_METHOD_SETTINGS_UI_START_TIME	2020-10-13 18:54:17
RESULTS_SEARCH_2_PARAMETERS_PARAGON_METHOD_SETTINGS_UI_MIN_UNUSED_PROTSCORE	0.0458
RESULTS_SEARCH_2_PARAMETERS_PARAGON_METHOD_SETTINGS_UI_PSPEP	TRUE
RESULTS_SEARCH_3_time_cpu	8000
RESULTS_SEARCH_3_time_duration	8268
RESULTS_SEARCH_3_version	5.0.0.4767
RESULTS_SEARCH_3_xml:id	SEARCH:1:637382120575132251_1
RESULTS_SEARCH_3_PARAMETERS_chemical_data_edited	TRUE
RESULTS_SEARCH_3_PARAMETERS_do_multiprecursor_search	TRUE
RESULTS_SEARCH_3_PARAMETERS_do_reverse_search	TRUE
RESULTS_SEARCH_3_PARAMETERS_max_quant_labels	35
RESULTS_SEARCH_3_PARAMETERS_maxresults	15
RESULTS_SEARCH_3_PARAMETERS_separate_searches	FALSE
RESULTS_SEARCH_3_PARAMETERS_MSTOLERANCE_type	dalton
RESULTS_SEARCH_3_PARAMETERS_MSTOLERANCE_value	0.05
RESULTS_SEARCH_3_PARAMETERS_MSMSTOLERANCE_type	dalton
RESULTS_SEARCH_3_PARAMETERS_MSMSTOLERANCE_value	0.1
RESULTS_SEARCH_3_PARAMETERS_MS_STANDARD_DEVIATION_type	dalton
RESULTS_SEARCH_3_PARAMETERS_MS_STANDARD_DEVIATION_value	0.0011
RESULTS_SEARCH_3_PARAMETERS_MSMS_STANDARD_DEVIATION_type	dalton
RESULTS_SEARCH_3_PARAMETERS_MSMS_STANDARD_DEVIATION_value	0.01
RESULTS_SEARCH_3_PARAMETERS_FASTA_filename	C:\AB SCIEX\ProteinPilot Data\SearchDatabases\20200705_SwissProt_Ecoli_panK12_4389_ANKR1D_Human_CRAP_solution.fasta
RESULTS_SEARCH_3_PARAMETERS_AUTO_CALIBRATION_ms	TRUE
RESULTS_SEARCH_3_PARAMETERS_AUTO_CALIBRATION_msexport	FALSE
RESULTS_SEARCH_3_PARAMETERS_AUTO_CALIBRATION_msms	TRUE
RESULTS_SEARCH_3_PARAMETERS_AUTO_CALIBRATION_msmstolsdratio	2.75
RESULTS_SEARCH_3_PARAMETERS_AUTO_CALIBRATION_mstolsdratio	7
RESULTS_SEARCH_3_PARAMETERS_AUTO_CALIBRATION_squareroot	TRUE
RESULTS_SEARCH_3_PARAMETERS_AUTO_CALIBRATION_type	dalton
RESULTS_SEARCH_3_PARAMETERS_AUTO_CALIBRATION_MCP_d_s_s_f	0.0666667
RESULTS_SEARCH_3_PARAMETERS_AUTO_CALIBRATION_MCP_d_s_w_f	3
RESULTS_SEARCH_3_PARAMETERS_AUTO_CALIBRATION_MCP_m_f_r_mbc	200
RESULTS_SEARCH_3_PARAMETERS_AUTO_CALIBRATION_MCP_m_m_c	10
RESULTS_SEARCH_3_PARAMETERS_AUTO_CALIBRATION_MCP_m_m_f_s	0.25
RESULTS_SEARCH_3_PARAMETERS_AUTO_CALIBRATION_MCP_m_m_p_f	0.33
RESULTS_SEARCH_3_PARAMETERS_AUTO_CALIBRATION_MCP_m_m_p_rms_f	1
RESULTS_SEARCH_3_PARAMETERS_AUTO_CALIBRATION_MCP_m_p_t_f	1
RESULTS_SEARCH_3_PARAMETERS_AUTO_CALIBRATION_MCP_m_r_h_n_b	15
RESULTS_SEARCH_3_PARAMETERS_AUTO_CALIBRATION_MCP_m_z_n_s	99
RESULTS_SEARCH_3_PARAMETERS_AUTO_CALIBRATION_MCP_m_z_s_mn_f_r	0.0666667
RESULTS_SEARCH_3_PARAMETERS_AUTO_CALIBRATION_MCP_m_z_s_mx_f_r	0.1
RESULTS_SEARCH_3_PARAMETERS_MS_AUTO_CALIBRATION_OUT_avres	-4.05368e-11
RESULTS_SEARCH_3_PARAMETERS_MS_AUTO_CALIBRATION_OUT_c0	0.000115896
RESULTS_SEARCH_3_PARAMETERS_MS_AUTO_CALIBRATION_OUT_c1minus1	-3.01362e-06
RESULTS_SEARCH_3_PARAMETERS_MS_AUTO_CALIBRATION_OUT_c2	0
RESULTS_SEARCH_3_PARAMETERS_MS_AUTO_CALIBRATION_OUT_file	1
RESULTS_SEARCH_3_PARAMETERS_MS_AUTO_CALIBRATION_OUT_partnumber	2
RESULTS_SEARCH_3_PARAMETERS_MS_AUTO_CALIBRATION_OUT_polyorder	1
RESULTS_SEARCH_3_PARAMETERS_MS_AUTO_CALIBRATION_OUT_sample	1
RESULTS_SEARCH_3_PARAMETERS_MS_AUTO_CALIBRATION_OUT_squareroot	TRUE
RESULTS_SEARCH_3_PARAMETERS_MSMS_AUTO_CALIBRATION_OUT_avres	-7.40169e-08
RESULTS_SEARCH_3_PARAMETERS_MSMS_AUTO_CALIBRATION_OUT_c0	0.000144287
RESULTS_SEARCH_3_PARAMETERS_MSMS_AUTO_CALIBRATION_OUT_c1minus1	-6.11318e-06
RESULTS_SEARCH_3_PARAMETERS_MSMS_AUTO_CALIBRATION_OUT_c2	0
RESULTS_SEARCH_3_PARAMETERS_MSMS_AUTO_CALIBRATION_OUT_file	1
RESULTS_SEARCH_3_PARAMETERS_MSMS_AUTO_CALIBRATION_OUT_partnumber	2
RESULTS_SEARCH_3_PARAMETERS_MSMS_AUTO_CALIBRATION_OUT_polyorder	1
RESULTS_SEARCH_3_PARAMETERS_MSMS_AUTO_CALIBRATION_OUT_sample	1
RESULTS_SEARCH_3_PARAMETERS_MSMS_AUTO_CALIBRATION_OUT_squareroot	TRUE
RESULTS_SEARCH_3_PARAMETERS_MAX_PRECURSORS_FRAGLET	1900-01-05
RESULTS_SEARCH_3_PARAMETERS_MAX_PRECURSORS_TAGLET	1
RESULTS_SEARCH_3_PARAMETERS_PRECURSORS_DR_FRAGLET	10
RESULTS_SEARCH_3_PARAMETERS_PRECURSORS_DR_TAGLET	3
RESULTS_SEARCH_3_PARAMETERS_DEFAULT_CHARGE_STATE_1_charge	2
RESULTS_SEARCH_3_PARAMETERS_DEFAULT_CHARGE_STATE_1_probability	1
RESULTS_SEARCH_3_PARAMETERS_DEFAULT_CHARGE_STATE_2_charge	3
RESULTS_SEARCH_3_PARAMETERS_DEFAULT_CHARGE_STATE_2_probability	1
RESULTS_SEARCH_3_PARAMETERS_DEFAULT_CHARGE_STATE_3_charge	4
RESULTS_SEARCH_3_PARAMETERS_DEFAULT_CHARGE_STATE_3_probability	1
RESULTS_SEARCH_3_PARAMETERS_VERSION	5.0.0.0, 4769
RESULTS_SEARCH_3_PARAMETERS_PARAGON_VERSION	5.0.0.0, 4767
RESULTS_SEARCH_3_PARAMETERS_APPLICATION	ProteinPilot(tm) Software
RESULTS_SEARCH_3_PARAMETERS_PROGROUP_alternativedispositionmaximumfoldprobabilitydrop	100
RESULTS_SEARCH_3_PARAMETERS_PROGROUP_alternativedispositionmaximumfoldscoredrop	2
RESULTS_SEARCH_3_PARAMETERS_PROGROUP_autodiscordantpeptidethreshold	0.3
RESULTS_SEARCH_3_PARAMETERS_PROGROUP_bayesconfidencecalclulation	TRUE
RESULTS_SEARCH_3_PARAMETERS_PROGROUP_calibrateconfidence	TRUE
RESULTS_SEARCH_3_PARAMETERS_PROGROUP_compresspeptides	FALSE
RESULTS_SEARCH_3_PARAMETERS_PROGROUP_confidencepercentthresholdforexcludingothersfromquant	15
RESULTS_SEARCH_3_PARAMETERS_PROGROUP_confidencepercentthresholdforincludingselfinquant	15
RESULTS_SEARCH_3_PARAMETERS_PROGROUP_donotstoremspeaklists	FALSE
RESULTS_SEARCH_3_PARAMETERS_PROGROUP_fasta	C:\AB SCIEX\ProteinPilot Data\SearchDatabases\20200705_SwissProt_Ecoli_panK12_4389_ANKR1D_Human_CRAP_solution.fasta
RESULTS_SEARCH_3_PARAMETERS_PROGROUP_featuregroupminpepconf	0.66
RESULTS_SEARCH_3_PARAMETERS_PROGROUP_featuregroupminups	0.47
RESULTS_SEARCH_3_PARAMETERS_PROGROUP_focusingintersection	4
RESULTS_SEARCH_3_PARAMETERS_PROGROUP_focusingminimummatchconfidence	0.1
RESULTS_SEARCH_3_PARAMETERS_PROGROUP_focusingminunusedprotscore	0.1
RESULTS_SEARCH_3_PARAMETERS_PROGROUP_focusingsubsetcutoff	6
RESULTS_SEARCH_3_PARAMETERS_PROGROUP_intersection	1.3
RESULTS_SEARCH_3_PARAMETERS_PROGROUP_minimummatchconfidencecutoff	0.001
RESULTS_SEARCH_3_PARAMETERS_PROGROUP_minunusedprotscore	0.0458
RESULTS_SEARCH_3_PARAMETERS_PROGROUP_subsetcutoff	2
RESULTS_SEARCH_3_PARAMETERS_PROGROUP_unusedprotscorethresholdforexcludingothersfromquant	1900-01-01 07:12:00
RESULTS_SEARCH_3_PARAMETERS_PEAKLIST_count	3977
RESULTS_SEARCH_3_PARAMETERS_PEAKLIST_filenumber	1
RESULTS_SEARCH_3_PARAMETERS_PEAKLIST_original_count	3977
RESULTS_SEARCH_3_PARAMETERS_PEAKLIST_originalfilename	D:\Release Result_Research_PPV5\20-10-11_2009S19\20-10-11_2009S19_Human_ANKRD1_pulldown_Ecoli_0.4ug.wiff
RESULTS_SEARCH_3_PARAMETERS_PEAKLIST_partnumber	2
RESULTS_SEARCH_3_PARAMETERS_QUANT_TYPE_background_correction	FALSE
RESULTS_SEARCH_3_PARAMETERS_QUANT_TYPE_bias_correction	TRUE
RESULTS_SEARCH_3_PARAMETERS_QUANT_TYPE_keep_extreme_peptides_over_fraction	0
RESULTS_SEARCH_3_PARAMETERS_QUANT_TYPE_low_confidence_check	TRUE
RESULTS_SEARCH_3_PARAMETERS_QUANT_TYPE_low_intensity_check	TRUE
RESULTS_SEARCH_3_PARAMETERS_QUANT_TYPE_median_statistic	TRUE
RESULTS_SEARCH_3_PARAMETERS_QUANT_TYPE_mod_check	TRUE
RESULTS_SEARCH_3_PARAMETERS_QUANT_TYPE_quant_threshold	-1
RESULTS_SEARCH_3_PARAMETERS_QUANT_TYPE_quant_threshold_sn	9
RESULTS_SEARCH_3_PARAMETERS_QUANT_TYPE_separate_searches	FALSE
RESULTS_SEARCH_3_PARAMETERS_QUANT_TYPE_shared_msms_check	TRUE
RESULTS_SEARCH_3_PARAMETERS_PARAGON_METHOD_SETTINGS_UI_SAMPLE_TYPE	Identification
RESULTS_SEARCH_3_PARAMETERS_PARAGON_METHOD_SETTINGS_UI_CYS_ALKYLATION	MMTS
RESULTS_SEARCH_3_PARAMETERS_PARAGON_METHOD_SETTINGS_UI_DIGESTION	Trypsin
RESULTS_SEARCH_3_PARAMETERS_PARAGON_METHOD_SETTINGS_UI_INSTRUMENT	TripleTOF 5600
RESULTS_SEARCH_3_PARAMETERS_PARAGON_METHOD_SETTINGS_UI_SEARCH_EFFORT	Thorough
RESULTS_SEARCH_3_PARAMETERS_PARAGON_METHOD_SETTINGS_UI_ID_FOCUS	Biological modifications
RESULTS_SEARCH_3_PARAMETERS_PARAGON_METHOD_SETTINGS_UI_USER_NAME	5600_SEARCH\PPC
RESULTS_SEARCH_3_PARAMETERS_PARAGON_METHOD_SETTINGS_UI_MACHINE_NAME	5600_SEARCH
RESULTS_SEARCH_3_PARAMETERS_PARAGON_METHOD_SETTINGS_UI_SEARCH_ID	6.37382e+17
RESULTS_SEARCH_3_PARAMETERS_PARAGON_METHOD_SETTINGS_UI_START_TIME	2020-10-13 18:54:17
RESULTS_SEARCH_3_PARAMETERS_PARAGON_METHOD_SETTINGS_UI_MIN_UNUSED_PROTSCORE	0.0458
RESULTS_SEARCH_3_PARAMETERS_PARAGON_METHOD_SETTINGS_UI_PSPEP	TRUE
RESULTS_SEARCH_4_time_cpu	205843
RESULTS_SEARCH_4_time_duration	209257
RESULTS_SEARCH_4_version	5.0.0.4767
RESULTS_SEARCH_4_xml:id	SEARCH:2:637382120575132251_1
RESULTS_SEARCH_4_PARAMETERS_chemical_data_edited	TRUE
RESULTS_SEARCH_4_PARAMETERS_do_multiprecursor_search	TRUE
RESULTS_SEARCH_4_PARAMETERS_do_reverse_search	TRUE
RESULTS_SEARCH_4_PARAMETERS_max_quant_labels	35
RESULTS_SEARCH_4_PARAMETERS_maxresults	15
RESULTS_SEARCH_4_PARAMETERS_separate_searches	FALSE
RESULTS_SEARCH_4_PARAMETERS_MSTOLERANCE_type	dalton
RESULTS_SEARCH_4_PARAMETERS_MSTOLERANCE_value	0.05
RESULTS_SEARCH_4_PARAMETERS_MSMSTOLERANCE_type	dalton
RESULTS_SEARCH_4_PARAMETERS_MSMSTOLERANCE_value	0.1
RESULTS_SEARCH_4_PARAMETERS_MS_STANDARD_DEVIATION_type	dalton
RESULTS_SEARCH_4_PARAMETERS_MS_STANDARD_DEVIATION_value	0.0011
RESULTS_SEARCH_4_PARAMETERS_MSMS_STANDARD_DEVIATION_type	dalton
RESULTS_SEARCH_4_PARAMETERS_MSMS_STANDARD_DEVIATION_value	0.01
RESULTS_SEARCH_4_PARAMETERS_FASTA_filename	C:\AB SCIEX\ProteinPilot Data\SearchDatabases\20200705_SwissProt_Ecoli_panK12_4389_ANKR1D_Human_CRAP_solution.fasta
RESULTS_SEARCH_4_PARAMETERS_AUTO_CALIBRATION_ms	TRUE
RESULTS_SEARCH_4_PARAMETERS_AUTO_CALIBRATION_msexport	FALSE
RESULTS_SEARCH_4_PARAMETERS_AUTO_CALIBRATION_msms	TRUE
RESULTS_SEARCH_4_PARAMETERS_AUTO_CALIBRATION_msmstolsdratio	2.75
RESULTS_SEARCH_4_PARAMETERS_AUTO_CALIBRATION_mstolsdratio	7
RESULTS_SEARCH_4_PARAMETERS_AUTO_CALIBRATION_squareroot	TRUE
RESULTS_SEARCH_4_PARAMETERS_AUTO_CALIBRATION_type	dalton
RESULTS_SEARCH_4_PARAMETERS_AUTO_CALIBRATION_MCP_d_s_s_f	0.0666667
RESULTS_SEARCH_4_PARAMETERS_AUTO_CALIBRATION_MCP_d_s_w_f	3
RESULTS_SEARCH_4_PARAMETERS_AUTO_CALIBRATION_MCP_m_f_r_mbc	200
RESULTS_SEARCH_4_PARAMETERS_AUTO_CALIBRATION_MCP_m_m_c	10
RESULTS_SEARCH_4_PARAMETERS_AUTO_CALIBRATION_MCP_m_m_f_s	0.25
RESULTS_SEARCH_4_PARAMETERS_AUTO_CALIBRATION_MCP_m_m_p_f	0.33
RESULTS_SEARCH_4_PARAMETERS_AUTO_CALIBRATION_MCP_m_m_p_rms_f	1
RESULTS_SEARCH_4_PARAMETERS_AUTO_CALIBRATION_MCP_m_p_t_f	1
RESULTS_SEARCH_4_PARAMETERS_AUTO_CALIBRATION_MCP_m_r_h_n_b	15
RESULTS_SEARCH_4_PARAMETERS_AUTO_CALIBRATION_MCP_m_z_n_s	99
RESULTS_SEARCH_4_PARAMETERS_AUTO_CALIBRATION_MCP_m_z_s_mn_f_r	0.0666667
RESULTS_SEARCH_4_PARAMETERS_AUTO_CALIBRATION_MCP_m_z_s_mx_f_r	0.1
RESULTS_SEARCH_4_PARAMETERS_MS_AUTO_CALIBRATION_OUT_avres	-4.05368e-11
RESULTS_SEARCH_4_PARAMETERS_MS_AUTO_CALIBRATION_OUT_c0	0.000115896
RESULTS_SEARCH_4_PARAMETERS_MS_AUTO_CALIBRATION_OUT_c1minus1	-3.01362e-06
RESULTS_SEARCH_4_PARAMETERS_MS_AUTO_CALIBRATION_OUT_c2	0
RESULTS_SEARCH_4_PARAMETERS_MS_AUTO_CALIBRATION_OUT_file	1
RESULTS_SEARCH_4_PARAMETERS_MS_AUTO_CALIBRATION_OUT_partnumber	2
RESULTS_SEARCH_4_PARAMETERS_MS_AUTO_CALIBRATION_OUT_polyorder	1
RESULTS_SEARCH_4_PARAMETERS_MS_AUTO_CALIBRATION_OUT_sample	1
RESULTS_SEARCH_4_PARAMETERS_MS_AUTO_CALIBRATION_OUT_squareroot	TRUE
RESULTS_SEARCH_4_PARAMETERS_MSMS_AUTO_CALIBRATION_OUT_avres	-7.40169e-08
RESULTS_SEARCH_4_PARAMETERS_MSMS_AUTO_CALIBRATION_OUT_c0	0.000144287
RESULTS_SEARCH_4_PARAMETERS_MSMS_AUTO_CALIBRATION_OUT_c1minus1	-6.11318e-06
RESULTS_SEARCH_4_PARAMETERS_MSMS_AUTO_CALIBRATION_OUT_c2	0
RESULTS_SEARCH_4_PARAMETERS_MSMS_AUTO_CALIBRATION_OUT_file	1
RESULTS_SEARCH_4_PARAMETERS_MSMS_AUTO_CALIBRATION_OUT_partnumber	2
RESULTS_SEARCH_4_PARAMETERS_MSMS_AUTO_CALIBRATION_OUT_polyorder	1
RESULTS_SEARCH_4_PARAMETERS_MSMS_AUTO_CALIBRATION_OUT_sample	1
RESULTS_SEARCH_4_PARAMETERS_MSMS_AUTO_CALIBRATION_OUT_squareroot	TRUE
RESULTS_SEARCH_4_PARAMETERS_MAX_PRECURSORS_FRAGLET	5
RESULTS_SEARCH_4_PARAMETERS_MAX_PRECURSORS_TAGLET	1
RESULTS_SEARCH_4_PARAMETERS_PRECURSORS_DR_FRAGLET	10
RESULTS_SEARCH_4_PARAMETERS_PRECURSORS_DR_TAGLET	3
RESULTS_SEARCH_4_PARAMETERS_DEFAULT_CHARGE_STATE_1_charge	2
RESULTS_SEARCH_4_PARAMETERS_DEFAULT_CHARGE_STATE_1_probability	1
RESULTS_SEARCH_4_PARAMETERS_DEFAULT_CHARGE_STATE_2_charge	3
RESULTS_SEARCH_4_PARAMETERS_DEFAULT_CHARGE_STATE_2_probability	1
RESULTS_SEARCH_4_PARAMETERS_DEFAULT_CHARGE_STATE_3_charge	4
RESULTS_SEARCH_4_PARAMETERS_DEFAULT_CHARGE_STATE_3_probability	1
RESULTS_SEARCH_4_PARAMETERS_VERSION	5.0.0.0, 4769
RESULTS_SEARCH_4_PARAMETERS_PARAGON_VERSION	5.0.0.0, 4767
RESULTS_SEARCH_4_PARAMETERS_APPLICATION	ProteinPilot(tm) Software
RESULTS_SEARCH_4_PARAMETERS_PROGROUP_alternativedispositionmaximumfoldprobabilitydrop	100
RESULTS_SEARCH_4_PARAMETERS_PROGROUP_alternativedispositionmaximumfoldscoredrop	2
RESULTS_SEARCH_4_PARAMETERS_PROGROUP_autodiscordantpeptidethreshold	0.3
RESULTS_SEARCH_4_PARAMETERS_PROGROUP_bayesconfidencecalclulation	TRUE
RESULTS_SEARCH_4_PARAMETERS_PROGROUP_calibrateconfidence	TRUE
RESULTS_SEARCH_4_PARAMETERS_PROGROUP_compresspeptides	FALSE
RESULTS_SEARCH_4_PARAMETERS_PROGROUP_confidencepercentthresholdforexcludingothersfromquant	15
RESULTS_SEARCH_4_PARAMETERS_PROGROUP_confidencepercentthresholdforincludingselfinquant	15
RESULTS_SEARCH_4_PARAMETERS_PROGROUP_donotstoremspeaklists	FALSE
RESULTS_SEARCH_4_PARAMETERS_PROGROUP_fasta	C:\AB SCIEX\ProteinPilot Data\SearchDatabases\20200705_SwissProt_Ecoli_panK12_4389_ANKR1D_Human_CRAP_solution.fasta
RESULTS_SEARCH_4_PARAMETERS_PROGROUP_featuregroupminpepconf	0.66
RESULTS_SEARCH_4_PARAMETERS_PROGROUP_featuregroupminups	0.47
RESULTS_SEARCH_4_PARAMETERS_PROGROUP_focusingintersection	4
RESULTS_SEARCH_4_PARAMETERS_PROGROUP_focusingminimummatchconfidence	0.1
RESULTS_SEARCH_4_PARAMETERS_PROGROUP_focusingminunusedprotscore	0.1
RESULTS_SEARCH_4_PARAMETERS_PROGROUP_focusingsubsetcutoff	6
RESULTS_SEARCH_4_PARAMETERS_PROGROUP_intersection	1.3
RESULTS_SEARCH_4_PARAMETERS_PROGROUP_minimummatchconfidencecutoff	0.001
RESULTS_SEARCH_4_PARAMETERS_PROGROUP_minunusedprotscore	0.0458
RESULTS_SEARCH_4_PARAMETERS_PROGROUP_subsetcutoff	2
RESULTS_SEARCH_4_PARAMETERS_PROGROUP_unusedprotscorethresholdforexcludingothersfromquant	1.3
RESULTS_SEARCH_4_PARAMETERS_PEAKLIST_count	3977
RESULTS_SEARCH_4_PARAMETERS_PEAKLIST_filenumber	1
RESULTS_SEARCH_4_PARAMETERS_PEAKLIST_original_count	3977
RESULTS_SEARCH_4_PARAMETERS_PEAKLIST_originalfilename	D:\Release Result_Research_PPV5\20-10-11_2009S19\20-10-11_2009S19_Human_ANKRD1_pulldown_Ecoli_0.4ug.wiff
RESULTS_SEARCH_4_PARAMETERS_PEAKLIST_partnumber	2
RESULTS_SEARCH_4_PARAMETERS_QUANT_TYPE_background_correction	FALSE
RESULTS_SEARCH_4_PARAMETERS_QUANT_TYPE_bias_correction	TRUE
RESULTS_SEARCH_4_PARAMETERS_QUANT_TYPE_keep_extreme_peptides_over_fraction	0
RESULTS_SEARCH_4_PARAMETERS_QUANT_TYPE_low_confidence_check	TRUE
RESULTS_SEARCH_4_PARAMETERS_QUANT_TYPE_low_intensity_check	TRUE
RESULTS_SEARCH_4_PARAMETERS_QUANT_TYPE_median_statistic	TRUE
RESULTS_SEARCH_4_PARAMETERS_QUANT_TYPE_mod_check	TRUE
RESULTS_SEARCH_4_PARAMETERS_QUANT_TYPE_quant_threshold	-1
RESULTS_SEARCH_4_PARAMETERS_QUANT_TYPE_quant_threshold_sn	9
RESULTS_SEARCH_4_PARAMETERS_QUANT_TYPE_separate_searches	FALSE
RESULTS_SEARCH_4_PARAMETERS_QUANT_TYPE_shared_msms_check	TRUE
RESULTS_SEARCH_4_PARAMETERS_PARAGON_METHOD_SETTINGS_UI_SAMPLE_TYPE	Identification
RESULTS_SEARCH_4_PARAMETERS_PARAGON_METHOD_SETTINGS_UI_CYS_ALKYLATION	MMTS
RESULTS_SEARCH_4_PARAMETERS_PARAGON_METHOD_SETTINGS_UI_DIGESTION	Trypsin
RESULTS_SEARCH_4_PARAMETERS_PARAGON_METHOD_SETTINGS_UI_INSTRUMENT	TripleTOF 5600
RESULTS_SEARCH_4_PARAMETERS_PARAGON_METHOD_SETTINGS_UI_SEARCH_EFFORT	Thorough
RESULTS_SEARCH_4_PARAMETERS_PARAGON_METHOD_SETTINGS_UI_ID_FOCUS	Biological modifications
RESULTS_SEARCH_4_PARAMETERS_PARAGON_METHOD_SETTINGS_UI_USER_NAME	5600_SEARCH\PPC
RESULTS_SEARCH_4_PARAMETERS_PARAGON_METHOD_SETTINGS_UI_MACHINE_NAME	5600_SEARCH
RESULTS_SEARCH_4_PARAMETERS_PARAGON_METHOD_SETTINGS_UI_SEARCH_ID	6.37382e+17
RESULTS_SEARCH_4_PARAMETERS_PARAGON_METHOD_SETTINGS_UI_START_TIME	2020-10-13 18:54:17
RESULTS_SEARCH_4_PARAMETERS_PARAGON_METHOD_SETTINGS_UI_MIN_UNUSED_PROTSCORE	0.0458
RESULTS_SEARCH_4_PARAMETERS_PARAGON_METHOD_SETTINGS_UI_PSPEP	TRUE
RESULTS_SEARCH_5_time_cpu	9562
RESULTS_SEARCH_5_time_duration	1927-02-03
RESULTS_SEARCH_5_version	5.0.0.4767
RESULTS_SEARCH_5_xml:id	SEARCH:1:637382120575132251_2
RESULTS_SEARCH_5_PARAMETERS_chemical_data_edited	TRUE
RESULTS_SEARCH_5_PARAMETERS_do_multiprecursor_search	TRUE
RESULTS_SEARCH_5_PARAMETERS_do_reverse_search	TRUE
RESULTS_SEARCH_5_PARAMETERS_max_quant_labels	35
RESULTS_SEARCH_5_PARAMETERS_maxresults	15
RESULTS_SEARCH_5_PARAMETERS_separate_searches	FALSE
RESULTS_SEARCH_5_PARAMETERS_MSTOLERANCE_type	dalton
RESULTS_SEARCH_5_PARAMETERS_MSTOLERANCE_value	0.05
RESULTS_SEARCH_5_PARAMETERS_MSMSTOLERANCE_type	dalton
RESULTS_SEARCH_5_PARAMETERS_MSMSTOLERANCE_value	0.1
RESULTS_SEARCH_5_PARAMETERS_MS_STANDARD_DEVIATION_type	dalton
RESULTS_SEARCH_5_PARAMETERS_MS_STANDARD_DEVIATION_value	0.0011
RESULTS_SEARCH_5_PARAMETERS_MSMS_STANDARD_DEVIATION_type	dalton
RESULTS_SEARCH_5_PARAMETERS_MSMS_STANDARD_DEVIATION_value	0.01
RESULTS_SEARCH_5_PARAMETERS_FASTA_filename	C:\AB SCIEX\ProteinPilot Data\SearchDatabases\20200705_SwissProt_Ecoli_panK12_4389_ANKR1D_Human_CRAP_solution.fasta
RESULTS_SEARCH_5_PARAMETERS_AUTO_CALIBRATION_ms	TRUE
RESULTS_SEARCH_5_PARAMETERS_AUTO_CALIBRATION_msexport	FALSE
RESULTS_SEARCH_5_PARAMETERS_AUTO_CALIBRATION_msms	TRUE
RESULTS_SEARCH_5_PARAMETERS_AUTO_CALIBRATION_msmstolsdratio	2.75
RESULTS_SEARCH_5_PARAMETERS_AUTO_CALIBRATION_mstolsdratio	7
RESULTS_SEARCH_5_PARAMETERS_AUTO_CALIBRATION_squareroot	TRUE
RESULTS_SEARCH_5_PARAMETERS_AUTO_CALIBRATION_type	dalton
RESULTS_SEARCH_5_PARAMETERS_AUTO_CALIBRATION_MCP_d_s_s_f	0.0666667
RESULTS_SEARCH_5_PARAMETERS_AUTO_CALIBRATION_MCP_d_s_w_f	3
RESULTS_SEARCH_5_PARAMETERS_AUTO_CALIBRATION_MCP_m_f_r_mbc	200
RESULTS_SEARCH_5_PARAMETERS_AUTO_CALIBRATION_MCP_m_m_c	10
RESULTS_SEARCH_5_PARAMETERS_AUTO_CALIBRATION_MCP_m_m_f_s	0.25
RESULTS_SEARCH_5_PARAMETERS_AUTO_CALIBRATION_MCP_m_m_p_f	0.33
RESULTS_SEARCH_5_PARAMETERS_AUTO_CALIBRATION_MCP_m_m_p_rms_f	1
RESULTS_SEARCH_5_PARAMETERS_AUTO_CALIBRATION_MCP_m_p_t_f	1
RESULTS_SEARCH_5_PARAMETERS_AUTO_CALIBRATION_MCP_m_r_h_n_b	15
RESULTS_SEARCH_5_PARAMETERS_AUTO_CALIBRATION_MCP_m_z_n_s	99
RESULTS_SEARCH_5_PARAMETERS_AUTO_CALIBRATION_MCP_m_z_s_mn_f_r	0.0666667
RESULTS_SEARCH_5_PARAMETERS_AUTO_CALIBRATION_MCP_m_z_s_mx_f_r	0.1
RESULTS_SEARCH_5_PARAMETERS_MS_AUTO_CALIBRATION_OUT_avres	-6.76511e-11
RESULTS_SEARCH_5_PARAMETERS_MS_AUTO_CALIBRATION_OUT_c0	0.000101004
RESULTS_SEARCH_5_PARAMETERS_MS_AUTO_CALIBRATION_OUT_c1minus1	-2.8812e-06
RESULTS_SEARCH_5_PARAMETERS_MS_AUTO_CALIBRATION_OUT_c2	0
RESULTS_SEARCH_5_PARAMETERS_MS_AUTO_CALIBRATION_OUT_file	1
RESULTS_SEARCH_5_PARAMETERS_MS_AUTO_CALIBRATION_OUT_partnumber	3
RESULTS_SEARCH_5_PARAMETERS_MS_AUTO_CALIBRATION_OUT_polyorder	1
RESULTS_SEARCH_5_PARAMETERS_MS_AUTO_CALIBRATION_OUT_sample	1
RESULTS_SEARCH_5_PARAMETERS_MS_AUTO_CALIBRATION_OUT_squareroot	TRUE
RESULTS_SEARCH_5_PARAMETERS_MSMS_AUTO_CALIBRATION_OUT_avres	-1.84854e-07
RESULTS_SEARCH_5_PARAMETERS_MSMS_AUTO_CALIBRATION_OUT_c0	0.000113016
RESULTS_SEARCH_5_PARAMETERS_MSMS_AUTO_CALIBRATION_OUT_c1minus1	-5.06157e-06
RESULTS_SEARCH_5_PARAMETERS_MSMS_AUTO_CALIBRATION_OUT_c2	0
RESULTS_SEARCH_5_PARAMETERS_MSMS_AUTO_CALIBRATION_OUT_file	1
RESULTS_SEARCH_5_PARAMETERS_MSMS_AUTO_CALIBRATION_OUT_partnumber	3
RESULTS_SEARCH_5_PARAMETERS_MSMS_AUTO_CALIBRATION_OUT_polyorder	1
RESULTS_SEARCH_5_PARAMETERS_MSMS_AUTO_CALIBRATION_OUT_sample	1
RESULTS_SEARCH_5_PARAMETERS_MSMS_AUTO_CALIBRATION_OUT_squareroot	TRUE
RESULTS_SEARCH_5_PARAMETERS_MAX_PRECURSORS_FRAGLET	5
RESULTS_SEARCH_5_PARAMETERS_MAX_PRECURSORS_TAGLET	1
RESULTS_SEARCH_5_PARAMETERS_PRECURSORS_DR_FRAGLET	10
RESULTS_SEARCH_5_PARAMETERS_PRECURSORS_DR_TAGLET	3
RESULTS_SEARCH_5_PARAMETERS_DEFAULT_CHARGE_STATE_1_charge	2
RESULTS_SEARCH_5_PARAMETERS_DEFAULT_CHARGE_STATE_1_probability	1
RESULTS_SEARCH_5_PARAMETERS_DEFAULT_CHARGE_STATE_2_charge	3
RESULTS_SEARCH_5_PARAMETERS_DEFAULT_CHARGE_STATE_2_probability	1
RESULTS_SEARCH_5_PARAMETERS_DEFAULT_CHARGE_STATE_3_charge	4
RESULTS_SEARCH_5_PARAMETERS_DEFAULT_CHARGE_STATE_3_probability	1
RESULTS_SEARCH_5_PARAMETERS_VERSION	5.0.0.0, 4769
RESULTS_SEARCH_5_PARAMETERS_PARAGON_VERSION	5.0.0.0, 4767
RESULTS_SEARCH_5_PARAMETERS_APPLICATION	ProteinPilot(tm) Software
RESULTS_SEARCH_5_PARAMETERS_PROGROUP_alternativedispositionmaximumfoldprobabilitydrop	100
RESULTS_SEARCH_5_PARAMETERS_PROGROUP_alternativedispositionmaximumfoldscoredrop	2
RESULTS_SEARCH_5_PARAMETERS_PROGROUP_autodiscordantpeptidethreshold	0.3
RESULTS_SEARCH_5_PARAMETERS_PROGROUP_bayesconfidencecalclulation	TRUE
RESULTS_SEARCH_5_PARAMETERS_PROGROUP_calibrateconfidence	TRUE
RESULTS_SEARCH_5_PARAMETERS_PROGROUP_compresspeptides	FALSE
RESULTS_SEARCH_5_PARAMETERS_PROGROUP_confidencepercentthresholdforexcludingothersfromquant	15
RESULTS_SEARCH_5_PARAMETERS_PROGROUP_confidencepercentthresholdforincludingselfinquant	15
RESULTS_SEARCH_5_PARAMETERS_PROGROUP_donotstoremspeaklists	FALSE
RESULTS_SEARCH_5_PARAMETERS_PROGROUP_fasta	C:\AB SCIEX\ProteinPilot Data\SearchDatabases\20200705_SwissProt_Ecoli_panK12_4389_ANKR1D_Human_CRAP_solution.fasta
RESULTS_SEARCH_5_PARAMETERS_PROGROUP_featuregroupminpepconf	0.66
RESULTS_SEARCH_5_PARAMETERS_PROGROUP_featuregroupminups	0.47
RESULTS_SEARCH_5_PARAMETERS_PROGROUP_focusingintersection	4
RESULTS_SEARCH_5_PARAMETERS_PROGROUP_focusingminimummatchconfidence	0.1
RESULTS_SEARCH_5_PARAMETERS_PROGROUP_focusingminunusedprotscore	0.1
RESULTS_SEARCH_5_PARAMETERS_PROGROUP_focusingsubsetcutoff	6
RESULTS_SEARCH_5_PARAMETERS_PROGROUP_intersection	1.3
RESULTS_SEARCH_5_PARAMETERS_PROGROUP_minimummatchconfidencecutoff	0.001
RESULTS_SEARCH_5_PARAMETERS_PROGROUP_minunusedprotscore	0.0458
RESULTS_SEARCH_5_PARAMETERS_PROGROUP_subsetcutoff	2
RESULTS_SEARCH_5_PARAMETERS_PROGROUP_unusedprotscorethresholdforexcludingothersfromquant	1.3
RESULTS_SEARCH_5_PARAMETERS_PEAKLIST_count	3969
RESULTS_SEARCH_5_PARAMETERS_PEAKLIST_filenumber	1
RESULTS_SEARCH_5_PARAMETERS_PEAKLIST_original_count	3969
RESULTS_SEARCH_5_PARAMETERS_PEAKLIST_originalfilename	D:\Release Result_Research_PPV5\20-10-11_2009S19\20-10-11_2009S19_Human_ANKRD1_pulldown_Ecoli_0.4ug.wiff
RESULTS_SEARCH_5_PARAMETERS_PEAKLIST_partnumber	3
RESULTS_SEARCH_5_PARAMETERS_QUANT_TYPE_background_correction	FALSE
RESULTS_SEARCH_5_PARAMETERS_QUANT_TYPE_bias_correction	TRUE
RESULTS_SEARCH_5_PARAMETERS_QUANT_TYPE_keep_extreme_peptides_over_fraction	0
RESULTS_SEARCH_5_PARAMETERS_QUANT_TYPE_low_confidence_check	TRUE
RESULTS_SEARCH_5_PARAMETERS_QUANT_TYPE_low_intensity_check	TRUE
RESULTS_SEARCH_5_PARAMETERS_QUANT_TYPE_median_statistic	TRUE
RESULTS_SEARCH_5_PARAMETERS_QUANT_TYPE_mod_check	TRUE
RESULTS_SEARCH_5_PARAMETERS_QUANT_TYPE_quant_threshold	-1
RESULTS_SEARCH_5_PARAMETERS_QUANT_TYPE_quant_threshold_sn	9
RESULTS_SEARCH_5_PARAMETERS_QUANT_TYPE_separate_searches	FALSE
RESULTS_SEARCH_5_PARAMETERS_QUANT_TYPE_shared_msms_check	TRUE
RESULTS_SEARCH_5_PARAMETERS_PARAGON_METHOD_SETTINGS_UI_SAMPLE_TYPE	Identification
RESULTS_SEARCH_5_PARAMETERS_PARAGON_METHOD_SETTINGS_UI_CYS_ALKYLATION	MMTS
RESULTS_SEARCH_5_PARAMETERS_PARAGON_METHOD_SETTINGS_UI_DIGESTION	Trypsin
RESULTS_SEARCH_5_PARAMETERS_PARAGON_METHOD_SETTINGS_UI_INSTRUMENT	TripleTOF 5600
RESULTS_SEARCH_5_PARAMETERS_PARAGON_METHOD_SETTINGS_UI_SEARCH_EFFORT	Thorough
RESULTS_SEARCH_5_PARAMETERS_PARAGON_METHOD_SETTINGS_UI_ID_FOCUS	Biological modifications
RESULTS_SEARCH_5_PARAMETERS_PARAGON_METHOD_SETTINGS_UI_USER_NAME	5600_SEARCH\PPC
RESULTS_SEARCH_5_PARAMETERS_PARAGON_METHOD_SETTINGS_UI_MACHINE_NAME	5600_SEARCH
RESULTS_SEARCH_5_PARAMETERS_PARAGON_METHOD_SETTINGS_UI_SEARCH_ID	6.37382e+17
RESULTS_SEARCH_5_PARAMETERS_PARAGON_METHOD_SETTINGS_UI_START_TIME	2020-10-13 18:54:17
RESULTS_SEARCH_5_PARAMETERS_PARAGON_METHOD_SETTINGS_UI_MIN_UNUSED_PROTSCORE	0.0458
RESULTS_SEARCH_5_PARAMETERS_PARAGON_METHOD_SETTINGS_UI_PSPEP	TRUE
RESULTS_SEARCH_6_time_cpu	249453
RESULTS_SEARCH_6_time_duration	252878
RESULTS_SEARCH_6_version	5.0.0.4767
RESULTS_SEARCH_6_xml:id	SEARCH:2:637382120575132251_2
RESULTS_SEARCH_6_PARAMETERS_chemical_data_edited	TRUE
RESULTS_SEARCH_6_PARAMETERS_do_multiprecursor_search	TRUE
RESULTS_SEARCH_6_PARAMETERS_do_reverse_search	TRUE
RESULTS_SEARCH_6_PARAMETERS_max_quant_labels	35
RESULTS_SEARCH_6_PARAMETERS_maxresults	15
RESULTS_SEARCH_6_PARAMETERS_separate_searches	FALSE
RESULTS_SEARCH_6_PARAMETERS_MSTOLERANCE_type	dalton
RESULTS_SEARCH_6_PARAMETERS_MSTOLERANCE_value	0.05
RESULTS_SEARCH_6_PARAMETERS_MSMSTOLERANCE_type	dalton
RESULTS_SEARCH_6_PARAMETERS_MSMSTOLERANCE_value	0.1
RESULTS_SEARCH_6_PARAMETERS_MS_STANDARD_DEVIATION_type	dalton
RESULTS_SEARCH_6_PARAMETERS_MS_STANDARD_DEVIATION_value	0.0011
RESULTS_SEARCH_6_PARAMETERS_MSMS_STANDARD_DEVIATION_type	dalton
RESULTS_SEARCH_6_PARAMETERS_MSMS_STANDARD_DEVIATION_value	0.01
RESULTS_SEARCH_6_PARAMETERS_FASTA_filename	C:\AB SCIEX\ProteinPilot Data\SearchDatabases\20200705_SwissProt_Ecoli_panK12_4389_ANKR1D_Human_CRAP_solution.fasta
RESULTS_SEARCH_6_PARAMETERS_AUTO_CALIBRATION_ms	TRUE
RESULTS_SEARCH_6_PARAMETERS_AUTO_CALIBRATION_msexport	FALSE
RESULTS_SEARCH_6_PARAMETERS_AUTO_CALIBRATION_msms	TRUE
RESULTS_SEARCH_6_PARAMETERS_AUTO_CALIBRATION_msmstolsdratio	2.75
RESULTS_SEARCH_6_PARAMETERS_AUTO_CALIBRATION_mstolsdratio	7
RESULTS_SEARCH_6_PARAMETERS_AUTO_CALIBRATION_squareroot	TRUE
RESULTS_SEARCH_6_PARAMETERS_AUTO_CALIBRATION_type	dalton
RESULTS_SEARCH_6_PARAMETERS_AUTO_CALIBRATION_MCP_d_s_s_f	0.0666667
RESULTS_SEARCH_6_PARAMETERS_AUTO_CALIBRATION_MCP_d_s_w_f	3
RESULTS_SEARCH_6_PARAMETERS_AUTO_CALIBRATION_MCP_m_f_r_mbc	200
RESULTS_SEARCH_6_PARAMETERS_AUTO_CALIBRATION_MCP_m_m_c	10
RESULTS_SEARCH_6_PARAMETERS_AUTO_CALIBRATION_MCP_m_m_f_s	0.25
RESULTS_SEARCH_6_PARAMETERS_AUTO_CALIBRATION_MCP_m_m_p_f	0.33
RESULTS_SEARCH_6_PARAMETERS_AUTO_CALIBRATION_MCP_m_m_p_rms_f	1
RESULTS_SEARCH_6_PARAMETERS_AUTO_CALIBRATION_MCP_m_p_t_f	1
RESULTS_SEARCH_6_PARAMETERS_AUTO_CALIBRATION_MCP_m_r_h_n_b	15
RESULTS_SEARCH_6_PARAMETERS_AUTO_CALIBRATION_MCP_m_z_n_s	99
RESULTS_SEARCH_6_PARAMETERS_AUTO_CALIBRATION_MCP_m_z_s_mn_f_r	0.0666667
RESULTS_SEARCH_6_PARAMETERS_AUTO_CALIBRATION_MCP_m_z_s_mx_f_r	0.1
RESULTS_SEARCH_6_PARAMETERS_MS_AUTO_CALIBRATION_OUT_avres	-6.76511e-11
RESULTS_SEARCH_6_PARAMETERS_MS_AUTO_CALIBRATION_OUT_c0	0.000101004
RESULTS_SEARCH_6_PARAMETERS_MS_AUTO_CALIBRATION_OUT_c1minus1	-2.8812e-06
RESULTS_SEARCH_6_PARAMETERS_MS_AUTO_CALIBRATION_OUT_c2	0
RESULTS_SEARCH_6_PARAMETERS_MS_AUTO_CALIBRATION_OUT_file	1
RESULTS_SEARCH_6_PARAMETERS_MS_AUTO_CALIBRATION_OUT_partnumber	3
RESULTS_SEARCH_6_PARAMETERS_MS_AUTO_CALIBRATION_OUT_polyorder	1
RESULTS_SEARCH_6_PARAMETERS_MS_AUTO_CALIBRATION_OUT_sample	1
RESULTS_SEARCH_6_PARAMETERS_MS_AUTO_CALIBRATION_OUT_squareroot	TRUE
RESULTS_SEARCH_6_PARAMETERS_MSMS_AUTO_CALIBRATION_OUT_avres	-1.84854e-07
RESULTS_SEARCH_6_PARAMETERS_MSMS_AUTO_CALIBRATION_OUT_c0	0.000113016
RESULTS_SEARCH_6_PARAMETERS_MSMS_AUTO_CALIBRATION_OUT_c1minus1	-5.06157e-06
RESULTS_SEARCH_6_PARAMETERS_MSMS_AUTO_CALIBRATION_OUT_c2	0
RESULTS_SEARCH_6_PARAMETERS_MSMS_AUTO_CALIBRATION_OUT_file	1
RESULTS_SEARCH_6_PARAMETERS_MSMS_AUTO_CALIBRATION_OUT_partnumber	3
RESULTS_SEARCH_6_PARAMETERS_MSMS_AUTO_CALIBRATION_OUT_polyorder	1
RESULTS_SEARCH_6_PARAMETERS_MSMS_AUTO_CALIBRATION_OUT_sample	1
RESULTS_SEARCH_6_PARAMETERS_MSMS_AUTO_CALIBRATION_OUT_squareroot	TRUE
RESULTS_SEARCH_6_PARAMETERS_MAX_PRECURSORS_FRAGLET	5
RESULTS_SEARCH_6_PARAMETERS_MAX_PRECURSORS_TAGLET	1
RESULTS_SEARCH_6_PARAMETERS_PRECURSORS_DR_FRAGLET	10
RESULTS_SEARCH_6_PARAMETERS_PRECURSORS_DR_TAGLET	3
RESULTS_SEARCH_6_PARAMETERS_DEFAULT_CHARGE_STATE_1_charge	2
RESULTS_SEARCH_6_PARAMETERS_DEFAULT_CHARGE_STATE_1_probability	1
RESULTS_SEARCH_6_PARAMETERS_DEFAULT_CHARGE_STATE_2_charge	3
RESULTS_SEARCH_6_PARAMETERS_DEFAULT_CHARGE_STATE_2_probability	1900-01-01
RESULTS_SEARCH_6_PARAMETERS_DEFAULT_CHARGE_STATE_3_charge	4
RESULTS_SEARCH_6_PARAMETERS_DEFAULT_CHARGE_STATE_3_probability	1
RESULTS_SEARCH_6_PARAMETERS_VERSION	5.0.0.0, 4769
RESULTS_SEARCH_6_PARAMETERS_PARAGON_VERSION	5.0.0.0, 4767
RESULTS_SEARCH_6_PARAMETERS_APPLICATION	ProteinPilot(tm) Software
RESULTS_SEARCH_6_PARAMETERS_PROGROUP_alternativedispositionmaximumfoldprobabilitydrop	100
RESULTS_SEARCH_6_PARAMETERS_PROGROUP_alternativedispositionmaximumfoldscoredrop	2
RESULTS_SEARCH_6_PARAMETERS_PROGROUP_autodiscordantpeptidethreshold	0.3
RESULTS_SEARCH_6_PARAMETERS_PROGROUP_bayesconfidencecalclulation	TRUE
RESULTS_SEARCH_6_PARAMETERS_PROGROUP_calibrateconfidence	TRUE
RESULTS_SEARCH_6_PARAMETERS_PROGROUP_compresspeptides	FALSE
RESULTS_SEARCH_6_PARAMETERS_PROGROUP_confidencepercentthresholdforexcludingothersfromquant	15
RESULTS_SEARCH_6_PARAMETERS_PROGROUP_confidencepercentthresholdforincludingselfinquant	15
RESULTS_SEARCH_6_PARAMETERS_PROGROUP_donotstoremspeaklists	FALSE
RESULTS_SEARCH_6_PARAMETERS_PROGROUP_fasta	C:\AB SCIEX\ProteinPilot Data\SearchDatabases\20200705_SwissProt_Ecoli_panK12_4389_ANKR1D_Human_CRAP_solution.fasta
RESULTS_SEARCH_6_PARAMETERS_PROGROUP_featuregroupminpepconf	0.66
RESULTS_SEARCH_6_PARAMETERS_PROGROUP_featuregroupminups	0.47
RESULTS_SEARCH_6_PARAMETERS_PROGROUP_focusingintersection	4
RESULTS_SEARCH_6_PARAMETERS_PROGROUP_focusingminimummatchconfidence	0.1
RESULTS_SEARCH_6_PARAMETERS_PROGROUP_focusingminunusedprotscore	0.1
RESULTS_SEARCH_6_PARAMETERS_PROGROUP_focusingsubsetcutoff	6
RESULTS_SEARCH_6_PARAMETERS_PROGROUP_intersection	1.3
RESULTS_SEARCH_6_PARAMETERS_PROGROUP_minimummatchconfidencecutoff	0.001
RESULTS_SEARCH_6_PARAMETERS_PROGROUP_minunusedprotscore	0.0458
RESULTS_SEARCH_6_PARAMETERS_PROGROUP_subsetcutoff	2
RESULTS_SEARCH_6_PARAMETERS_PROGROUP_unusedprotscorethresholdforexcludingothersfromquant	1.3
RESULTS_SEARCH_6_PARAMETERS_PEAKLIST_count	3969
RESULTS_SEARCH_6_PARAMETERS_PEAKLIST_filenumber	1
RESULTS_SEARCH_6_PARAMETERS_PEAKLIST_original_count	3969
RESULTS_SEARCH_6_PARAMETERS_PEAKLIST_originalfilename	D:\Release Result_Research_PPV5\20-10-11_2009S19\20-10-11_2009S19_Human_ANKRD1_pulldown_Ecoli_0.4ug.wiff
RESULTS_SEARCH_6_PARAMETERS_PEAKLIST_partnumber	3
RESULTS_SEARCH_6_PARAMETERS_QUANT_TYPE_background_correction	FALSE
RESULTS_SEARCH_6_PARAMETERS_QUANT_TYPE_bias_correction	TRUE
RESULTS_SEARCH_6_PARAMETERS_QUANT_TYPE_keep_extreme_peptides_over_fraction	0
RESULTS_SEARCH_6_PARAMETERS_QUANT_TYPE_low_confidence_check	TRUE
RESULTS_SEARCH_6_PARAMETERS_QUANT_TYPE_low_intensity_check	TRUE
RESULTS_SEARCH_6_PARAMETERS_QUANT_TYPE_median_statistic	TRUE
RESULTS_SEARCH_6_PARAMETERS_QUANT_TYPE_mod_check	TRUE
RESULTS_SEARCH_6_PARAMETERS_QUANT_TYPE_quant_threshold	-1
RESULTS_SEARCH_6_PARAMETERS_QUANT_TYPE_quant_threshold_sn	9
RESULTS_SEARCH_6_PARAMETERS_QUANT_TYPE_separate_searches	FALSE
RESULTS_SEARCH_6_PARAMETERS_QUANT_TYPE_shared_msms_check	TRUE
RESULTS_SEARCH_6_PARAMETERS_PARAGON_METHOD_SETTINGS_UI_SAMPLE_TYPE	Identification
RESULTS_SEARCH_6_PARAMETERS_PARAGON_METHOD_SETTINGS_UI_CYS_ALKYLATION	MMTS
RESULTS_SEARCH_6_PARAMETERS_PARAGON_METHOD_SETTINGS_UI_DIGESTION	Trypsin
RESULTS_SEARCH_6_PARAMETERS_PARAGON_METHOD_SETTINGS_UI_INSTRUMENT	TripleTOF 5600
RESULTS_SEARCH_6_PARAMETERS_PARAGON_METHOD_SETTINGS_UI_SEARCH_EFFORT	Thorough
RESULTS_SEARCH_6_PARAMETERS_PARAGON_METHOD_SETTINGS_UI_ID_FOCUS	Biological modifications
RESULTS_SEARCH_6_PARAMETERS_PARAGON_METHOD_SETTINGS_UI_USER_NAME	5600_SEARCH\PPC
RESULTS_SEARCH_6_PARAMETERS_PARAGON_METHOD_SETTINGS_UI_MACHINE_NAME	5600_SEARCH
RESULTS_SEARCH_6_PARAMETERS_PARAGON_METHOD_SETTINGS_UI_SEARCH_ID	6.37382e+17
RESULTS_SEARCH_6_PARAMETERS_PARAGON_METHOD_SETTINGS_UI_START_TIME	2020-10-13 18:54:17
RESULTS_SEARCH_6_PARAMETERS_PARAGON_METHOD_SETTINGS_UI_MIN_UNUSED_PROTSCORE	0.0458
RESULTS_SEARCH_6_PARAMETERS_PARAGON_METHOD_SETTINGS_UI_PSPEP	TRUE
RESULTS_SEARCH_7_time_cpu	11625
RESULTS_SEARCH_7_time_duration	11802
RESULTS_SEARCH_7_version	5.0.0.4767
RESULTS_SEARCH_7_xml:id	SEARCH:1:637382120575132251_3
RESULTS_SEARCH_7_PARAMETERS_chemical_data_edited	TRUE
RESULTS_SEARCH_7_PARAMETERS_do_multiprecursor_search	TRUE
RESULTS_SEARCH_7_PARAMETERS_do_reverse_search	TRUE
RESULTS_SEARCH_7_PARAMETERS_max_quant_labels	35
RESULTS_SEARCH_7_PARAMETERS_maxresults	15
RESULTS_SEARCH_7_PARAMETERS_separate_searches	FALSE
RESULTS_SEARCH_7_PARAMETERS_MSTOLERANCE_type	dalton
RESULTS_SEARCH_7_PARAMETERS_MSTOLERANCE_value	0.05
RESULTS_SEARCH_7_PARAMETERS_MSMSTOLERANCE_type	dalton
RESULTS_SEARCH_7_PARAMETERS_MSMSTOLERANCE_value	0.1
RESULTS_SEARCH_7_PARAMETERS_MS_STANDARD_DEVIATION_type	dalton
RESULTS_SEARCH_7_PARAMETERS_MS_STANDARD_DEVIATION_value	0.0011
RESULTS_SEARCH_7_PARAMETERS_MSMS_STANDARD_DEVIATION_type	dalton
RESULTS_SEARCH_7_PARAMETERS_MSMS_STANDARD_DEVIATION_value	0.01
RESULTS_SEARCH_7_PARAMETERS_FASTA_filename	C:\AB SCIEX\ProteinPilot Data\SearchDatabases\20200705_SwissProt_Ecoli_panK12_4389_ANKR1D_Human_CRAP_solution.fasta
RESULTS_SEARCH_7_PARAMETERS_AUTO_CALIBRATION_ms	TRUE
RESULTS_SEARCH_7_PARAMETERS_AUTO_CALIBRATION_msexport	FALSE
RESULTS_SEARCH_7_PARAMETERS_AUTO_CALIBRATION_msms	TRUE
RESULTS_SEARCH_7_PARAMETERS_AUTO_CALIBRATION_msmstolsdratio	2.75
RESULTS_SEARCH_7_PARAMETERS_AUTO_CALIBRATION_mstolsdratio	7
RESULTS_SEARCH_7_PARAMETERS_AUTO_CALIBRATION_squareroot	TRUE
RESULTS_SEARCH_7_PARAMETERS_AUTO_CALIBRATION_type	dalton
RESULTS_SEARCH_7_PARAMETERS_AUTO_CALIBRATION_MCP_d_s_s_f	0.0666667
RESULTS_SEARCH_7_PARAMETERS_AUTO_CALIBRATION_MCP_d_s_w_f	3
RESULTS_SEARCH_7_PARAMETERS_AUTO_CALIBRATION_MCP_m_f_r_mbc	200
RESULTS_SEARCH_7_PARAMETERS_AUTO_CALIBRATION_MCP_m_m_c	10
RESULTS_SEARCH_7_PARAMETERS_AUTO_CALIBRATION_MCP_m_m_f_s	0.25
RESULTS_SEARCH_7_PARAMETERS_AUTO_CALIBRATION_MCP_m_m_p_f	0.33
RESULTS_SEARCH_7_PARAMETERS_AUTO_CALIBRATION_MCP_m_m_p_rms_f	1
RESULTS_SEARCH_7_PARAMETERS_AUTO_CALIBRATION_MCP_m_p_t_f	1
RESULTS_SEARCH_7_PARAMETERS_AUTO_CALIBRATION_MCP_m_r_h_n_b	15
RESULTS_SEARCH_7_PARAMETERS_AUTO_CALIBRATION_MCP_m_z_n_s	99
RESULTS_SEARCH_7_PARAMETERS_AUTO_CALIBRATION_MCP_m_z_s_mn_f_r	0.0666667
RESULTS_SEARCH_7_PARAMETERS_AUTO_CALIBRATION_MCP_m_z_s_mx_f_r	0.1
RESULTS_SEARCH_7_PARAMETERS_MS_AUTO_CALIBRATION_OUT_avres	-1.0613e-10
RESULTS_SEARCH_7_PARAMETERS_MS_AUTO_CALIBRATION_OUT_c0	0.000119203
RESULTS_SEARCH_7_PARAMETERS_MS_AUTO_CALIBRATION_OUT_c1minus1	-4.06124e-06
RESULTS_SEARCH_7_PARAMETERS_MS_AUTO_CALIBRATION_OUT_c2	0
RESULTS_SEARCH_7_PARAMETERS_MS_AUTO_CALIBRATION_OUT_file	1
RESULTS_SEARCH_7_PARAMETERS_MS_AUTO_CALIBRATION_OUT_partnumber	4
RESULTS_SEARCH_7_PARAMETERS_MS_AUTO_CALIBRATION_OUT_polyorder	1
RESULTS_SEARCH_7_PARAMETERS_MS_AUTO_CALIBRATION_OUT_sample	1
RESULTS_SEARCH_7_PARAMETERS_MS_AUTO_CALIBRATION_OUT_squareroot	TRUE
RESULTS_SEARCH_7_PARAMETERS_MSMS_AUTO_CALIBRATION_OUT_avres	-7.54977e-08
RESULTS_SEARCH_7_PARAMETERS_MSMS_AUTO_CALIBRATION_OUT_c0	0.000156423
RESULTS_SEARCH_7_PARAMETERS_MSMS_AUTO_CALIBRATION_OUT_c1minus1	-7.65859e-06
RESULTS_SEARCH_7_PARAMETERS_MSMS_AUTO_CALIBRATION_OUT_c2	0
RESULTS_SEARCH_7_PARAMETERS_MSMS_AUTO_CALIBRATION_OUT_file	1
RESULTS_SEARCH_7_PARAMETERS_MSMS_AUTO_CALIBRATION_OUT_partnumber	4
RESULTS_SEARCH_7_PARAMETERS_MSMS_AUTO_CALIBRATION_OUT_polyorder	1
RESULTS_SEARCH_7_PARAMETERS_MSMS_AUTO_CALIBRATION_OUT_sample	1
RESULTS_SEARCH_7_PARAMETERS_MSMS_AUTO_CALIBRATION_OUT_squareroot	TRUE
RESULTS_SEARCH_7_PARAMETERS_MAX_PRECURSORS_FRAGLET	5
RESULTS_SEARCH_7_PARAMETERS_MAX_PRECURSORS_TAGLET	1
RESULTS_SEARCH_7_PARAMETERS_PRECURSORS_DR_FRAGLET	10
RESULTS_SEARCH_7_PARAMETERS_PRECURSORS_DR_TAGLET	3
RESULTS_SEARCH_7_PARAMETERS_DEFAULT_CHARGE_STATE_1_charge	2
RESULTS_SEARCH_7_PARAMETERS_DEFAULT_CHARGE_STATE_1_probability	1
RESULTS_SEARCH_7_PARAMETERS_DEFAULT_CHARGE_STATE_2_charge	3
RESULTS_SEARCH_7_PARAMETERS_DEFAULT_CHARGE_STATE_2_probability	1
RESULTS_SEARCH_7_PARAMETERS_DEFAULT_CHARGE_STATE_3_charge	4
RESULTS_SEARCH_7_PARAMETERS_DEFAULT_CHARGE_STATE_3_probability	1
RESULTS_SEARCH_7_PARAMETERS_VERSION	5.0.0.0, 4769
RESULTS_SEARCH_7_PARAMETERS_PARAGON_VERSION	5.0.0.0, 4767
RESULTS_SEARCH_7_PARAMETERS_APPLICATION	ProteinPilot(tm) Software
RESULTS_SEARCH_7_PARAMETERS_PROGROUP_alternativedispositionmaximumfoldprobabilitydrop	100
RESULTS_SEARCH_7_PARAMETERS_PROGROUP_alternativedispositionmaximumfoldscoredrop	2
RESULTS_SEARCH_7_PARAMETERS_PROGROUP_autodiscordantpeptidethreshold	0.3
RESULTS_SEARCH_7_PARAMETERS_PROGROUP_bayesconfidencecalclulation	TRUE
RESULTS_SEARCH_7_PARAMETERS_PROGROUP_calibrateconfidence	TRUE
RESULTS_SEARCH_7_PARAMETERS_PROGROUP_compresspeptides	FALSE
RESULTS_SEARCH_7_PARAMETERS_PROGROUP_confidencepercentthresholdforexcludingothersfromquant	15
RESULTS_SEARCH_7_PARAMETERS_PROGROUP_confidencepercentthresholdforincludingselfinquant	15
RESULTS_SEARCH_7_PARAMETERS_PROGROUP_donotstoremspeaklists	FALSE
RESULTS_SEARCH_7_PARAMETERS_PROGROUP_fasta	C:\AB SCIEX\ProteinPilot Data\SearchDatabases\20200705_SwissProt_Ecoli_panK12_4389_ANKR1D_Human_CRAP_solution.fasta
RESULTS_SEARCH_7_PARAMETERS_PROGROUP_featuregroupminpepconf	0.66
RESULTS_SEARCH_7_PARAMETERS_PROGROUP_featuregroupminups	0.47
RESULTS_SEARCH_7_PARAMETERS_PROGROUP_focusingintersection	4
RESULTS_SEARCH_7_PARAMETERS_PROGROUP_focusingminimummatchconfidence	0.1
RESULTS_SEARCH_7_PARAMETERS_PROGROUP_focusingminunusedprotscore	0.1
RESULTS_SEARCH_7_PARAMETERS_PROGROUP_focusingsubsetcutoff	6
RESULTS_SEARCH_7_PARAMETERS_PROGROUP_intersection	1.3
RESULTS_SEARCH_7_PARAMETERS_PROGROUP_minimummatchconfidencecutoff	0.001
RESULTS_SEARCH_7_PARAMETERS_PROGROUP_minunusedprotscore	0.0458
RESULTS_SEARCH_7_PARAMETERS_PROGROUP_subsetcutoff	2
RESULTS_SEARCH_7_PARAMETERS_PROGROUP_unusedprotscorethresholdforexcludingothersfromquant	1.3
RESULTS_SEARCH_7_PARAMETERS_PEAKLIST_count	3971
RESULTS_SEARCH_7_PARAMETERS_PEAKLIST_filenumber	1
RESULTS_SEARCH_7_PARAMETERS_PEAKLIST_original_count	3971
RESULTS_SEARCH_7_PARAMETERS_PEAKLIST_originalfilename	D:\Release Result_Research_PPV5\20-10-11_2009S19\20-10-11_2009S19_Human_ANKRD1_pulldown_Ecoli_0.4ug.wiff
RESULTS_SEARCH_7_PARAMETERS_PEAKLIST_partnumber	4
RESULTS_SEARCH_7_PARAMETERS_QUANT_TYPE_background_correction	FALSE
RESULTS_SEARCH_7_PARAMETERS_QUANT_TYPE_bias_correction	TRUE
RESULTS_SEARCH_7_PARAMETERS_QUANT_TYPE_keep_extreme_peptides_over_fraction	0
RESULTS_SEARCH_7_PARAMETERS_QUANT_TYPE_low_confidence_check	TRUE
RESULTS_SEARCH_7_PARAMETERS_QUANT_TYPE_low_intensity_check	TRUE
RESULTS_SEARCH_7_PARAMETERS_QUANT_TYPE_median_statistic	TRUE
RESULTS_SEARCH_7_PARAMETERS_QUANT_TYPE_mod_check	TRUE
RESULTS_SEARCH_7_PARAMETERS_QUANT_TYPE_quant_threshold	-1
RESULTS_SEARCH_7_PARAMETERS_QUANT_TYPE_quant_threshold_sn	9
RESULTS_SEARCH_7_PARAMETERS_QUANT_TYPE_separate_searches	FALSE
RESULTS_SEARCH_7_PARAMETERS_QUANT_TYPE_shared_msms_check	TRUE
RESULTS_SEARCH_7_PARAMETERS_PARAGON_METHOD_SETTINGS_UI_SAMPLE_TYPE	Identification
RESULTS_SEARCH_7_PARAMETERS_PARAGON_METHOD_SETTINGS_UI_CYS_ALKYLATION	MMTS
RESULTS_SEARCH_7_PARAMETERS_PARAGON_METHOD_SETTINGS_UI_DIGESTION	Trypsin
RESULTS_SEARCH_7_PARAMETERS_PARAGON_METHOD_SETTINGS_UI_INSTRUMENT	TripleTOF 5600
RESULTS_SEARCH_7_PARAMETERS_PARAGON_METHOD_SETTINGS_UI_SEARCH_EFFORT	Thorough
RESULTS_SEARCH_7_PARAMETERS_PARAGON_METHOD_SETTINGS_UI_ID_FOCUS	Biological modifications
RESULTS_SEARCH_7_PARAMETERS_PARAGON_METHOD_SETTINGS_UI_USER_NAME	5600_SEARCH\PPC
RESULTS_SEARCH_7_PARAMETERS_PARAGON_METHOD_SETTINGS_UI_MACHINE_NAME	5600_SEARCH
RESULTS_SEARCH_7_PARAMETERS_PARAGON_METHOD_SETTINGS_UI_SEARCH_ID	6.37382e+17
RESULTS_SEARCH_7_PARAMETERS_PARAGON_METHOD_SETTINGS_UI_START_TIME	2020-10-13 18:54:17
RESULTS_SEARCH_7_PARAMETERS_PARAGON_METHOD_SETTINGS_UI_MIN_UNUSED_PROTSCORE	0.0458
RESULTS_SEARCH_7_PARAMETERS_PARAGON_METHOD_SETTINGS_UI_PSPEP	TRUE
RESULTS_SEARCH_8_time_cpu	341656
RESULTS_SEARCH_8_time_duration	348023
RESULTS_SEARCH_8_version	5.0.0.4767
RESULTS_SEARCH_8_xml:id	SEARCH:2:637382120575132251_3
RESULTS_SEARCH_8_PARAMETERS_chemical_data_edited	TRUE
RESULTS_SEARCH_8_PARAMETERS_do_multiprecursor_search	TRUE
RESULTS_SEARCH_8_PARAMETERS_do_reverse_search	TRUE
RESULTS_SEARCH_8_PARAMETERS_max_quant_labels	35
RESULTS_SEARCH_8_PARAMETERS_maxresults	15
RESULTS_SEARCH_8_PARAMETERS_separate_searches	FALSE
RESULTS_SEARCH_8_PARAMETERS_MSTOLERANCE_type	dalton
RESULTS_SEARCH_8_PARAMETERS_MSTOLERANCE_value	0.05
RESULTS_SEARCH_8_PARAMETERS_MSMSTOLERANCE_type	dalton
RESULTS_SEARCH_8_PARAMETERS_MSMSTOLERANCE_value	0.1
RESULTS_SEARCH_8_PARAMETERS_MS_STANDARD_DEVIATION_type	dalton
RESULTS_SEARCH_8_PARAMETERS_MS_STANDARD_DEVIATION_value	0.0011
RESULTS_SEARCH_8_PARAMETERS_MSMS_STANDARD_DEVIATION_type	dalton
RESULTS_SEARCH_8_PARAMETERS_MSMS_STANDARD_DEVIATION_value	0.01
RESULTS_SEARCH_8_PARAMETERS_FASTA_filename	C:\AB SCIEX\ProteinPilot Data\SearchDatabases\20200705_SwissProt_Ecoli_panK12_4389_ANKR1D_Human_CRAP_solution.fasta
RESULTS_SEARCH_8_PARAMETERS_AUTO_CALIBRATION_ms	TRUE
RESULTS_SEARCH_8_PARAMETERS_AUTO_CALIBRATION_msexport	FALSE
RESULTS_SEARCH_8_PARAMETERS_AUTO_CALIBRATION_msms	TRUE
RESULTS_SEARCH_8_PARAMETERS_AUTO_CALIBRATION_msmstolsdratio	2.75
RESULTS_SEARCH_8_PARAMETERS_AUTO_CALIBRATION_mstolsdratio	7
RESULTS_SEARCH_8_PARAMETERS_AUTO_CALIBRATION_squareroot	TRUE
RESULTS_SEARCH_8_PARAMETERS_AUTO_CALIBRATION_type	dalton
RESULTS_SEARCH_8_PARAMETERS_AUTO_CALIBRATION_MCP_d_s_s_f	0.0666667
RESULTS_SEARCH_8_PARAMETERS_AUTO_CALIBRATION_MCP_d_s_w_f	3
RESULTS_SEARCH_8_PARAMETERS_AUTO_CALIBRATION_MCP_m_f_r_mbc	200
RESULTS_SEARCH_8_PARAMETERS_AUTO_CALIBRATION_MCP_m_m_c	10
RESULTS_SEARCH_8_PARAMETERS_AUTO_CALIBRATION_MCP_m_m_f_s	0.25
RESULTS_SEARCH_8_PARAMETERS_AUTO_CALIBRATION_MCP_m_m_p_f	0.33
RESULTS_SEARCH_8_PARAMETERS_AUTO_CALIBRATION_MCP_m_m_p_rms_f	1
RESULTS_SEARCH_8_PARAMETERS_AUTO_CALIBRATION_MCP_m_p_t_f	1
RESULTS_SEARCH_8_PARAMETERS_AUTO_CALIBRATION_MCP_m_r_h_n_b	15
RESULTS_SEARCH_8_PARAMETERS_AUTO_CALIBRATION_MCP_m_z_n_s	99
RESULTS_SEARCH_8_PARAMETERS_AUTO_CALIBRATION_MCP_m_z_s_mn_f_r	0.0666667
RESULTS_SEARCH_8_PARAMETERS_AUTO_CALIBRATION_MCP_m_z_s_mx_f_r	0.1
RESULTS_SEARCH_8_PARAMETERS_MS_AUTO_CALIBRATION_OUT_avres	-1.0613e-10
RESULTS_SEARCH_8_PARAMETERS_MS_AUTO_CALIBRATION_OUT_c0	0.000119203
RESULTS_SEARCH_8_PARAMETERS_MS_AUTO_CALIBRATION_OUT_c1minus1	-4.06124e-06
RESULTS_SEARCH_8_PARAMETERS_MS_AUTO_CALIBRATION_OUT_c2	0
RESULTS_SEARCH_8_PARAMETERS_MS_AUTO_CALIBRATION_OUT_file	1
RESULTS_SEARCH_8_PARAMETERS_MS_AUTO_CALIBRATION_OUT_partnumber	4
RESULTS_SEARCH_8_PARAMETERS_MS_AUTO_CALIBRATION_OUT_polyorder	1
RESULTS_SEARCH_8_PARAMETERS_MS_AUTO_CALIBRATION_OUT_sample	1
RESULTS_SEARCH_8_PARAMETERS_MS_AUTO_CALIBRATION_OUT_squareroot	TRUE
RESULTS_SEARCH_8_PARAMETERS_MSMS_AUTO_CALIBRATION_OUT_avres	-7.54977e-08
RESULTS_SEARCH_8_PARAMETERS_MSMS_AUTO_CALIBRATION_OUT_c0	0.000156423
RESULTS_SEARCH_8_PARAMETERS_MSMS_AUTO_CALIBRATION_OUT_c1minus1	-7.65859e-06
RESULTS_SEARCH_8_PARAMETERS_MSMS_AUTO_CALIBRATION_OUT_c2	0
RESULTS_SEARCH_8_PARAMETERS_MSMS_AUTO_CALIBRATION_OUT_file	1
RESULTS_SEARCH_8_PARAMETERS_MSMS_AUTO_CALIBRATION_OUT_partnumber	4
RESULTS_SEARCH_8_PARAMETERS_MSMS_AUTO_CALIBRATION_OUT_polyorder	1
RESULTS_SEARCH_8_PARAMETERS_MSMS_AUTO_CALIBRATION_OUT_sample	1
RESULTS_SEARCH_8_PARAMETERS_MSMS_AUTO_CALIBRATION_OUT_squareroot	TRUE
RESULTS_SEARCH_8_PARAMETERS_MAX_PRECURSORS_FRAGLET	5
RESULTS_SEARCH_8_PARAMETERS_MAX_PRECURSORS_TAGLET	1
RESULTS_SEARCH_8_PARAMETERS_PRECURSORS_DR_FRAGLET	10
RESULTS_SEARCH_8_PARAMETERS_PRECURSORS_DR_TAGLET	3
RESULTS_SEARCH_8_PARAMETERS_DEFAULT_CHARGE_STATE_1_charge	2
RESULTS_SEARCH_8_PARAMETERS_DEFAULT_CHARGE_STATE_1_probability	1
RESULTS_SEARCH_8_PARAMETERS_DEFAULT_CHARGE_STATE_2_charge	1900-01-03
RESULTS_SEARCH_8_PARAMETERS_DEFAULT_CHARGE_STATE_2_probability	1900-01-01
RESULTS_SEARCH_8_PARAMETERS_DEFAULT_CHARGE_STATE_3_charge	4
RESULTS_SEARCH_8_PARAMETERS_DEFAULT_CHARGE_STATE_3_probability	1
RESULTS_SEARCH_8_PARAMETERS_VERSION	5.0.0.0, 4769
RESULTS_SEARCH_8_PARAMETERS_PARAGON_VERSION	5.0.0.0, 4767
RESULTS_SEARCH_8_PARAMETERS_APPLICATION	ProteinPilot(tm) Software
RESULTS_SEARCH_8_PARAMETERS_PROGROUP_alternativedispositionmaximumfoldprobabilitydrop	100
RESULTS_SEARCH_8_PARAMETERS_PROGROUP_alternativedispositionmaximumfoldscoredrop	2
RESULTS_SEARCH_8_PARAMETERS_PROGROUP_autodiscordantpeptidethreshold	0.3
RESULTS_SEARCH_8_PARAMETERS_PROGROUP_bayesconfidencecalclulation	TRUE
RESULTS_SEARCH_8_PARAMETERS_PROGROUP_calibrateconfidence	TRUE
RESULTS_SEARCH_8_PARAMETERS_PROGROUP_compresspeptides	FALSE
RESULTS_SEARCH_8_PARAMETERS_PROGROUP_confidencepercentthresholdforexcludingothersfromquant	15
RESULTS_SEARCH_8_PARAMETERS_PROGROUP_confidencepercentthresholdforincludingselfinquant	15
RESULTS_SEARCH_8_PARAMETERS_PROGROUP_donotstoremspeaklists	FALSE
RESULTS_SEARCH_8_PARAMETERS_PROGROUP_fasta	C:\AB SCIEX\ProteinPilot Data\SearchDatabases\20200705_SwissProt_Ecoli_panK12_4389_ANKR1D_Human_CRAP_solution.fasta
RESULTS_SEARCH_8_PARAMETERS_PROGROUP_featuregroupminpepconf	0.66
RESULTS_SEARCH_8_PARAMETERS_PROGROUP_featuregroupminups	0.47
RESULTS_SEARCH_8_PARAMETERS_PROGROUP_focusingintersection	4
RESULTS_SEARCH_8_PARAMETERS_PROGROUP_focusingminimummatchconfidence	0.1
RESULTS_SEARCH_8_PARAMETERS_PROGROUP_focusingminunusedprotscore	0.1
RESULTS_SEARCH_8_PARAMETERS_PROGROUP_focusingsubsetcutoff	6
RESULTS_SEARCH_8_PARAMETERS_PROGROUP_intersection	1.3
RESULTS_SEARCH_8_PARAMETERS_PROGROUP_minimummatchconfidencecutoff	0.001
RESULTS_SEARCH_8_PARAMETERS_PROGROUP_minunusedprotscore	0.0458
RESULTS_SEARCH_8_PARAMETERS_PROGROUP_subsetcutoff	2
RESULTS_SEARCH_8_PARAMETERS_PROGROUP_unusedprotscorethresholdforexcludingothersfromquant	1.3
RESULTS_SEARCH_8_PARAMETERS_PEAKLIST_count	3971
RESULTS_SEARCH_8_PARAMETERS_PEAKLIST_filenumber	1
RESULTS_SEARCH_8_PARAMETERS_PEAKLIST_original_count	3971
RESULTS_SEARCH_8_PARAMETERS_PEAKLIST_originalfilename	D:\Release Result_Research_PPV5\20-10-11_2009S19\20-10-11_2009S19_Human_ANKRD1_pulldown_Ecoli_0.4ug.wiff
RESULTS_SEARCH_8_PARAMETERS_PEAKLIST_partnumber	4
RESULTS_SEARCH_8_PARAMETERS_QUANT_TYPE_background_correction	FALSE
RESULTS_SEARCH_8_PARAMETERS_QUANT_TYPE_bias_correction	TRUE
RESULTS_SEARCH_8_PARAMETERS_QUANT_TYPE_keep_extreme_peptides_over_fraction	0
RESULTS_SEARCH_8_PARAMETERS_QUANT_TYPE_low_confidence_check	TRUE
RESULTS_SEARCH_8_PARAMETERS_QUANT_TYPE_low_intensity_check	TRUE
RESULTS_SEARCH_8_PARAMETERS_QUANT_TYPE_median_statistic	TRUE
RESULTS_SEARCH_8_PARAMETERS_QUANT_TYPE_mod_check	TRUE
RESULTS_SEARCH_8_PARAMETERS_QUANT_TYPE_quant_threshold	-1
RESULTS_SEARCH_8_PARAMETERS_QUANT_TYPE_quant_threshold_sn	9
RESULTS_SEARCH_8_PARAMETERS_QUANT_TYPE_separate_searches	FALSE
RESULTS_SEARCH_8_PARAMETERS_QUANT_TYPE_shared_msms_check	TRUE
RESULTS_SEARCH_8_PARAMETERS_PARAGON_METHOD_SETTINGS_UI_SAMPLE_TYPE	Identification
RESULTS_SEARCH_8_PARAMETERS_PARAGON_METHOD_SETTINGS_UI_CYS_ALKYLATION	MMTS
RESULTS_SEARCH_8_PARAMETERS_PARAGON_METHOD_SETTINGS_UI_DIGESTION	Trypsin
RESULTS_SEARCH_8_PARAMETERS_PARAGON_METHOD_SETTINGS_UI_INSTRUMENT	TripleTOF 5600
RESULTS_SEARCH_8_PARAMETERS_PARAGON_METHOD_SETTINGS_UI_SEARCH_EFFORT	Thorough
RESULTS_SEARCH_8_PARAMETERS_PARAGON_METHOD_SETTINGS_UI_ID_FOCUS	Biological modifications
RESULTS_SEARCH_8_PARAMETERS_PARAGON_METHOD_SETTINGS_UI_USER_NAME	5600_SEARCH\PPC
RESULTS_SEARCH_8_PARAMETERS_PARAGON_METHOD_SETTINGS_UI_MACHINE_NAME	5600_SEARCH
RESULTS_SEARCH_8_PARAMETERS_PARAGON_METHOD_SETTINGS_UI_SEARCH_ID	6.37382e+17
RESULTS_SEARCH_8_PARAMETERS_PARAGON_METHOD_SETTINGS_UI_START_TIME	2020-10-13 18:54:17
RESULTS_SEARCH_8_PARAMETERS_PARAGON_METHOD_SETTINGS_UI_MIN_UNUSED_PROTSCORE	0.0458
RESULTS_SEARCH_8_PARAMETERS_PARAGON_METHOD_SETTINGS_UI_PSPEP	TRUE
RESULTS_GROUPRESULTSUMMARY_1_confidence	0.99
RESULTS_GROUPRESULTSUMMARY_1_distinctpeptides	2993
RESULTS_GROUPRESULTSUMMARY_1_proteinsbeforegroupping	259
RESULTS_GROUPRESULTSUMMARY_1_proteinsidentified	249
RESULTS_GROUPRESULTSUMMARY_1_spectraidentified	8789
RESULTS_GROUPRESULTSUMMARY_2_confidence	0.95
RESULTS_GROUPRESULTSUMMARY_2_distinctpeptides	3052
RESULTS_GROUPRESULTSUMMARY_2_proteinsbeforegroupping	303
RESULTS_GROUPRESULTSUMMARY_2_proteinsidentified	283
RESULTS_GROUPRESULTSUMMARY_2_spectraidentified	1924-04-15
RESULTS_GROUPRESULTSUMMARY_3_confidence	0.66
RESULTS_GROUPRESULTSUMMARY_3_distinctpeptides	3127
RESULTS_GROUPRESULTSUMMARY_3_proteinsbeforegroupping	348
RESULTS_GROUPRESULTSUMMARY_3_proteinsidentified	320
RESULTS_GROUPRESULTSUMMARY_3_spectraidentified	8975
RESULTS_GROUPRESULTSUMMARY_4_confidence	0.100088
RESULTS_GROUPRESULTSUMMARY_4_distinctpeptides	3213
RESULTS_GROUPRESULTSUMMARY_4_proteinsbeforegroupping	484
RESULTS_GROUPRESULTSUMMARY_4_proteinsidentified	388
RESULTS_GROUPRESULTSUMMARY_4_spectraidentified	9126

## Sheet: Metadata Calculations
	Subsearch	Search string	present		File index down	Part number	Spectra - 'original'	Spectra 'count' - non-empty?	max original Spectra for part	Max non-empty spectra for part	File Index for first only
	1	RESULTS_SEARCH_1_PARAMETERS_PEAKLIST_rawdatafilename		D:\Release Result_Research_PPV5\20-10-11_2009S19\20-10-11_2009S19_Human_ANKRD1_pulldown_Ecoli_0.4ug.wiff	1	1	3992	3992	3992	3992	1
	2	RESULTS_SEARCH_2_PARAMETERS_PEAKLIST_rawdatafilename		D:\Release Result_Research_PPV5\20-10-11_2009S19\20-10-11_2009S19_Human_ANKRD1_pulldown_Ecoli_0.4ug.wiff	1	1	3992	3992
	3	RESULTS_SEARCH_3_PARAMETERS_PEAKLIST_rawdatafilename		D:\Release Result_Research_PPV5\20-10-11_2009S19\20-10-11_2009S19_Human_ANKRD1_pulldown_Ecoli_0.4ug.wiff	1	2	3977	3977	3977	3977
1 if Rapid, 2 if Thor	4	RESULTS_SEARCH_4_PARAMETERS_PEAKLIST_rawdatafilename		D:\Release Result_Research_PPV5\20-10-11_2009S19\20-10-11_2009S19_Human_ANKRD1_pulldown_Ecoli_0.4ug.wiff	1	2	3977	3977
2	5	RESULTS_SEARCH_5_PARAMETERS_PEAKLIST_rawdatafilename		D:\Release Result_Research_PPV5\20-10-11_2009S19\20-10-11_2009S19_Human_ANKRD1_pulldown_Ecoli_0.4ug.wiff	1	3	3969	3969	3969	3969
	6	RESULTS_SEARCH_6_PARAMETERS_PEAKLIST_rawdatafilename		D:\Release Result_Research_PPV5\20-10-11_2009S19\20-10-11_2009S19_Human_ANKRD1_pulldown_Ecoli_0.4ug.wiff	1	3	3969	3969
# Segments	7	RESULTS_SEARCH_7_PARAMETERS_PEAKLIST_rawdatafilename		D:\Release Result_Research_PPV5\20-10-11_2009S19\20-10-11_2009S19_Human_ANKRD1_pulldown_Ecoli_0.4ug.wiff	1	4	3971	3971	3971	3971
8	8	RESULTS_SEARCH_8_PARAMETERS_PEAKLIST_rawdatafilename		D:\Release Result_Research_PPV5\20-10-11_2009S19\20-10-11_2009S19_Human_ANKRD1_pulldown_Ecoli_0.4ug.wiff	1	4	3971	3971
(max is 1000 segments)

## Sheet: Curated Metadata
Group file metadata term	Metadata Description (of raw extracted item)	Use Partial Match	Term in Stream	Derived (Calculated)	Value	Validation check/comments	Conversion type, if done	Conversion factor		Metadata Category	Metadata Description of Final Metadata Item (converted manually, if applicable)	Value
	Group filename			1						Attributes - General	Group filename	Supplemental Data 2.group
RESULTS_SEARCH_1_PARAMETERS_PARAGON_METHOD_SETTINGS_UI_START_TIME	Start date		1		2020-10-13 18:54:17					Attributes - General	Start date	2020-10-13 18:54:17
RESULTS_SEARCH_STAT_search_begin_time_clock	Start time		1		10/13/2020 18:54:17					Attributes - General	Start time	10/13/2020 18:54:17
RESULTS_SEARCH_1_PARAMETERS_PARAGON_METHOD_SETTINGS_UI_USER_NAME	User name		1		5600_SEARCH\PPC					Attributes - General	User name	5600_SEARCH\PPC
RESULTS_SEARCH_1_xml:id	Internal search identifier number		1	1						Attributes - General	Internal search identifier number
PARAMETERS_PEAKLIST_original_count				1						Attributes - Input data	Number of spectra in search	15909
PARAMETERS_PEAKLIST_count				1						Attributes - Input data	Number of non-empty spectra in search	15909
PARAMETERS_PEAKLIST_filenumber	Number of input files	1	1	1	1					Attributes - Input data	Number of input files	1
RESULTS_SEARCH_1_PARAMETERS_PARAGON_METHOD_SETTINGS_UI_SAMPLE_TYPE	Sample Type		1		Identification					Parameters - User settings	Sample Type	Identification
RESULTS_SEARCH_1_PARAMETERS_PARAGON_METHOD_SETTINGS_UI_CYS_ALKYLATION	Cysteine Alkylation		1		MMTS					Parameters - User settings	Cysteine Alkylation	MMTS
RESULTS_SEARCH_1_PARAMETERS_PARAGON_METHOD_SETTINGS_UI_DIGESTION	Digestion		1		Trypsin					Parameters - User settings	Digestion	Trypsin
RESULTS_SEARCH_1_PARAMETERS_PARAGON_METHOD_SETTINGS_UI_SPECIAL_FACTOR	Special Factors									Parameters - User settings	Special Factors
RESULTS_SEARCH_1_PARAMETERS_PARAGON_METHOD_SETTINGS_UI_INSTRUMENT	Instrument		1		TripleTOF 5600					Parameters - User settings	Instrument	TripleTOF 5600
RESULTS_SEARCH_1_PARAMETERS_PARAGON_METHOD_SETTINGS_UI_SPECIES	Species									Parameters - User settings	Species
RESULTS_SEARCH_1_PARAMETERS_PARAGON_METHOD_SETTINGS_UI_SEARCH_EFFORT	Search Effort		1		Thorough					Parameters - User settings	Search Effort	Thorough
RESULTS_SEARCH_1_PARAMETERS_PARAGON_METHOD_SETTINGS_UI_ID_FOCUS	ID Focus		1		Biological modifications					Parameters - User settings	ID Focus	Biological modifications
RESULTS_SEARCH_1_PARAMETERS_PARAGON_METHOD_SETTINGS_UI_MIN_UNUSED_PROTSCORE	Minimum Unused ProtScore		1		0.0458					Parameters - User settings	Minimum Unused ProtScore	0.0458
RESULTS_SEARCH_1_PARAMETERS_PARAGON_METHOD_SETTINGS_UI_PSPEP	FDR Analysis		1		TRUE		Logical to English			Parameters - User settings	FDR Analysis	Yes
	Quantitation						Logical to English			Parameters - User settings	Quantitation
RESULTS_SEARCH_1_PARAMETERS_QUANT_TYPE_background_correction	Background Correction		1		FALSE		Logical to English			Parameters - User settings	Background Correction	No
RESULTS_SEARCH_1_PARAMETERS_QUANT_TYPE_bias_correction	Bias Correction		1		TRUE		Logical to English			Parameters - User settings	Bias Correction	Yes
	Channel to use as denominator in ratios									Parameters - User settings	Channel to use as denominator in ratios
RESULTS_SEARCH_1_PARAMETERS_chemical_data_edited	Modified Data Dictionary or Parameter Translation		1		TRUE		Logical to English			Parameters - User settings	Modified Data Dictionary or Parameter Translation	Yes
RESULTS_SEARCH_1_PARAMETERS_FASTA_filename	Database filename		1		C:\AB SCIEX\ProteinPilot Data\SearchDatabases\20200705_SwissProt_Ecoli_panK12_4389_ANKR1D_Human_CRAP_solution.fasta					Attributes - Search database	Database filename	C:\AB SCIEX\ProteinPilot Data\SearchDatabases\20200705_SwissProt_Ecoli_panK12_4389_ANKR1D_Human_CRAP_solution.fasta
				1						Attributes - Search database	Number of Proteins in Database	4450
RESULTS_SEARCH_STAT_num_proteins	Number of proteins searched		1		8900					Attributes - Search database	Number of proteins searched	8900
				1						Attributes - Search database	Number of Residues in Database	1375252
RESULTS_SEARCH_STAT_num_residues	Number of residues searched		1		2750504					Attributes - Search database	Number of residues searched	2750504
RESULTS_SEARCH_STAT_computer_memory	RAM (MB)		1		15357					Attributes - Hardware	RAM (MB)	15357
RESULTS_SEARCH_STAT_computer_name	Computer name		1		5600_SEARCH					Attributes - Hardware	Computer name	5600_SEARCH
RESULTS_SEARCH_STAT_number_cores	Number of cores in computer		1		6					Attributes - Hardware	Number of cores in computer	6
RESULTS_SEARCH_STAT_number_processors	Number of threads (double cores if hyperthreading on)		1		6					Attributes - Hardware	Number of threads (double cores if hyperthreading on)	6
RESULTS_SEARCH_STAT_number_licensed_tasks	Number of cores licensed to use		1		16					Attributes - Software environment	Number of cores licensed to use	16
RESULTS_SEARCH_STAT_os	Operating system		1		Windows 10 Education (6.2.9200)					Attributes - Software environment	Operating system	Windows 10 Education (6.2.9200)
RESULTS_SEARCH_1_PARAMETERS_VERSION	ProteinPilot Software Version		1		5.0.0.0, 4769					Attributes - Software environment	ProteinPilot Software Version	5.0.0.0, 4769
RESULTS_SEARCH_1_PARAMETERS_PARAGON_VERSION	Paragon Algorithm Version		1		5.0.0.0, 4767					Attributes - Software environment	Paragon Algorithm Version	5.0.0.0, 4767
RESULTS_SEARCH_1_PARAMETERS_APPLICATION	Application name		1		ProteinPilot(tm) Software					Attributes - Software environment	Application name	ProteinPilot(tm) Software
RESULTS_GROUPRESULTSUMMARY_1_confidence	Confidence of first row in summary statistics ID statistics		1		0.99		Fraction to %	100		Statistics - Protein Summary Table	Percent Confidence of first row in Summary Statistics ID Statistics	99
RESULTS_GROUPRESULTSUMMARY_1_distinctpeptides	Distinct peptides associated with 99% confidence proteins		1		2993					Statistics - Protein Summary Table	Distinct peptides associated with 99% confidence proteins	2993
RESULTS_GROUPRESULTSUMMARY_1_proteinsbeforegroupping	Proteins before grouping (99% confidence)		1		259					Statistics - Protein Summary Table	Proteins before grouping (99% confidence)	259
RESULTS_GROUPRESULTSUMMARY_1_proteinsidentified	Proteins detected (99% confidence)		1		249					Statistics - Protein Summary Table	Proteins detected (99% confidence)	249
RESULTS_GROUPRESULTSUMMARY_1_spectraidentified	Spectra associated with 99% confidence proteins		1		8789					Statistics - Protein Summary Table	Spectra associated with 99% confidence proteins	8789
RESULTS_GROUPRESULTSUMMARY_2_confidence	Confidence of second row in Summary Statistics ID statistics		1		0.95		Fraction to %	100		Statistics - Protein Summary Table	Percent Confidence of first row in Summary Statistics ID Statistics	95
RESULTS_GROUPRESULTSUMMARY_2_distinctpeptides	Distinct peptides associated with 95% confidence proteins		1		3052					Statistics - Protein Summary Table	Distinct peptides associated with 95% confidence proteins	3052
RESULTS_GROUPRESULTSUMMARY_2_proteinsbeforegroupping	Proteins before grouping (95% confidence)		1		303					Statistics - Protein Summary Table	Proteins before grouping (95% confidence)	303
RESULTS_GROUPRESULTSUMMARY_2_proteinsidentified	Proteins detected (95% confidence)		1		283					Statistics - Protein Summary Table	Proteins detected (95% confidence)	283
RESULTS_GROUPRESULTSUMMARY_2_spectraidentified	Spectra associated with 95% confidence proteins		1		8872					Statistics - Protein Summary Table	Spectra associated with 95% confidence proteins	8872
RESULTS_GROUPRESULTSUMMARY_3_confidence	Confidence of third row in summary statistics ID statistics		1		0.66		Fraction to %	100		Statistics - Protein Summary Table	Percent Confidence of first row in Summary Statistics ID Statistics	66
RESULTS_GROUPRESULTSUMMARY_3_distinctpeptides	Distinct peptides associated with 66% confidence proteins		1		3127					Statistics - Protein Summary Table	Distinct peptides associated with 66% confidence proteins	3127
RESULTS_GROUPRESULTSUMMARY_3_proteinsbeforegroupping	Proteins before grouping (66% confidence)		1		348					Statistics - Protein Summary Table	Proteins before grouping (66% confidence)	348
RESULTS_GROUPRESULTSUMMARY_3_proteinsidentified	Proteins detected (66% confidence)		1		320					Statistics - Protein Summary Table	Proteins detected (66% confidence)	320
RESULTS_GROUPRESULTSUMMARY_3_spectraidentified	Spectra associated with 66% confidence proteins		1		8975					Statistics - Protein Summary Table	Spectra associated with 66% confidence proteins	8975
RESULTS_GROUPRESULTSUMMARY_4_confidence	Confidence of fourth row in Summary Statistics ID statistics		1		0.100088		Fraction to %	100		Statistics - Protein Summary Table	Percent Confidence of first row in Summary Statistics ID Statistics	10.0088
RESULTS_GROUPRESULTSUMMARY_4_distinctpeptides	Distinct peptides associated with 10% confidence proteins		1		3213					Statistics - Protein Summary Table	Distinct peptides associated with 10% confidence proteins	3213
RESULTS_GROUPRESULTSUMMARY_4_proteinsbeforegroupping	Proteins before grouping (10% confidence)		1		484					Statistics - Protein Summary Table	Proteins before grouping (10% confidence)	484
RESULTS_GROUPRESULTSUMMARY_4_proteinsidentified	Proteins detected (10% confidence)		1		388					Statistics - Protein Summary Table	Proteins detected (10% confidence)	388
RESULTS_GROUPRESULTSUMMARY_4_spectraidentified	Spectra associated with 10% confidence proteins		1		9126					Statistics - Protein Summary Table	Spectra associated with 10% confidence proteins	9126
PARAMETERS_PEAKLIST_partnumber	Number of segments the input data are broken into	1	1	1	4					Parameters - Search Dimension Factors	Number of segments the input data are broken into	4
				1						Parameters - Search Dimension Factors	Number of searches per segment (2 for Thorough, 1 for Rapid)	2
				1						Parameters - Search Dimension Factors	Number of apparent sub-searches in group file	8
RESULTS_SEARCH_1_PARAMETERS_do_reverse_search	Do reversed search		1		TRUE					Parameters - Search Dimension Factors	Do reversed search	TRUE
RESULTS_SEARCH_1_PARAMETERS_QUANT_TYPE_separate_searches	Do separate searches for each plex in MS1 quantitation		1		FALSE					Parameters - Search Dimension Factors	Do separate searches for each plex in MS1 quantitation	FALSE
RESULTS_SEARCH_1_PARAMETERS_maxresults	Maximum number of hypotheses to keep per spectrum		1		15					Parameters - Search Dimension Factors	Maximum number of hypotheses to keep per spectrum	15
RESULTS_SEARCH_1_PARAMETERS_MSTOLERANCE_type	MS1 initial mass error tolerance type		1		dalton					Parameters - Identification - Mass accuracy	MS1 initial mass error tolerance type	dalton
RESULTS_SEARCH_1_PARAMETERS_MSTOLERANCE_value	MS1 initial mass error tolerance value		1		0.05					Parameters - Identification - Mass accuracy	MS1 initial mass error tolerance value	0.05
RESULTS_SEARCH_1_PARAMETERS_MSMSTOLERANCE_type	MS2 initial mass error tolerance type		1		dalton					Parameters - Identification - Mass accuracy	MS2 initial mass error tolerance type	dalton
RESULTS_SEARCH_1_PARAMETERS_MSMSTOLERANCE_value	MS2 initial mass error tolerance value		1		0.1					Parameters - Identification - Mass accuracy	MS2 initial mass error tolerance value	0.1
RESULTS_SEARCH_1_PARAMETERS_MS_STANDARD_DEVIATION_type	MS1 final mass error standard deviation type		1		dalton					Parameters - Identification - Mass accuracy	MS1 final mass error standard deviation type	dalton
RESULTS_SEARCH_1_PARAMETERS_MS_STANDARD_DEVIATION_value	MS1 final mass error standard deviation value		1		0.0011					Parameters - Identification - Mass accuracy	MS1 final mass error standard deviation value	0.0011
RESULTS_SEARCH_1_PARAMETERS_MSMS_STANDARD_DEVIATION_type	MS2 final mass error standard deviation type		1		dalton					Parameters - Identification - Mass accuracy	MS2 final mass error standard deviation type	dalton
RESULTS_SEARCH_1_PARAMETERS_MSMS_STANDARD_DEVIATION_value	MS2 final mass error standard deviation value		1		0.01					Parameters - Identification - Mass accuracy	MS2 final mass error standard deviation value	0.01
RESULTS_SEARCH_1_PARAMETERS_do_multiprecursor_search	Use multi-precursor search function		1		TRUE					Parameters - Identification - Multi-precursor search	Use multi-precursor search function	TRUE
RESULTS_SEARCH_1_PARAMETERS_MAX_PRECURSORS_FRAGLET	Maximum number of different precursor masses to try to match to in the Fraglet stage when doing multi-precursor search		1		5					Parameters - Identification - Multi-precursor search	Maximum number of different precursor masses to try to match to in the Fraglet stage when doing multi-precursor search	5
RESULTS_SEARCH_1_PARAMETERS_PRECURSORS_DR_FRAGLET	Maximum dynamic range gap of secondary precursors vs primary precursor in the Fraglet stage when doing multi-precursor search		1		10					Parameters - Identification - Multi-precursor search	Maximum dynamic range gap of secondary precursors vs primary precursor in the Fraglet stage when doing multi-precursor search	10
RESULTS_SEARCH_1_PARAMETERS_MAX_PRECURSORS_TAGLET	Maximum number of different precursor masses to try to match to in the Taglet stage when doing multi-precursor search		1		1					Parameters - Identification - Multi-precursor search	Maximum number of different precursor masses to try to match to in the Taglet stage when doing multi-precursor search	1
RESULTS_SEARCH_1_PARAMETERS_PRECURSORS_DR_TAGLET	Maximum dynamic range gap of secondary precursors vs primary precursor in the Taglet stage when doing multi-precursor search		1		3					Parameters - Identification - Multi-precursor search	Maximum dynamic range gap of secondary precursors vs primary precursor in the Taglet stage when doing multi-precursor search	3
RESULTS_SEARCH_1_PARAMETERS_DEFAULT_CHARGE_STATE_1_charge	First charge state to consider when precursor z is not determined		1		2					Parameters - Identification - Charge ambiguity	First charge state to consider when precursor z is not determined	2
RESULTS_SEARCH_1_PARAMETERS_DEFAULT_CHARGE_STATE_1_probability	Probability of first charge state to consider when precursor z is not determined		1		1					Parameters - Identification - Charge ambiguity	Probability of first charge state to consider when precursor z is not determined	1
RESULTS_SEARCH_1_PARAMETERS_DEFAULT_CHARGE_STATE_2_charge	Second charge state to consider when precursor z is not determined		1		3					Parameters - Identification - Charge ambiguity	Second charge state to consider when precursor z is not determined	3
RESULTS_SEARCH_1_PARAMETERS_DEFAULT_CHARGE_STATE_2_probability	Probability of second charge state to consider when precursor z is not determined		1		1					Parameters - Identification - Charge ambiguity	Probability of second charge state to consider when precursor z is not determined	1
RESULTS_SEARCH_1_PARAMETERS_DEFAULT_CHARGE_STATE_3_charge	Third charge state to consider when precursor z is not determined		1		4					Parameters - Identification - Charge ambiguity	Third charge state to consider when precursor z is not determined	4
RESULTS_SEARCH_1_PARAMETERS_DEFAULT_CHARGE_STATE_3_probability	Probability of third charge state to consider when precursor z is not determined		1		1					Parameters - Identification - Charge ambiguity	Probability of third charge state to consider when precursor z is not determined	1
RESULTS_SEARCH_1_PARAMETERS_DEFAULT_CHARGE_STATE_4_charge	Fourth charge state to consider when precursor z is not determined									Parameters - Identification - Charge ambiguity	Fourth charge state to consider when precursor z is not determined
RESULTS_SEARCH_1_PARAMETERS_DEFAULT_CHARGE_STATE_4_probability	Probability of fourth charge state to consider when precursor z is not determined									Parameters - Identification - Charge ambiguity	Probability of fourth charge state to consider when precursor z is not determined
RESULTS_SEARCH_1_PARAMETERS_PROGROUP_bayesconfidencecalclulation	Use Bayesian protein confidence calculation		1		TRUE					Parameters - Protein Grouping	Use Bayesian protein confidence calculation	TRUE
RESULTS_SEARCH_1_PARAMETERS_PROGROUP_calibrateconfidence	Use peptide FDR analysis to recalibrate peptide confidences		1		TRUE					Parameters - Protein Grouping	Use peptide FDR analysis to recalibrate peptide confidences	TRUE
RESULTS_SEARCH_1_PARAMETERS_PROGROUP_focusingintersection	In mid-Pro Group, minimum Intersection ProtScore to be in Same Group		1		4					Parameters - Protein Grouping	In mid-Pro Group, minimum Intersection ProtScore to be in Same Group	4
RESULTS_SEARCH_1_PARAMETERS_PROGROUP_focusingminunusedprotscore	In mid-Pro Group, minimum Unused ProtScore to keep a Group		1		0.1					Parameters - Protein Grouping	In mid-Pro Group, minimum Unused ProtScore to keep a Group	0.1
RESULTS_SEARCH_1_PARAMETERS_PROGROUP_focusingsubsetcutoff	In mid-Pro Group, keep competitor proteins with ProtScore units from winner		1		6					Parameters - Protein Grouping	In mid-Pro Group, keep competitor proteins with ProtScore units from winner	6
RESULTS_SEARCH_1_PARAMETERS_PROGROUP_intersection	In final Pro Group, minimum Intersection ProtScore to be in same group		1		1.3					Parameters - Protein Grouping	In final Pro Group, minimum Intersection ProtScore to be in same group	1.3
RESULTS_SEARCH_1_PARAMETERS_PROGROUP_minunusedprotscore	In final Pro Group, minimum Unused ProtScore to keep a group		1		0.0458					Parameters - Protein Grouping	In final Pro Group, minimum Unused ProtScore to keep a group	0.0458
RESULTS_SEARCH_1_PARAMETERS_PROGROUP_subsetcutoff	In final Pro Group, keep competitor proteins with ProtScore units from winner		1		2					Parameters - Protein Grouping	In final Pro Group, keep competitor proteins with ProtScore units from winner	2
RESULTS_SEARCH_1_PARAMETERS_QUANT_TYPE_background_correction	Do isobaric quant background correction algorithm		1		FALSE					Parameters - Quantitation - processing	Do isobaric quant background correction algorithm	FALSE
RESULTS_SEARCH_1_PARAMETERS_QUANT_TYPE_bias_correction	Normalize the central tendency of protein ratios to be unity		1		TRUE					Parameters - Quantitation - processing	Normalize the central tendency of protein ratios to be unity	TRUE
RESULTS_SEARCH_1_PARAMETERS_QUANT_TYPE_median_statistic	Compute protein-level ratios from the median of peptide ratios		1		TRUE					Parameters - Quantitation - processing	Compute protein-level ratios from the median of peptide ratios	TRUE
RESULTS_SEARCH_1_PARAMETERS_QUANT_TYPE_quant_threshold	Quant threshold setting no longer used		1		-1					Parameters - Quantitation - processing	Quant threshold setting no longer used	-1
RESULTS_SEARCH_1_PARAMETERS_QUANT_TYPE_quant_threshold_sn	Use measures for quantitation if signal to noise is greater than		1		9					Parameters - Quantitation - processing	Use measures for quantitation if signal to noise is greater than	9
RESULTS_SEARCH_1_PARAMETERS_max_quant_labels	Maximum number of labels allowed on a peptide for it to be used for quantitation		1		35					Parameters - Quantitation - curation	Maximum number of labels allowed on a peptide for it to be used for quantitation	35
RESULTS_SEARCH_1_PARAMETERS_QUANT_TYPE_keep_extreme_peptides_over_fraction	Include extreme ratios in the protein ratio calculation if the fraction of peptides from a protein having extreme ratios is greater than		1		0					Parameters - Quantitation - curation	Include extreme ratios in the protein ratio calculation if the fraction of peptides from a protein having extreme ratios is greater than	0
RESULTS_SEARCH_1_PARAMETERS_QUANT_TYPE_low_confidence_check	Exclude quantitation data if identification confidence does not pass a threshold value		1		TRUE					Parameters - Quantitation - curation	Exclude quantitation data if identification confidence does not pass a threshold value	TRUE
RESULTS_SEARCH_1_PARAMETERS_QUANT_TYPE_low_intensity_check	Exclude quantitation data if a minimum intensity is not passed		1		TRUE					Parameters - Quantitation - curation	Exclude quantitation data if a minimum intensity is not passed	TRUE
RESULTS_SEARCH_1_PARAMETERS_QUANT_TYPE_mod_check	Exclude quantitation data based on discordant peptide logic		1		TRUE					Parameters - Quantitation - curation	Exclude quantitation data based on discordant peptide logic	TRUE
RESULTS_SEARCH_1_PARAMETERS_QUANT_TYPE_shared_msms_check	Exclude quantitation data using sharing logic		1		TRUE					Parameters - Quantitation - curation	Exclude quantitation data using sharing logic	TRUE
RESULTS_SEARCH_1_PARAMETERS_PROGROUP_unusedprotscorethresholdforexcludingothersfromquant	Minimum protein confidence to consider a protein confident and capable of excluding spectra as shared		1		1.3					Parameters - Quantitation - curation	Minimum protein confidence to consider a protein confident and capable of excluding spectra as shared	1.3
RESULTS_SEARCH_1_PARAMETERS_PROGROUP_confidencepercentthresholdforexcludingothersfromquant	Minimum peptide percent confidence from a confident protein to consider a spectrum shared		1		15					Parameters - Quantitation - curation	Minimum peptide percent confidence from a confident protein to consider a spectrum shared	15
RESULTS_SEARCH_1_PARAMETERS_PROGROUP_confidencepercentthresholdforincludingselfinquant	Minimum peptide confidence to be used for quantitation		1		15					Parameters - Quantitation - curation	Minimum peptide confidence to be used for quantitation	15
RESULTS_SEARCH_1_PARAMETERS_PROGROUP_autodiscordantpeptidethreshold	Consider a peptide discordant if joint feature probability less than		1		0.3					Parameters - Quantitation - curation	Consider a peptide discordant if joint feature probability less than	0.3
RESULTS_SEARCH_1_PARAMETERS_PROGROUP_compresspeptides	Show results only for distinct peptides, suppressing redundancy		1		FALSE					Parameters - Non-functional	Show results only for distinct peptides, suppressing redundancy	FALSE
RESULTS_SEARCH_1_PARAMETERS_PROGROUP_donotstoremspeaklists	Do not store MS1 level data		1		FALSE					Parameters - Non-functional	Do not store MS1 level data	FALSE
RESULTS_SEARCH_STAT_search_begin_time_clock	Start time - Search		1		10/13/2020 18:54:17					Statistics - Processing Times - Start&Stop Clock Times	Start time - Search	10/13/2020 18:54:17
RESULTS_SEARCH_STAT_search_end_time_clock	End time - Search		1		10/13/2020 19:19:02					Statistics - Processing Times - Start&Stop Clock Times	End time - Search	10/13/2020 19:19:02
RESULTS_SEARCH_STAT_stage_searching_begin_time_clock	Start time - Identification algorithm stages		1		10/13/2020 19:10:56					Statistics - Processing Times - Start&Stop Clock Times	Start time - Identification algorithm stages	10/13/2020 19:10:56
RESULTS_SEARCH_STAT_stage_searching_end_time_clock	End time - Identification algorithm stages		1		10/13/2020 19:18:41					Statistics - Processing Times - Start&Stop Clock Times	End time - Identification algorithm stages	10/13/2020 19:18:41
RESULTS_SEARCH_STAT_stage_signal_processing_begin_time_clock	Start time - Signal processing stage		1		10/13/2020 18:54:17					Statistics - Processing Times - Start&Stop Clock Times	Start time - Signal processing stage	10/13/2020 18:54:17
RESULTS_SEARCH_STAT_stage_signal_processing_end_time_clock	End time - Signal processing stage		1		10/13/2020 19:10:56					Statistics - Processing Times - Start&Stop Clock Times	End time - Signal processing stage	10/13/2020 19:10:56
RESULTS_SEARCH_STAT_stage_waiting_begin_time_clock	Start time - Waiting stage		1		10/13/2020 19:10:56					Statistics - Processing Times - Start&Stop Clock Times	Start time - Waiting stage	10/13/2020 19:10:56
RESULTS_SEARCH_STAT_stage_waiting_end_time_clock	End time - Waiting stage		1		10/13/2020 19:10:56					Statistics - Processing Times - Start&Stop Clock Times	End time - Waiting stage	10/13/2020 19:10:56
RESULTS_SEARCH_STAT_task_fraglet_exe_begin_time_clock	Start time - Fraglet Algorithm search stage		1		10/13/2020 19:10:57					Statistics - Processing Times - Start&Stop Clock Times	Start time - Fraglet Algorithm search stage	10/13/2020 19:10:57
RESULTS_SEARCH_STAT_task_fraglet_exe_end_time_clock	End time - Fraglet Algorithm search stage		1		10/13/2020 19:11:12					Statistics - Processing Times - Start&Stop Clock Times	End time - Fraglet Algorithm search stage	10/13/2020 19:11:12
RESULTS_SEARCH_STAT_task_focusing_begin_time_clock	Start time - Mid-Pro Group Algorithm stage		1		10/13/2020 19:11:12					Statistics - Processing Times - Start&Stop Clock Times	Start time - Mid-Pro Group Algorithm stage	10/13/2020 19:11:12
RESULTS_SEARCH_STAT_task_focusing_end_time_clock	End time - Mid-Pro Group Algorithm stage		1		10/13/2020 19:11:38					Statistics - Processing Times - Start&Stop Clock Times	End time - Mid-Pro Group Algorithm stage	10/13/2020 19:11:38
RESULTS_SEARCH_STAT_task_taglet_exe_begin_time_clock	Start time - Taglet Algorithm search stage		1		10/13/2020 19:11:38					Statistics - Processing Times - Start&Stop Clock Times	Start time - Taglet Algorithm search stage	10/13/2020 19:11:38
RESULTS_SEARCH_STAT_task_taglet_exe_end_time_clock	End time - Taglet Algorithm search stage		1		10/13/2020 19:17:37					Statistics - Processing Times - Start&Stop Clock Times	End time - Taglet Algorithm search stage	10/13/2020 19:17:37
RESULTS_SEARCH_STAT_task_progroup_begin_time_clock	Start time - Final Pro Group Algorithm stage		1		10/13/2020 19:17:37					Statistics - Processing Times - Start&Stop Clock Times	Start time - Final Pro Group Algorithm stage	10/13/2020 19:17:37
RESULTS_SEARCH_STAT_task_progroup_end_time_clock	End time - Final Pro Group Algorithm stage		1		10/13/2020 19:18:41					Statistics - Processing Times - Start&Stop Clock Times	End time - Final Pro Group Algorithm stage	10/13/2020 19:18:41
RESULTS_SEARCH_STAT_stage_fdr_begin_time_clock	Start time - FDR analysis stage		1		10/13/2020 19:18:41					Statistics - Processing Times - Start&Stop Clock Times	Start time - FDR analysis stage	10/13/2020 19:18:41
RESULTS_SEARCH_STAT_stage_fdr_end_time_clock	End time - FDR analysis stage		1		10/13/2020 19:19:02					Statistics - Processing Times - Start&Stop Clock Times	End time - FDR analysis stage	10/13/2020 19:19:02
RESULTS_SEARCH_STAT_search_time_duration	Clock Time Duration for Full Search (ms)		1		1484425		msec to min	1.66667e-05		Statistics - Processing Times - Duration in Real Clock Times	Clock time duration - Full search (min)	24.7404
RESULTS_SEARCH_STAT_stage_searching_time_duration	Clock Time Duration for Identification Algorithm Stages (ms)		1		464584		msec to min	1.66667e-05		Statistics - Processing Times - Duration in Real Clock Times	Clock time duration - Identification algorithm stages (min)	7.74307
RESULTS_SEARCH_STAT_stage_signal_processing_time_duration	Clock Time Duration for Waiting Stage (ms)		1		998624		msec to min	1.66667e-05		Statistics - Processing Times - Duration in Real Clock Times	Clock time duration - Signal processing stage (min)	16.6437
RESULTS_SEARCH_STAT_stage_waiting_time_duration	Clock Time Duration for Signal Processing Stage (ms)		1		367		msec to min	1.66667e-05		Statistics - Processing Times - Duration in Real Clock Times	Clock time duration - Waiting stage (min)	0.00611667
RESULTS_SEARCH_STAT_task_fraglet_exe_time_duration	Clock Time Duration for Fraglet Algorithm Stage (ms)		1		14923		msec to min	1.66667e-05		Statistics - Processing Times - Duration in Real Clock Times	Clock time duration - Fraglet Algorithm stage (min)	0.248717
RESULTS_SEARCH_STAT_task_focusing_time_duration	Clock Time Duration for Mid-Pro Group Algorithm Stage (ms)		1		25782		msec to min	1.66667e-05		Statistics - Processing Times - Duration in Real Clock Times	Clock time duration - Mid-Pro Group Algorithm stage (min)	0.4297
RESULTS_SEARCH_STAT_task_taglet_exe_time_duration	Clock Time Duration for Taglet Algorithm Stage (ms)		1		359229		msec to min	1.66667e-05		Statistics - Processing Times - Duration in Real Clock Times	Clock time duration - Taglet Algorithm stage (min)	5.98715
RESULTS_SEARCH_STAT_task_progroup_time_duration	Clock Time Duration for Pro Group Algorithm Stage (ms)		1		63775		msec to min	1.66667e-05		Statistics - Processing Times - Duration in Real Clock Times	Clock time duration - Pro Group Algorithm stage (min)	1.06292
RESULTS_SEARCH_STAT_stage_fdr_time_duration	Clock Time Duration for FDR Analysis (ms)		1		20393		msec to min	1.66667e-05		Statistics - Processing Times - Duration in Real Clock Times	Clock time duration - FDR Analysis (min)	0.339883
				1						Statistics - Processing Times - Duration in Real Clock Times	Clock time not accounted for in measured stages	0.0222
	CPU Time Duration for Signal Processing Stage (ms)						msec to min	1.66667e-05		Statistics - Processing Times - Duration in CPU Time	CPU time duration - Signal Processing stage (min)
RESULTS_SEARCH_STAT_task_fraglet_exe_time_cpu	CPU Time Duration for Fraglet Algorithm Stage (ms)		1		46234		msec to min	1.66667e-05		Statistics - Processing Times - Duration in CPU Time	CPU time duration - Fraglet Algorithm stage (min)	0.770567
RESULTS_SEARCH_STAT_task_focusing_time_cpu	CPU Time Duration for Mid-Pro Group Algorithm Stage (ms)		1		31625		msec to min	1.66667e-05		Statistics - Processing Times - Duration in CPU Time	CPU time duration - Mid-Pro Group Algorithm stage (min)	0.527083
RESULTS_SEARCH_STAT_task_taglet_exe_time_cpu	CPU Time Duration for Taglet Algorithm Stage (ms)		1		983265		msec to min	1.66667e-05		Statistics - Processing Times - Duration in CPU Time	CPU time duration - Taglet Algorithm stage (min)	16.3878
RESULTS_SEARCH_STAT_task_progroup_time_cpu	CPU Time Duration for Pro Group Algorithm Stage (ms)		1		66828		msec to min	1.66667e-05		Statistics - Processing Times - Duration in CPU Time	CPU time duration - Pro Group Algorithm stage (min)	1.1138
				1						Statistics - Processing Times - Percent by Stage	Percent of clock time - Identification Algorithm stages	0.312972
				1						Statistics - Processing Times - Percent by Stage	Percent of clock time - Signal Processing stage	0.672735
				1						Statistics - Processing Times - Percent by Stage	Percent of clock time - Waiting stage	0.000247234
				1						Statistics - Processing Times - Percent by Stage	Percent of clock time - Fraglet Algorithm stage	0.0100531
				1						Statistics - Processing Times - Percent by Stage	Percent of clock time - Mid-Pro Group Algorithm stage	0.0173683
				1						Statistics - Processing Times - Percent by Stage	Percent of clock time - Taglet Algorithm stage	0.241999
				1						Statistics - Processing Times - Percent by Stage	Percent of clock time - Pro Group Algorithm stage	0.0429628
				1						Statistics - Processing Times - Percent by Stage	Percent of clock time - FDR Analysis	0.013738
				1						Statistics - Processing Rate - Clock (Sec/Spectrum)	Clock time rate (sec/spect) - Full Search	0.0933072
				1						Statistics - Processing Rate - Clock (Sec/Spectrum)	Clock time rate (sec/spect) - Identification Algorithm stages	0.0292026
				1						Statistics - Processing Rate - Clock (Sec/Spectrum)	Clock time rate (sec/spect) - Signal processing stage	0.062771
				1						Statistics - Processing Rate - Clock (Sec/Spectrum)	Clock time rate (sec/spect) - Waiting stage	2.30687e-05
				1						Statistics - Processing Rate - Clock (Sec/Spectrum)	Clock time rate (sec/spect) - Fraglet Algorithm stage	0.000938023
				1						Statistics - Processing Rate - Clock (Sec/Spectrum)	Clock time rate (sec/spect) - Mid-Pro Group Algorithm stage	0.00162059
				1						Statistics - Processing Rate - Clock (Sec/Spectrum)	Clock time rate (sec/spect) - Taglet Algorithm stage	0.0225802
				1						Statistics - Processing Rate - Clock (Sec/Spectrum)	Clock time rate (sec/spect) - Pro Group Algorithm stage	0.00400874
				1						Statistics - Processing Rate - Clock (Sec/Spectrum)	Clock time rate (sec/spect) - FDR Analysis	0.00128185
				1						Statistics - Processing Rate - CPU (Sec/Spectrum)	CPU time rate (sec/spect) - Signal processing stage
				1						Statistics - Processing Rate - CPU (Sec/Spectrum)	CPU time rate (sec/spect) - Fraglet Algorithm stage	0.00290615
				1						Statistics - Processing Rate - CPU (Sec/Spectrum)	CPU time rate (sec/spect) - Mid-Pro Group Algorithm stage	0.00198787
				1						Statistics - Processing Rate - CPU (Sec/Spectrum)	CPU time rate (sec/spect) - Taglet Algorithm stage	0.0618056
				1						Statistics - Processing Rate - CPU (Sec/Spectrum)	CPU time rate (sec/spect) - Pro Group Algorithm stage	0.00420064
				1						Statistics - Processing Rate - Clock (Sec/Spectrum/DB Protein)	Clock time rate (sec/spect/DB protein) - Full search	1.0484e-05
				1						Statistics - Processing Rate - Clock (Sec/Spectrum/DB Protein)	Clock time rate (sec/spect/DB protein) - Identification algorithm stages	3.28119e-06
				1						Statistics - Processing Rate - Clock (Sec/Spectrum/DB Protein)	Clock time rate (sec/spect/DB protein) - Signal processing stage	7.05292e-06
				1						Statistics - Processing Rate - Clock (Sec/Spectrum/DB Protein)	Clock time rate (sec/spect/DB protein) - Waiting stage	2.59199e-09
				1						Statistics - Processing Rate - Clock (Sec/Spectrum/DB Protein)	Clock time rate (sec/spect/DB protein) - Fraglet Algorithm stage	1.05396e-07
				1						Statistics - Processing Rate - Clock (Sec/Spectrum/DB Protein)	Clock time rate (sec/spect/DB protein) - Mid-Pro Group Algorithm stage	1.82089e-07
				1						Statistics - Processing Rate - Clock (Sec/Spectrum/DB Protein)	Clock time rate (sec/spect/DB protein) - Taglet Algorithm stage	2.53711e-06
				1						Statistics - Processing Rate - Clock (Sec/Spectrum/DB Protein)	Clock time rate (sec/spect/DB protein) - Pro Group Algorithm stage	4.5042e-07
				1						Statistics - Processing Rate - Clock (Sec/Spectrum/DB Protein)	Clock time rate (sec/spect/DB protein) - FDR Analysis	1.44028e-07
				1						Statistics - Processing Rate - CPU (Sec/Spectrum/DB Protein)	CPU time rate (sec/spect/DB protein) - Signal processing stage
				1						Statistics - Processing Rate - CPU (Sec/Spectrum/DB Protein)	CPU time rate (sec/spect/DB protein) - Fraglet Algorithm stage	3.26534e-07
				1						Statistics - Processing Rate - CPU (Sec/Spectrum/DB Protein)	CPU time rate (sec/spect/DB protein) - Mid-Pro Group Algorithm stage	2.23356e-07
				1						Statistics - Processing Rate - CPU (Sec/Spectrum/DB Protein)	CPU time rate (sec/spect/DB protein) - Taglet Algorithm stage	6.94445e-06
				1						Statistics - Processing Rate - CPU (Sec/Spectrum/DB Protein)	CPU time rate (sec/spect/DB protein) - Pro Group Algorithm stage	4.71982e-07
				1						Statistics - Extent of Distribution - Fundamental	Distribution factor - CPU vs. clock time - Signal processing stage
				1						Statistics - Extent of Distribution - Fundamental	Distribution factor - CPU vs. clock time - Fraglet Algorithm stage	3.09817
				1						Statistics - Extent of Distribution - Fundamental	Distribution factor - CPU vs. clock time - Mid-Pro Group Algorithm stage	1.22663
				1						Statistics - Extent of Distribution - Fundamental	Distribution factor - CPU vs. clock time - Taglet Algorithm stage	2.73715
				1						Statistics - Extent of Distribution - Fundamental	Distribution factor - CPU vs. clock time - Pro Group Algorithm stage	1.04787
				1						Statistics - Extent of Distribution - vs Segments	Ratio of distribution factor to number of search segments - Signal processing stage
				1						Statistics - Extent of Distribution - vs Segments	Ratio of distribution factor to number of search segments - Fraglet Algorithm stage	0.774543
				1						Statistics - Extent of Distribution - vs Segments	Ratio of distribution factor to number of search segments - Mid-Pro Group Algorithm stage	0.306658
				1						Statistics - Extent of Distribution - vs Segments	Ratio of distribution factor to number of search segments - Taglet Algorithm stage	0.684288
				1						Statistics - Extent of Distribution - vs Segments	Ratio of distribution factor to number of search segments - Pro Group Algorithm stage	0.261968
				1						Statistics - Extent of Distribution - vs Licensed Cores	Ratio of distribution factor to number of licensed cores - Signal processing stage
				1						Statistics - Extent of Distribution - vs Licensed Cores	Ratio of distribution factor to number of licensed cores - Fraglet Algorithm stage	0.193636
				1						Statistics - Extent of Distribution - vs Licensed Cores	Ratio of distribution factor to number of licensed cores - Mid-Pro Group Algorithm stage	0.0766644
				1						Statistics - Extent of Distribution - vs Licensed Cores	Ratio of distribution factor to number of licensed cores - Taglet Algorithm stage	0.171072
				1						Statistics - Extent of Distribution - vs Licensed Cores	Ratio of distribution factor to number of licensed cores - Pro Group Algorithm stage	0.065492
PARAMETERS_PEAKLIST_original_count	Average number of spectra per segment	1	1	1	3977.25					Statistics - Search Segmentation	Average number of spectra per segment	3977.25
PARAMETERS_PEAKLIST_original_count	Standard deviation of number of spectra per segment	1	1	1	9.63253					Statistics - Search Segmentation	Standard deviation of number of spectra per segment	9.63253
PARAMETERS_PEAKLIST_original_count	Maximum number of spectra per segment	1	1	1	3992					Statistics - Search Segmentation	Maximum number of spectra per segment	3992
PARAMETERS_PEAKLIST_original_count	Minimum number of spectra per segment	1	1	1	3969					Statistics - Search Segmentation	Minimum number of spectra per segment	3969
										Attributes - Input data filenames	Filename of Input File 1	D:\Release Result_Research_PPV5\20-10-11_2009S19\20-10-11_2009S19_Human_ANKRD1_pulldown_Ecoli_0.4ug.wiff
										Attributes - Input data filenames	Filename of Input File 2
										Attributes - Input data filenames	Filename of Input File 3
										Attributes - Input data filenames	Filename of Input File 4
										Attributes - Input data filenames	Filename of Input File 5
										Attributes - Input data filenames	Filename of Input File 6
										Attributes - Input data filenames	Filename of Input File 7
										Attributes - Input data filenames	Filename of Input File 8
										Attributes - Input data filenames	Filename of Input File 9
										Attributes - Input data filenames	Filename of Input File 10
										Attributes - Input data filenames	Filename of Input File 11
										Attributes - Input data filenames	Filename of Input File 12
										Attributes - Input data filenames	Filename of Input File 13
										Attributes - Input data filenames	Filename of Input File 14
										Attributes - Input data filenames	Filename of Input File 15
										Attributes - Input data filenames	Filename of Input File 16
										Attributes - Input data filenames	Filename of Input File 17
										Attributes - Input data filenames	Filename of Input File 18
										Attributes - Input data filenames	Filename of Input File 19
										Attributes - Input data filenames	Filename of Input File 20
										Attributes - Input data filenames	Filename of Input File 21
										Attributes - Input data filenames	Filename of Input File 22
										Attributes - Input data filenames	Filename of Input File 23
										Attributes - Input data filenames	Filename of Input File 24
										Attributes - Input data filenames	Filename of Input File 25
										Attributes - Input data filenames	Filename of Input File 26
										Attributes - Input data filenames	Filename of Input File 27
										Attributes - Input data filenames	Filename of Input File 28
										Attributes - Input data filenames	Filename of Input File 29
										Attributes - Input data filenames	Filename of Input File 30
										Attributes - Input data filenames	Filename of Input File 31
										Attributes - Input data filenames	Filename of Input File 32
										Attributes - Input data filenames	Filename of Input File 33
										Attributes - Input data filenames	Filename of Input File 34
										Attributes - Input data filenames	Filename of Input File 35
										Attributes - Input data filenames	Filename of Input File 36
										Attributes - Input data filenames	Filename of Input File 37
										Attributes - Input data filenames	Filename of Input File 38
										Attributes - Input data filenames	Filename of Input File 39
										Attributes - Input data filenames	Filename of Input File 40
										Attributes - Input data filenames	Filename of Input File 41
										Attributes - Input data filenames	Filename of Input File 42
										Attributes - Input data filenames	Filename of Input File 43
										Attributes - Input data filenames	Filename of Input File 44
										Attributes - Input data filenames	Filename of Input File 45
										Attributes - Input data filenames	Filename of Input File 46
										Attributes - Input data filenames	Filename of Input File 47
										Attributes - Input data filenames	Filename of Input File 48
										Attributes - Input data filenames	Filename of Input File 49
										Attributes - Input data filenames	Filename of Input File 50
										Attributes - Input data filenames	Filename of Input File 51
										Attributes - Input data filenames	Filename of Input File 52
										Attributes - Input data filenames	Filename of Input File 53
										Attributes - Input data filenames	Filename of Input File 54
										Attributes - Input data filenames	Filename of Input File 55
										Attributes - Input data filenames	Filename of Input File 56
										Attributes - Input data filenames	Filename of Input File 57
										Attributes - Input data filenames	Filename of Input File 58
										Attributes - Input data filenames	Filename of Input File 59
										Attributes - Input data filenames	Filename of Input File 60
										Attributes - Input data filenames	Filename of Input File 61
										Attributes - Input data filenames	Filename of Input File 62
										Attributes - Input data filenames	Filename of Input File 63
										Attributes - Input data filenames	Filename of Input File 64
										Attributes - Input data filenames	Filename of Input File 65
										Attributes - Input data filenames	Filename of Input File 66
										Attributes - Input data filenames	Filename of Input File 67
										Attributes - Input data filenames	Filename of Input File 68
										Attributes - Input data filenames	Filename of Input File 69
										Attributes - Input data filenames	Filename of Input File 70
										Attributes - Input data filenames	Filename of Input File 71
										Attributes - Input data filenames	Filename of Input File 72
										Attributes - Input data filenames	Filename of Input File 73
										Attributes - Input data filenames	Filename of Input File 74
										Attributes - Input data filenames	Filename of Input File 75
										Attributes - Input data filenames	Filename of Input File 76
										Attributes - Input data filenames	Filename of Input File 77
										Attributes - Input data filenames	Filename of Input File 78
										Attributes - Input data filenames	Filename of Input File 79
										Attributes - Input data filenames	Filename of Input File 80
										Attributes - Input data filenames	Filename of Input File 81
										Attributes - Input data filenames	Filename of Input File 82
										Attributes - Input data filenames	Filename of Input File 83
										Attributes - Input data filenames	Filename of Input File 84
										Attributes - Input data filenames	Filename of Input File 85
										Attributes - Input data filenames	Filename of Input File 86
										Attributes - Input data filenames	Filename of Input File 87
										Attributes - Input data filenames	Filename of Input File 88
										Attributes - Input data filenames	Filename of Input File 89
										Attributes - Input data filenames	Filename of Input File 90
										Attributes - Input data filenames	Filename of Input File 91
										Attributes - Input data filenames	Filename of Input File 92
										Attributes - Input data filenames	Filename of Input File 93
										Attributes - Input data filenames	Filename of Input File 94
										Attributes - Input data filenames	Filename of Input File 95
										Attributes - Input data filenames	Filename of Input File 96
										Attributes - Input data filenames	Filename of Input File 97
										Attributes - Input data filenames	Filename of Input File 98
										Attributes - Input data filenames	Filename of Input File 99
										Attributes - Input data filenames	Filename of Input File 100
										Attributes - Input data filenames	Filename of Input File 101
										Attributes - Input data filenames	Filename of Input File 102
										Attributes - Input data filenames	Filename of Input File 103
										Attributes - Input data filenames	Filename of Input File 104
										Attributes - Input data filenames	Filename of Input File 105
										Attributes - Input data filenames	Filename of Input File 106
										Attributes - Input data filenames	Filename of Input File 107
										Attributes - Input data filenames	Filename of Input File 108
										Attributes - Input data filenames	Filename of Input File 109
										Attributes - Input data filenames	Filename of Input File 110
										Attributes - Input data filenames	Filename of Input File 111
										Attributes - Input data filenames	Filename of Input File 112
										Attributes - Input data filenames	Filename of Input File 113
										Attributes - Input data filenames	Filename of Input File 114
										Attributes - Input data filenames	Filename of Input File 115
										Attributes - Input data filenames	Filename of Input File 116
										Attributes - Input data filenames	Filename of Input File 117
										Attributes - Input data filenames	Filename of Input File 118
										Attributes - Input data filenames	Filename of Input File 119
										Attributes - Input data filenames	Filename of Input File 120
										Attributes - Input data filenames	Filename of Input File 121
										Attributes - Input data filenames	Filename of Input File 122
										Attributes - Input data filenames	Filename of Input File 123
										Attributes - Input data filenames	Filename of Input File 124
										Attributes - Input data filenames	Filename of Input File 125
										Attributes - Input data filenames	Filename of Input File 126
										Attributes - Input data filenames	Filename of Input File 127
										Attributes - Input data filenames	Filename of Input File 128
										Attributes - Input data filenames	Filename of Input File 129
										Attributes - Input data filenames	Filename of Input File 130
										Attributes - Input data filenames	Filename of Input File 131
										Attributes - Input data filenames	Filename of Input File 132
										Attributes - Input data filenames	Filename of Input File 133
										Attributes - Input data filenames	Filename of Input File 134
										Attributes - Input data filenames	Filename of Input File 135
										Attributes - Input data filenames	Filename of Input File 136
										Attributes - Input data filenames	Filename of Input File 137
										Attributes - Input data filenames	Filename of Input File 138
										Attributes - Input data filenames	Filename of Input File 139
										Attributes - Input data filenames	Filename of Input File 140
										Attributes - Input data filenames	Filename of Input File 141
										Attributes - Input data filenames	Filename of Input File 142
										Attributes - Input data filenames	Filename of Input File 143
										Attributes - Input data filenames	Filename of Input File 144
										Attributes - Input data filenames	Filename of Input File 145
										Attributes - Input data filenames	Filename of Input File 146
										Attributes - Input data filenames	Filename of Input File 147
										Attributes - Input data filenames	Filename of Input File 148
										Attributes - Input data filenames	Filename of Input File 149
										Attributes - Input data filenames	Filename of Input File 150
										Attributes - Input data filenames	Filename of Input File 151
										Attributes - Input data filenames	Filename of Input File 152
										Attributes - Input data filenames	Filename of Input File 153
										Attributes - Input data filenames	Filename of Input File 154
										Attributes - Input data filenames	Filename of Input File 155
										Attributes - Input data filenames	Filename of Input File 156
										Attributes - Input data filenames	Filename of Input File 157
										Attributes - Input data filenames	Filename of Input File 158
										Attributes - Input data filenames	Filename of Input File 159
										Attributes - Input data filenames	Filename of Input File 160
										Attributes - Input data filenames	Filename of Input File 161
										Attributes - Input data filenames	Filename of Input File 162
										Attributes - Input data filenames	Filename of Input File 163
										Attributes - Input data filenames	Filename of Input File 164
										Attributes - Input data filenames	Filename of Input File 165
										Attributes - Input data filenames	Filename of Input File 166
										Attributes - Input data filenames	Filename of Input File 167
										Attributes - Input data filenames	Filename of Input File 168
										Attributes - Input data filenames	Filename of Input File 169
										Attributes - Input data filenames	Filename of Input File 170
										Attributes - Input data filenames	Filename of Input File 171
										Attributes - Input data filenames	Filename of Input File 172
										Attributes - Input data filenames	Filename of Input File 173
										Attributes - Input data filenames	Filename of Input File 174
										Attributes - Input data filenames	Filename of Input File 175
										Attributes - Input data filenames	Filename of Input File 176
										Attributes - Input data filenames	Filename of Input File 177
										Attributes - Input data filenames	Filename of Input File 178
										Attributes - Input data filenames	Filename of Input File 179
										Attributes - Input data filenames	Filename of Input File 180
										Attributes - Input data filenames	Filename of Input File 181
										Attributes - Input data filenames	Filename of Input File 182
										Attributes - Input data filenames	Filename of Input File 183
										Attributes - Input data filenames	Filename of Input File 184
										Attributes - Input data filenames	Filename of Input File 185
										Attributes - Input data filenames	Filename of Input File 186
										Attributes - Input data filenames	Filename of Input File 187
										Attributes - Input data filenames	Filename of Input File 188
										Attributes - Input data filenames	Filename of Input File 189
										Attributes - Input data filenames	Filename of Input File 190
										Attributes - Input data filenames	Filename of Input File 191
										Attributes - Input data filenames	Filename of Input File 192
										Attributes - Input data filenames	Filename of Input File 193
										Attributes - Input data filenames	Filename of Input File 194
										Attributes - Input data filenames	Filename of Input File 195
										Attributes - Input data filenames	Filename of Input File 196
										Attributes - Input data filenames	Filename of Input File 197
										Attributes - Input data filenames	Filename of Input File 198
										Attributes - Input data filenames	Filename of Input File 199
										Attributes - Input data filenames	Filename of Input File 200

## Sheet: Protein Level Data
Protein Level Data	Unused ProtScore Threshold	Confidence Threshold	Forward	Reverse	Correct	Incorrect	Total	Global FDR	q-value	Fit Unused ProtScore Threshold	Fit Confidence Threshold	Fit Forward	Fit Reverse	Fit Correct	Fit Incorrect	Fit Total	Fit Global FDR	Fit Local FDR
	127.01	1	1	0	1	0	1	0	0	127.01	1	0.999996	4.07318e-06	0.999992	8.14637e-06	1	8.14637e-06	8.1467e-06
	93.66	1	2	0	2	0	2	0	0	93.66	1	1.99999	8.1467e-06	1.99998	1.62934e-05	2	8.1467e-06	8.14704e-06
	88.15	1	3	0	3	0	3	0	0	88.15	1	2.99999	1.22206e-05	2.99998	2.44411e-05	3	8.14704e-06	8.1477e-06
	86.86	1	4	0	4	0	4	0	0	86.86	1	3.99998	1.62947e-05	3.99997	3.25895e-05	4	8.14737e-06	8.14837e-06
	68.2	1	5	0	5	0	5	0	0	68.2	1	4.99998	2.03693e-05	4.99996	4.07385e-05	5	8.1477e-06	8.14903e-06
	67.27	1	6	0	6	0	6	0	0	67.27	1	5.99998	2.44441e-05	5.99995	4.88882e-05	6	8.14803e-06	8.1497e-06
	57.55	1	7	0	7	0	7	0	0	57.55	1	6.99997	2.85193e-05	6.99994	5.70386e-05	7	8.14837e-06	8.15037e-06
	51.89	1	8	0	8	0	8	0	0	51.89	1	7.99997	3.25948e-05	7.99993	6.51896e-05	8	8.1487e-06	8.15103e-06
	48.67	1	9	0	9	0	9	0	0	48.67	1	8.99996	3.66707e-05	8.99993	7.33413e-05	9	8.14903e-06	8.1517e-06
	46.76	1	10	0	10	0	10	0	0	46.76	1	9.99996	4.07468e-05	9.99992	8.14937e-05	10	8.14937e-06	8.15237e-06
	42	1	11	0	11	0	11	0	0	42	1	11	4.48234e-05	10.9999	8.96467e-05	11	8.1497e-06	8.15303e-06
	41.74	1	12	0	12	0	12	0	0	41.74	1	12	4.89002e-05	11.9999	9.78004e-05	12	8.15003e-06	8.1537e-06
	41.23	1	13	0	13	0	13	0	0	41.23	1	12.9999	5.29774e-05	12.9999	0.000105955	13	8.15037e-06	8.15437e-06
	40.25	1	14	0	14	0	14	0	0	40.25	1	13.9999	5.70549e-05	13.9999	0.00011411	14	8.1507e-06	8.15503e-06
	38.89	1	15	0	15	0	15	0	0	38.89	1	14.9999	6.11328e-05	14.9999	0.000122266	15	8.15103e-06	8.1557e-06
	35.45	1	16	0	16	0	16	0	0	35.45	1	15.9999	6.52109e-05	15.9999	0.000130422	16	8.15137e-06	8.15637e-06
	35.4	1	17	0	17	0	17	0	0	35.4	1	16.9999	6.92895e-05	16.9999	0.000138579	17	8.1517e-06	8.15703e-06
	35.36	1	18	0	18	0	18	0	0	35.36	1	17.9999	7.33683e-05	17.9999	0.000146737	18	8.15203e-06	8.1577e-06
	35.08	1	19	0	19	0	19	0	0	35.08	1	18.9999	7.74475e-05	18.9998	0.000154895	19	8.15237e-06	8.15837e-06
	34.71	1	20	0	20	0	20	0	0	34.71	1	19.9999	8.1527e-05	19.9998	0.000163054	20	8.1527e-06	8.15903e-06
	34.28	1	21	0	21	0	21	0	0	34.28	1	20.9999	8.56069e-05	20.9998	0.000171214	21	8.15303e-06	8.1597e-06
	33.36	1	22	0	22	0	22	0	0	33.36	1	21.9999	8.9687e-05	21.9998	0.000179374	22	8.15337e-06	8.16037e-06
	33.3	1	23	0	23	0	23	0	0	33.3	1	22.9999	9.37676e-05	22.9998	0.000187535	23	8.1537e-06	8.16104e-06
	31.79	1	24	0	24	0	24	0	0	31.79	1	23.9999	9.78484e-05	23.9998	0.000195697	24	8.15403e-06	8.1617e-06
	30.51	1	25	0	25	0	25	0	0	30.51	1	24.9999	0.00010193	24.9998	0.000203859	25	8.15437e-06	8.16237e-06
	30.45	1	26	0	26	0	26	0	0	30.45	1	25.9999	0.000106011	25.9998	0.000212022	26	8.1547e-06	8.16304e-06
	30.3	1	27	0	27	0	27	0	0	30.3	1	26.9999	0.000110093	26.9998	0.000220186	27	8.15503e-06	8.16371e-06
	29.26	1	28	0	28	0	28	0	0	29.26	1	27.9999	0.000114175	27.9998	0.00022835	28	8.15537e-06	8.16437e-06
	29.03	1	29	0	29	0	29	0	0	29.03	1	28.9999	0.000118258	28.9998	0.000236515	29	8.1557e-06	8.16504e-06
	28.35	1	30	0	30	0	30	0	0	28.35	1	29.9999	0.000122341	29.9998	0.000244681	30	8.15604e-06	8.16571e-06
	28.14	1	31	0	31	0	31	0	0	28.14	1	30.9999	0.000126424	30.9997	0.000252847	31	8.15637e-06	8.16638e-06
	27.96	1	32	0	32	0	32	0	0	27.96	1	31.9999	0.000130507	31.9997	0.000261014	32	8.1567e-06	8.16704e-06
	26.04	1	33	0	33	0	33	0	0	26.04	1	32.9999	0.000134591	32.9997	0.000269182	33	8.15704e-06	8.16771e-06
	25.61	1	34	0	34	0	34	0	0	25.61	1	33.9999	0.000138675	33.9997	0.000277351	34	8.15737e-06	8.16838e-06
	24.83	1	35	0	35	0	35	0	0	24.83	1	34.9999	0.00014276	34.9997	0.00028552	35	8.1577e-06	8.16905e-06
	24.77	1	36	0	36	0	36	0	0	24.77	1	35.9999	0.000146845	35.9997	0.000293689	36	8.15804e-06	8.16972e-06
	24.02	1	37	0	37	0	37	0	0	24.02	1	36.9998	0.00015093	36.9997	0.00030186	37	8.15837e-06	8.17038e-06
	24	1	38	0	38	0	38	0	0	24	1	37.9998	0.000155015	37.9997	0.000310031	38	8.1587e-06	8.17105e-06
	23.42	1	39	0	39	0	39	0	0	23.42	1	38.9998	0.000159101	38.9997	0.000318202	39	8.15904e-06	8.17172e-06
	23.15	1	40	0	40	0	40	0	0	23.15	1	39.9998	0.000163187	39.9997	0.000326375	40	8.15937e-06	8.17239e-06
	23.13	1	41	0	41	0	41	0	0	23.13	1	40.9998	0.000167274	40.9997	0.000334548	41	8.15971e-06	8.17306e-06
	22.08	1	42	0	42	0	42	0	0	22.08	1	41.9998	0.000171361	41.9997	0.000342722	42	8.16004e-06	8.17372e-06
	22.04	1	43	0	43	0	43	0	0	22.04	1	42.9998	0.000175448	42.9996	0.000350896	43	8.16037e-06	8.17439e-06
	22	1	44	0	44	0	44	0	0	22	1	43.9998	0.000179536	43.9996	0.000359071	44	8.16071e-06	8.17506e-06
	21.95	1	45	0	45	0	45	0	0	21.95	1	44.9998	0.000183623	44.9996	0.000367247	45	8.16104e-06	8.17573e-06
	20.99	1	46	0	46	0	46	0	0	20.99	1	45.9998	0.000187712	45.9996	0.000375423	46	8.16137e-06	8.1764e-06
	20.84	1	47	0	47	0	47	0	0	20.84	1	46.9998	0.0001918	46.9996	0.0003836	47	8.16171e-06	8.17707e-06
	20.8	1	48	0	48	0	48	0	0	20.8	1	47.9998	0.000195889	47.9996	0.000391778	48	8.16204e-06	8.17773e-06
	20.66	1	49	0	49	0	49	0	0	20.66	1	48.9998	0.000199978	48.9996	0.000399956	49	8.16238e-06	8.1784e-06
	20.22	1	50	0	50	0	50	0	0	20.22	1	49.9998	0.000204068	49.9996	0.000408136	50	8.16271e-06	8.17907e-06
	19.84	1	51	0	51	0	51	0	0	19.84	1	50.9998	0.000208158	50.9996	0.000416315	51	8.16304e-06	8.17974e-06
	19.1	1	52	0	52	0	52	0	0	19.1	1	51.9998	0.000212248	51.9996	0.000424496	52	8.16338e-06	8.18041e-06
	18.86	1	53	0	53	0	53	0	0	18.86	1	52.9998	0.000216338	52.9996	0.000432677	53	8.16371e-06	8.18108e-06
	18.33	1	54	0	54	0	54	0	0	18.33	1	53.9998	0.000220429	53.9996	0.000440858	54	8.16405e-06	8.18175e-06
	18.27	1	55	0	55	0	55	0	0	18.27	1	54.9998	0.00022452	54.9996	0.000449041	55	8.16438e-06	8.18242e-06
	18.01	1	56	0	56	0	56	0	0	18.01	1	55.9998	0.000228612	55.9995	0.000457224	56	8.16471e-06	8.18309e-06
	17.88	1	57	0	57	0	57	0	0	17.88	1	56.9998	0.000232704	56.9995	0.000465408	57	8.16505e-06	8.18375e-06
	17.37	1	58	0	58	0	58	0	0	17.37	1	57.9998	0.000236796	57.9995	0.000473592	58	8.16538e-06	8.18442e-06
	17.16	1	59	0	59	0	59	0	0	17.16	1	58.9998	0.000240889	58.9995	0.000481777	59	8.16572e-06	8.18509e-06
	17.13	1	60	0	60	0	60	0	0	17.13	1	59.9998	0.000244982	59.9995	0.000489963	60	8.16605e-06	8.18576e-06
	16.95	1	61	0	61	0	61	0	0	16.95	1	60.9998	0.000249075	60.9995	0.000498149	61	8.16638e-06	8.18643e-06
	16.74	1	62	0	62	0	62	0	0	16.74	1	61.9997	0.000253168	61.9995	0.000506337	62	8.16672e-06	8.1871e-06
	16.22	1	63	0	63	0	63	0	0	16.22	1	62.9997	0.000257262	62.9995	0.000514524	63	8.16705e-06	8.18777e-06
	16.16	1	64	0	64	0	64	0	0	16.16	1	63.9997	0.000261356	63.9995	0.000522713	64	8.16739e-06	8.18844e-06
	16.06	1	65	0	65	0	65	0	0	16.06	1	64.9997	0.000265451	64.9995	0.000530902	65	8.16772e-06	8.18911e-06
	15.78	1	66	0	66	0	66	0	0	15.78	1	65.9997	0.000269546	65.9995	0.000539092	66	8.16806e-06	8.18978e-06
	15.6	1	67	0	67	0	67	0	0	15.6	1	66.9997	0.000273641	66.9995	0.000547282	67	8.16839e-06	8.19045e-06
	14.75	1	68	0	68	0	68	0	0	14.75	1	67.9997	0.000277737	67.9994	0.000555473	68	8.16872e-06	8.19112e-06
	14.45	1	69	0	69	0	69	0	0	14.45	1	68.9997	0.000281832	68.9994	0.000563665	69	8.16906e-06	8.19179e-06
	14.41	1	70	0	70	0	70	0	0	14.41	1	69.9997	0.000285929	69.9994	0.000571857	70	8.16939e-06	8.19246e-06
	14.26	1	71	0	71	0	71	0	0	14.26	1	70.9997	0.000290025	70.9994	0.000580051	71	8.16973e-06	8.19313e-06
	14.25	1	72	0	72	0	72	0	0	14.25	1	71.9997	0.000294122	71.9994	0.000588244	72	8.17006e-06	8.1938e-06
	14.22	1	73	0	73	0	73	0	0	14.22	1	72.9997	0.000298219	72.9994	0.000596439	73	8.1704e-06	8.19447e-06
	14.21	1	74	0	74	0	74	0	0	14.21	1	73.9997	0.000302317	73.9994	0.000604634	74	8.17073e-06	8.19514e-06
	13.76	1	75	0	75	0	75	0	0	13.76	1	74.9997	0.000306415	74.9994	0.00061283	75	8.17106e-06	8.19581e-06
	13.7	1	76	0	76	0	76	0	0	13.7	1	75.9997	0.000310513	75.9994	0.000621026	76	8.1714e-06	8.19648e-06
	13.69	1	77	0	77	0	77	0	0	13.69	1	76.9997	0.000314612	76.9994	0.000629223	77	8.17173e-06	8.19715e-06
	13.63	1	78	0	78	0	78	0	0	13.63	1	77.9997	0.000318711	77.9994	0.000637421	78	8.17207e-06	8.19782e-06
	13.6	1	79	0	79	0	79	0	0	13.6	1	78.9997	0.00032281	78.9994	0.00064562	79	8.1724e-06	8.19849e-06
	13.51	1	80	0	80	0	80	0	0	13.51	1	79.9997	0.000326909	79.9993	0.000653819	80	8.17274e-06	8.19916e-06
	12.47	1	81	0	81	0	81	0	0	12.47	1	80.9997	0.000331009	80.9993	0.000662019	81	8.17307e-06	8.19983e-06
	12.25	1	82	0	82	0	82	0	0	12.25	1	81.9997	0.00033511	81.9993	0.000670219	82	8.1734e-06	8.2005e-06
	12.15	1	83	0	83	0	83	0	0	12.15	1	82.9997	0.00033921	82.9993	0.00067842	83	8.17374e-06	8.20117e-06
	11.94	1	84	0	84	0	84	0	0	11.94	1	83.9997	0.000343311	83.9993	0.000686622	84	8.17407e-06	8.20184e-06
	11.8	1	85	0	85	0	85	0	0	11.8	1	84.9997	0.000347412	84.9993	0.000694825	85	8.17441e-06	8.20251e-06
	11.69	1	86	0	86	0	86	0	0	11.69	1	85.9996	0.000351514	85.9993	0.000703028	86	8.17474e-06	8.20318e-06
	11.59	1	88	0	88	0	88	0	0	11.59	1	86.9996	0.000355616	86.9993	0.000711232	87	8.17508e-06	8.20419e-06
	11.47	1	89	0	89	0	89	0	0	11.59	1	87.9996	0.000359718	87.9993	0.000719436	88	8.17541e-06	8.20419e-06
	11.29	1	90	0	90	0	90	0	0	11.47	1	88.9996	0.000363821	88.9993	0.000727641	89	8.17575e-06	8.20519e-06
	11.16	1	91	0	91	0	91	0	0	11.29	1	89.9996	0.000367924	89.9993	0.000735847	90	8.17608e-06	8.20586e-06
	11.14	1	92	0	92	0	92	0	0	11.16	1	90.9996	0.000372027	90.9993	0.000744054	91	8.17642e-06	8.20653e-06
	10.87	1	93	0	93	0	93	0	0	11.14	1	91.9996	0.000376131	91.9992	0.000752261	92	8.17675e-06	8.2072e-06
	10.76	1	94	0	94	0	94	0	0	10.87	1	92.9996	0.000380234	92.9992	0.000760469	93	8.17709e-06	8.20787e-06
	10.67	1	95	0	95	0	95	0	0	10.76	1	93.9996	0.000384339	93.9992	0.000768677	94	8.17742e-06	8.20855e-06
	10.49	1	96	0	96	0	96	0	0	10.67	1	94.9996	0.000388443	94.9992	0.000776887	95	8.17775e-06	8.20922e-06
	10.31	1	97	0	97	0	97	0	0	10.49	1	95.9996	0.000392548	95.9992	0.000785097	96	8.17809e-06	8.20989e-06
	10.15	1	98	0	98	0	98	0	0	10.31	1	96.9996	0.000396654	96.9992	0.000793307	97	8.17842e-06	8.21056e-06
	10.1	1	99	0	99	0	99	0	0	10.15	1	97.9996	0.000400759	97.9992	0.000801518	98	8.17876e-06	8.21123e-06
	10.07	1	100	0	100	0	100	0	0	10.1	1	98.9996	0.000404865	98.9992	0.00080973	99	8.17909e-06	8.2119e-06
	10	1	101	0	101	0	101	0	0	10.07	1	99.9996	0.000408971	99.9992	0.000817943	100	8.17943e-06	8.21257e-06
	9.9	1	102	0	102	0	102	0	0	10	1	101	0.000413078	100.999	0.000826156	101	8.17976e-06	8.21324e-06
	9.85	1	103	0	103	0	103	0	0	9.9	1	102	0.000417185	101.999	0.00083437	102	8.1801e-06	8.21392e-06
	9.74	1	104	0	104	0	104	0	0	9.85	1	103	0.000421292	102.999	0.000842585	103	8.18043e-06	8.21459e-06
	9.71	1	105	0	105	0	105	0	0	9.74	1	104	0.0004254	103.999	0.0008508	104	8.18077e-06	8.21526e-06
	9.64	1	106	0	106	0	106	0	0	9.71	1	105	0.000429508	104.999	0.000859016	105	8.1811e-06	8.21593e-06
	9.56	1	107	0	107	0	107	0	0	9.64	1	106	0.000433616	105.999	0.000867232	106	8.18144e-06	8.2166e-06
	9.5	1	108	0	108	0	108	0	0	9.56	1	107	0.000437725	106.999	0.00087545	107	8.18177e-06	8.21727e-06
	8.87	1	109	0	109	0	109	0	0	9.5	1	108	0.000441834	107.999	0.000883668	108	8.18211e-06	8.21795e-06
	8.64	1	110	0	110	0	110	0	0	8.87	1	109	0.000445943	108.999	0.000891886	109	8.18244e-06	8.21862e-06
	8.59	1	111	0	111	0	111	0	0	8.64	1	110	0.000450053	109.999	0.000900105	110	8.18278e-06	8.21929e-06
	8.55	1	112	0	112	0	112	0	0	8.59	1	111	0.000454163	110.999	0.000908325	111	8.18311e-06	8.21996e-06
	8.51	1	113	0	113	0	113	0	0	8.55	1	112	0.000458273	111.999	0.000916546	112	8.18345e-06	8.22063e-06
	8.28	1	114	0	114	0	114	0	0	8.51	1	113	0.000462384	112.999	0.000924767	113	8.18378e-06	8.22131e-06
	8.22	1	115	0	115	0	115	0	0	8.28	1	114	0.000466495	113.999	0.000932989	114	8.18412e-06	8.22198e-06
	8.21	1	116	0	116	0	116	0	0	8.22	1	115	0.000470606	114.999	0.000941212	115	8.18445e-06	8.22265e-06
	8.18	1	117	0	117	0	117	0	0	8.21	1	116	0.000474718	115.999	0.000949435	116	8.18479e-06	8.22332e-06
	8.04	1	118	0	118	0	118	0	0	8.18	1	117	0.00047883	116.999	0.000957659	117	8.18512e-06	8.22399e-06
	8.02	1	119	0	119	0	119	0	0	8.04	1	118	0.000482942	117.999	0.000965884	118	8.18546e-06	8.22467e-06
	7.99	1	120	0	120	0	120	0	0	8.02	1	119	0.000487055	118.999	0.000974109	119	8.18579e-06	8.22534e-06
	7.98	1	121	0	121	0	121	0	0	7.99	1	120	0.000491168	119.999	0.000982335	120	8.18613e-06	8.22601e-06
	7.93	1	122	0	122	0	122	0	0	7.98	1	121	0.000495281	120.999	0.000990562	121	8.18646e-06	8.22668e-06
	7.91	1	123	0	123	0	123	0	0	7.93	1	122	0.000499395	121.999	0.000998789	122	8.1868e-06	8.22736e-06
	7.88	1	124	0	124	0	124	0	0	7.91	1	122.999	0.000503509	122.999	0.00100702	123	8.18713e-06	8.22803e-06
	7.87	1	125	0	125	0	125	0	0	7.88	1	123.999	0.000507623	123.999	0.00101525	124	8.18747e-06	8.2287e-06
	7.85	1	126	0	126	0	126	0	0	7.87	1	124.999	0.000511738	124.999	0.00102348	125	8.1878e-06	8.22937e-06
	7.7	1	127	0	127	0	127	0	0	7.85	1	125.999	0.000515853	125.999	0.00103171	126	8.18814e-06	8.23005e-06
	7.5	1	128	0	128	0	128	0	0	7.7	1	126.999	0.000519968	126.999	0.00103994	127	8.18847e-06	8.23072e-06
	7.45	1	129	0	129	0	129	0	0	7.5	1	127.999	0.000524084	127.999	0.00104817	128	8.18881e-06	8.23139e-06
	7.4	1	130	0	130	0	130	0	0	7.45	1	128.999	0.0005282	128.999	0.0010564	129	8.18915e-06	8.23207e-06
	7.3	1	131	0	131	0	131	0	0	7.4	1	129.999	0.000532316	129.999	0.00106463	130	8.18948e-06	8.23274e-06
	7.25	1	132	0	132	0	132	0	0	7.3	1	130.999	0.000536433	130.999	0.00107287	131	8.18982e-06	8.23341e-06
	7.18	1	133	0	133	0	133	0	0	7.25	1	131.999	0.00054055	131.999	0.0010811	132	8.19015e-06	8.23408e-06
	7.15	1	134	0	134	0	134	0	0	7.18	1	132.999	0.000544667	132.999	0.00108933	133	8.19049e-06	8.23476e-06
	7.13	1	135	0	135	0	135	0	0	7.15	1	133.999	0.000548785	133.999	0.00109757	134	8.19082e-06	8.23543e-06
	7.1	1	136	0	136	0	136	0	0	7.13	1	134.999	0.000552903	134.999	0.00110581	135	8.19116e-06	8.2361e-06
	7.09	1	137	0	137	0	137	0	0	7.1	1	135.999	0.000557022	135.999	0.00111404	136	8.19149e-06	8.23678e-06
	6.97	1	138	0	138	0	138	0	0	7.09	1	136.999	0.00056114	136.999	0.00112228	137	8.19183e-06	8.23745e-06
	6.83	1	139	0	139	0	139	0	0	6.97	1	137.999	0.000565259	137.999	0.00113052	138	8.19216e-06	8.23813e-06
	6.61	1	140	0	140	0	140	0	0	6.83	1	138.999	0.000569379	138.999	0.00113876	139	8.1925e-06	8.2388e-06
	6.34	1	141	0	141	0	141	0	0	6.61	1	139.999	0.000573498	139.999	0.001147	140	8.19283e-06	8.23947e-06
	6.33	1	142	0	142	0	142	0	0	6.34	1	140.999	0.000577619	140.999	0.00115524	141	8.19317e-06	8.24015e-06
	6.32	1	143	0	143	0	143	0	0	6.33	1	141.999	0.000581739	141.999	0.00116348	142	8.19351e-06	8.24082e-06
	6.29	0.999999	144	0	144	0	144	0	0	6.32	1	142.999	0.00058586	142.999	0.00117172	143	8.19384e-06	8.2415e-06
	6.21	0.999999	145	0	145	0	145	0	0	6.29	0.999999	143.999	0.000589981	143.999	0.00117996	144	8.19418e-06	8.24217e-06
	6.19	0.999999	146	0	146	0	146	0	0	6.21	0.999999	144.999	0.000594102	144.999	0.0011882	145	8.19451e-06	8.24284e-06
	6	0.999999	149	0	149	0	149	0	0	6.19	0.999999	145.999	0.000598224	145.999	0.00119645	146	8.19485e-06	8.24352e-06
	5.94	0.999999	150	0	150	0	150	0	0	6	0.999999	146.999	0.000602346	146.999	0.00120469	147	8.19518e-06	8.24487e-06
	5.93	0.999999	151	0	151	0	151	0	0	6	0.999999	147.999	0.000606468	147.999	0.00121294	148	8.19552e-06	8.24487e-06
	5.87	0.999999	152	0	152	0	152	0	0	6	0.999999	148.999	0.000610591	148.999	0.00122118	149	8.19586e-06	8.24487e-06
	5.85	0.999999	153	0	153	0	153	0	0	5.94	0.999999	149.999	0.000614714	149.999	0.00122943	150	8.19619e-06	8.24622e-06
	5.84	0.999999	154	0	154	0	154	0	0	5.93	0.999999	150.999	0.000618838	150.999	0.00123768	151	8.19653e-06	8.2469e-06
	5.75	0.999998	155	0	155	0	155	0	0	5.87	0.999999	151.999	0.000622962	151.999	0.00124592	152	8.19686e-06	8.24757e-06
	5.74	0.999998	156	0	156	0	156	0	0	5.85	0.999999	152.999	0.000627086	152.999	0.00125417	153	8.1972e-06	8.24825e-06
	5.71	0.999998	157	0	157	0	157	0	0	5.84	0.999999	153.999	0.00063121	153.999	0.00126242	154	8.19753e-06	8.24893e-06
	5.69	0.999998	158	0	158	0	158	0	0	5.75	0.999998	154.999	0.000635335	154.999	0.00127067	155	8.19787e-06	8.2496e-06
	5.49	0.999997	159	0	159	0	159	0	0	5.74	0.999998	155.999	0.00063946	155.999	0.00127892	156	8.19821e-06	8.25028e-06
	5.48	0.999997	160	0	160	0	160	0	0	5.71	0.999998	156.999	0.000643586	156.999	0.00128717	157	8.19854e-06	8.25096e-06
	5.46	0.999997	161	0	161	0	161	0	0	5.69	0.999998	157.999	0.000647711	157.999	0.00129542	158	8.19888e-06	8.25164e-06
	5.19	0.999994	162	0	162	0	162	0	0	5.49	0.999997	158.999	0.000651838	158.999	0.00130368	159	8.19921e-06	8.25232e-06
	5	0.99999	163	0	163	0	163	0	0	5.48	0.999997	159.999	0.000655964	159.999	0.00131193	160	8.19955e-06	8.253e-06
	4.9	0.999987	164	0	164	0	164	0	0	5.46	0.999997	160.999	0.000660091	160.999	0.00132018	161	8.19989e-06	8.25369e-06
	4.87	0.999987	165	0	165	0	165	0	0	5.19	0.999994	161.999	0.000664218	161.999	0.00132844	162	8.20022e-06	8.25437e-06
	4.85	0.999986	166	0	166	0	166	0	0	5	0.99999	162.999	0.000668346	162.999	0.00133669	163	8.20056e-06	8.25505e-06
	4.81	0.999985	167	0	167	0	167	0	0	4.9	0.999987	163.999	0.000672474	163.999	0.00134495	164	8.2009e-06	8.25574e-06
	4.78	0.999983	168	0	168	0	168	0	0	4.87	0.999987	164.999	0.000676602	164.999	0.0013532	165	8.20123e-06	8.25643e-06
	4.76	0.999983	169	0	169	0	169	0	0	4.85	0.999986	165.999	0.00068073	165.999	0.00136146	166	8.20157e-06	8.25712e-06
	4.72	0.999981	170	0	170	0	170	0	0	4.81	0.999985	166.999	0.000684859	166.999	0.00136972	167	8.20191e-06	8.25781e-06
	4.67	0.999979	171	0	171	0	171	0	0	4.78	0.999983	167.999	0.000688988	167.999	0.00137798	168	8.20224e-06	8.25851e-06
	4.63	0.999977	172	0	172	0	172	0	0	4.76	0.999983	168.999	0.000693118	168.999	0.00138624	169	8.20258e-06	8.25921e-06
	4.58	0.999974	173	0	173	0	173	0	0	4.72	0.999981	169.999	0.000697248	169.999	0.0013945	170	8.20292e-06	8.25991e-06
	4.54	0.999971	174	0	174	0	174	0	0	4.67	0.999979	170.999	0.000701378	170.999	0.00140276	171	8.20326e-06	8.26062e-06
	4.48	0.999967	175	0	175	0	175	0	0	4.63	0.999977	171.999	0.000705509	171.999	0.00141102	172	8.20359e-06	8.26133e-06
	4.46	0.999965	176	0	176	0	176	0	0	4.58	0.999974	172.999	0.00070964	172.999	0.00141928	173	8.20393e-06	8.26205e-06
	4.41	0.999961	177	0	177	0	177	0	0	4.54	0.999971	173.999	0.000713771	173.999	0.00142754	174	8.20427e-06	8.26278e-06
	4.39	0.999959	178	0	178	0	178	0	0	4.48	0.999967	174.999	0.000717903	174.999	0.00143581	175	8.20461e-06	8.26351e-06
	4.24	0.999942	179	0	179	0	179	0	0	4.46	0.999965	175.999	0.000722035	175.999	0.00144407	176	8.20495e-06	8.26425e-06
	4.2	0.999937	180	0	180	0	180	0	0	4.41	0.999961	176.999	0.000726168	176.999	0.00145234	177	8.20529e-06	8.265e-06
	4.17	0.999932	181	0	181	0	181	0	0	4.39	0.999959	177.999	0.000730301	177.999	0.0014606	178	8.20563e-06	8.26576e-06
	4.14	0.999928	182	0	182	0	182	0	0	4.24	0.999942	178.999	0.000734434	178.999	0.00146887	179	8.20597e-06	8.26654e-06
	4.12	0.999924	183	0	183	0	183	0	0	4.2	0.999937	179.999	0.000738568	179.999	0.00147714	180	8.20631e-06	8.26734e-06
	4.06	0.999913	185	0	185	0	185	0	0	4.17	0.999932	180.999	0.000742702	180.999	0.0014854	181	8.20665e-06	8.26815e-06
	4	0.9999	189	0	189	0	189	0	0	4.14	0.999928	181.999	0.000746836	181.999	0.00149367	182	8.20699e-06	8.26898e-06
	3.94	0.999885	190	0	190	0	190	0	0	4.12	0.999924	182.999	0.000750971	182.998	0.00150194	183	8.20733e-06	8.26984e-06
	3.91	0.999877	191	0	191	0	191	0	0	4.06	0.999913	183.999	0.000755106	183.998	0.00151021	184	8.20768e-06	8.27118e-06
	3.86	0.999862	192	0	192	0	192	0	0	4.06	0.999913	184.999	0.000759242	184.998	0.00151848	185	8.20802e-06	8.27118e-06
	3.78	0.999834	193	0	193	0	193	0	0	4	0.9999	185.999	0.000763379	185.998	0.00152676	186	8.20837e-06	8.27413e-06
	3.73	0.999814	195	0	195	0	195	0	0	4	0.9999	186.999	0.000767515	186.998	0.00153503	187	8.20872e-06	8.27413e-06
	3.7	0.9998	196	0	196	0	196	0	0	4	0.9999	187.999	0.000771653	187.998	0.00154331	188	8.20907e-06	8.27413e-06
	3.67	0.999786	197	0	197	0	197	0	0	4	0.9999	188.999	0.000775791	188.998	0.00155158	189	8.20942e-06	8.27413e-06
	3.63	0.999766	198	0	198	0	198	0	0	3.94	0.999885	189.999	0.000779929	189.998	0.00155986	190	8.20978e-06	8.27698e-06
	3.62	0.99976	199	0	199	0	199	0	0	3.91	0.999877	190.999	0.000784068	190.998	0.00156814	191	8.21014e-06	8.27825e-06
	3.58	0.999737	200	0	200	0	200	0	0	3.86	0.999862	191.999	0.000788208	191.998	0.00157642	192	8.2105e-06	8.27961e-06
	3.57	0.999731	201	0	201	0	201	0	0	3.78	0.999834	192.999	0.000792349	192.998	0.0015847	193	8.21087e-06	8.28109e-06
	3.51	0.999691	202	0	202	0	202	0	0	3.73	0.999814	193.999	0.00079649	193.998	0.00159298	194	8.21124e-06	8.28356e-06
	3.41	0.999611	203	0	203	0	203	0	0	3.73	0.999814	194.999	0.000800632	194.998	0.00160126	195	8.21161e-06	8.28356e-06
	3.33	0.999532	204	0	204	0	204	0	0	3.7	0.9998	195.999	0.000804775	195.998	0.00160955	196	8.21199e-06	8.28638e-06
	3.31	0.99951	205	0	205	0	205	0	0	3.67	0.999786	196.999	0.00080892	196.998	0.00161784	197	8.21238e-06	8.28852e-06
	3.29	0.999487	206	0	206	0	206	0	0	3.63	0.999766	197.999	0.000813065	197.998	0.00162613	198	8.21278e-06	8.29089e-06
	3.27	0.999463	207	0	207	0	207	0	0	3.62	0.99976	198.999	0.000817212	198.998	0.00163442	199	8.21318e-06	8.29353e-06
	3.26	0.99945	208	0	208	0	208	0	0	3.58	0.999737	199.999	0.00082136	199.998	0.00164272	200	8.2136e-06	8.2965e-06
	3.21	0.999383	209	0	209	0	209	0	0	3.57	0.999731	200.999	0.00082551	200.998	0.00165102	201	8.21403e-06	8.29983e-06
	3.09	0.999187	210	0	210	0	210	0	0	3.51	0.999691	201.999	0.000829662	201.998	0.00165932	202	8.21447e-06	8.30361e-06
	3.07	0.999149	211	0	211	0	211	0	0	3.41	0.999611	202.999	0.000833816	202.998	0.00166763	203	8.21493e-06	8.30789e-06
	3.04	0.999088	212	0	212	0	212	0	0	3.33	0.999532	203.999	0.000837972	203.998	0.00167594	204	8.21541e-06	8.31276e-06
	3.02	0.999045	213	0	213	0	213	0	0	3.31	0.99951	204.999	0.000842131	204.998	0.00168426	205	8.21592e-06	8.31832e-06
	2.95	0.998878	214	0	214	0	214	0	0	3.29	0.999487	205.999	0.000846294	205.998	0.00169259	206	8.21644e-06	8.32468e-06
	2.89	0.998712	215	0	215	0	215	0	0	3.27	0.999463	206.999	0.00085046	206.998	0.00170092	207	8.217e-06	8.33197e-06
	2.83	0.998521	216	0	216	0	216	0	0	3.26	0.99945	207.999	0.00085463	207.998	0.00170926	208	8.2176e-06	8.34036e-06
	2.82	0.998486	217	0	217	0	217	0	0	3.21	0.999383	208.999	0.000858805	208.998	0.00171761	209	8.21823e-06	8.35003e-06
	2.79	0.998378	218	0	218	0	218	0	0	3.09	0.999187	209.999	0.000862986	209.998	0.00172597	210	8.21891e-06	8.36118e-06
	2.74	0.99818	219	0	219	0	219	0	0	3.07	0.999149	210.999	0.000867173	210.998	0.00173435	211	8.21965e-06	8.37407e-06
	2.62	0.997601	220	0	220	0	220	0	0	3.04	0.999088	211.999	0.000871367	211.998	0.00174273	212	8.22045e-06	8.38898e-06
	2.5	0.996838	221	0	221	0	221	0	0	3.02	0.999045	212.999	0.00087557	212.998	0.00175114	213	8.22132e-06	8.40627e-06
	2.49	0.996764	222	0	222	0	222	0	0	2.95	0.998878	213.999	0.000879784	213.998	0.00175957	214	8.22228e-06	8.42632e-06
	2.41	0.99611	223	0	223	0	223	0	0	2.89	0.998712	214.999	0.000884009	214.998	0.00176802	215	8.22334e-06	8.4496e-06
	2.38	0.995831	224	0	224	0	224	0	0	2.83	0.998521	215.999	0.000888247	215.998	0.00177649	216	8.22451e-06	8.47666e-06
	2.36	0.995635	225	0	225	0	225	0	0	2.82	0.998486	216.999	0.000892501	216.998	0.001785	217	8.22582e-06	8.50813e-06
	2.31	0.995102	227	0	227	0	227	0	0	2.79	0.998378	217.999	0.000896774	217.998	0.00179355	218	8.22728e-06	8.54476e-06
	2.28	0.994752	228	0	228	0	228	0	0	2.74	0.99818	218.999	0.000901067	218.998	0.00180213	219	8.22893e-06	8.58742e-06
	2.27	0.99463	229	0	229	0	229	0	0	2.62	0.997601	219.999	0.000905386	219.998	0.00181077	220	8.23078e-06	8.63714e-06
	2.25	0.994377	230	0	230	0	230	0	0	2.5	0.996838	220.999	0.000909734	220.998	0.00181947	221	8.23289e-06	8.69511e-06
	2.23	0.994112	231	0	231	0	231	0	0	2.49	0.996764	221.999	0.000914116	221.998	0.00182823	222	8.23528e-06	8.76274e-06
	2.22	0.993974	232	0	232	0	232	0	0	2.41	0.99611	222.999	0.000918537	222.998	0.00183707	223	8.238e-06	8.84167e-06
	2.19	0.993543	233	0	233	0	233	0	0	2.38	0.995831	223.999	0.000923004	223.998	0.00184601	224	8.24111e-06	8.93382e-06
	2.12	0.992414	234	0	234	0	234	0	0	2.36	0.995635	224.999	0.000927525	224.998	0.00185505	225	8.24467e-06	9.04145e-06
	2.09	0.991872	235	0	235	0	235	0	0	2.31	0.995102	225.999	0.000932109	225.998	0.00186422	226	8.24875e-06	9.23782e-06
	2.08	0.991682	236	0	236	0	236	0	0	2.31	0.995102	226.999	0.000936767	226.998	0.00187353	227	8.25345e-06	9.23782e-06
	2.07	0.991489	237	0	237	0	237	0	0	2.28	0.994752	227.999	0.00094151	227.998	0.00188302	228	8.25886e-06	9.48601e-06
	2.06	0.99129	239	0	239	0	239	0	0	2.27	0.99463	228.999	0.000946354	228.998	0.00189271	229	8.2651e-06	9.68697e-06
	2.05	0.991087	240	0	240	0	240	0	0	2.25	0.994377	229.999	0.000951316	229.998	0.00190263	230	8.27232e-06	9.92204e-06
	2.04	0.99088	241	0	241	0	241	0	0	2.23	0.994112	230.999	0.000956416	230.998	0.00191283	231	8.28066e-06	1.01971e-05
	2.03	0.990667	243	0	243	0	243	0	0	2.22	0.993974	231.999	0.000961677	231.998	0.00192335	232	8.29031e-06	1.0519e-05
	2.02	0.99045	244	0	244	0	244	0	0	2.19	0.993543	232.999	0.000967126	232.998	0.00193425	233	8.30151e-06	1.08959e-05
	2.01	0.990228	249	0	249	0	249	0	0	2.12	0.992414	233.999	0.000972796	233.998	0.00194559	234	8.3145e-06	1.13371e-05
	2	0.99	262	0	262	0	262	0	0	2.09	0.991872	234.999	0.000978725	234.998	0.00195745	235	8.32957e-06	1.18539e-05
	1.97	0.989285	263	0	263	0	263	0	0	2.08	0.991682	235.999	0.000984957	235.998	0.00196991	236	8.34709e-06	1.24593e-05
	1.92	0.987977	264	0	264	0	264	0	0	2.07	0.991489	236.999	0.000991543	236.998	0.00198309	237	8.36745e-06	1.31686e-05
	1.89	0.987118	265	0	265	0	265	0	0	2.06	0.99129	237.999	0.000998546	237.998	0.00199709	238	8.39115e-06	1.44677e-05
	1.87	0.98651	266	0	266	0	266	0	0	2.06	0.99129	238.999	0.00100604	238.998	0.00201207	239	8.41872e-06	1.44677e-05
	1.85	0.985875	267	0	267	0	267	0	0	2.05	0.991087	239.999	0.0010141	239.998	0.0020282	240	8.45083e-06	1.61164e-05
	1.82	0.984864	268	0	268	0	268	0	0	2.04	0.99088	240.999	0.00102283	240.998	0.00204566	241	8.48823e-06	1.74558e-05
	1.81	0.984512	269	0	269	0	269	0	0	2.03	0.990667	241.999	0.00103235	241.998	0.0020647	242	8.53183e-06	1.99111e-05
	1.77	0.983018	270	0	270	0	270	0	0	2.03	0.990667	242.999	0.00104279	242.998	0.00208558	243	8.58265e-06	1.99111e-05
	1.76	0.982622	271	0	271	0	271	0	0	2.02	0.99045	243.999	0.00105432	243.998	0.00210863	244	8.64193e-06	2.30307e-05
	1.73	0.981379	272	0	272	0	272	0	0	2.01	0.990228	244.999	0.00106711	244.998	0.00213422	245	8.71108e-06	3.2038e-05
	1.72	0.980945	273	0	273	0	273	0	0	2.01	0.990228	245.999	0.00108139	245.998	0.00216278	246	8.79179e-06	3.2038e-05
	1.71	0.980502	274	0	274	0	274	0	0	2.01	0.990228	246.999	0.00109742	246.998	0.00219484	247	8.88601e-06	3.2038e-05
	1.6	0.974881	275	0	275	0	275	0	0	2.01	0.990228	247.999	0.00111551	247.998	0.00223101	248	8.99603e-06	3.2038e-05
	1.59	0.974296	278	0	278	0	278	0	0	2.01	0.990228	248.999	0.001136	248.998	0.00227201	249	9.12452e-06	3.2038e-05
	1.53	0.970488	279	0	279	0	279	0	0	2	0.99	249.999	0.00115933	249.998	0.00231866	250	9.27464e-06	0.000108555
	1.4	0.960189	280	0	280	0	280	0	0	2	0.99	250.999	0.00118598	250.998	0.00237197	251	9.45006e-06	0.000108555
	1.39	0.959262	281	0	281	0	281	0	0	2	0.99	251.999	0.00121654	251.998	0.00243308	252	9.65509e-06	0.000108555
	1.38	0.958313	282	0	282	0	282	0	0	2	0.99	252.999	0.00125169	252.997	0.00250338	253	9.89479e-06	0.000108555
	1.32	0.952137	283	0	283	0	283	0	0	2	0.99	253.999	0.00129223	253.997	0.00258447	254	1.01751e-05	0.000108555
	1.28	0.947519	284	0	284	0	284	0	0	2	0.99	254.999	0.00133911	254.997	0.00267823	255	1.05029e-05	0.000108555
	1.25	0.943766	285	0	285	0	285	0	0	2	0.99	255.999	0.00139345	255.997	0.00278689	256	1.08863e-05	0.000108555
	1.24	0.942456	286	0	286	0	286	0	0	2	0.99	256.999	0.00145654	256.997	0.00291307	257	1.13349e-05	0.000108555
	1.19	0.935435	287	0	287	0	287	0	0	2	0.99	257.998	0.00152993	257.997	0.00305985	258	1.18599e-05	0.000108555
	1.16	0.930817	288	0	288	0	288	0	0	2	0.99	258.998	0.00161543	258.997	0.00323085	259	1.24743e-05	0.000108555
	1.11	0.922375	289	0	289	0	289	0	0	2	0.99	259.998	0.00171517	259.997	0.00343034	260	1.31936e-05	0.000108555
	1.09	0.918717	290	0	290	0	290	0	0	2	0.99	260.998	0.00183166	260.996	0.00366333	261	1.40357e-05	0.000108555
	1.05	0.910875	292	0	292	0	292	0	0	2	0.99	261.998	0.00196787	261.996	0.00393573	262	1.50219e-05	0.000108555
	1.04	0.908799	292	1	291	2	293	0.00682594	0.00645161	1.97	0.989285	262.998	0.00212725	262.996	0.0042545	263	1.61768e-05	0.000318433
	1.01	0.902276	293	1	292	2	294	0.00680272	0.00645161	1.92	0.987977	263.998	0.00231392	263.995	0.00462784	264	1.75297e-05	0.000372932
	0.99	0.897671	294	1	293	2	295	0.00677966	0.00645161	1.89	0.987118	264.997	0.00253269	264.995	0.00506537	265	1.91146e-05	0.000437065
	0.94	0.885185	295	1	294	2	296	0.00675676	0.00645161	1.87	0.98651	265.997	0.00278923	265.994	0.00557847	266	2.09717e-05	0.000512541
	0.93	0.88251	296	1	295	2	297	0.00673401	0.00645161	1.85	0.985875	266.997	0.00309025	266.994	0.0061805	267	2.31479e-05	0.000601373
	0.84	0.855456	297	1	296	2	298	0.00671141	0.00645161	1.82	0.984864	267.997	0.0034436	267.993	0.0068872	268	2.56985e-05	0.000705934
	0.82	0.848644	298	1	297	2	299	0.00668896	0.00645161	1.81	0.984512	268.996	0.00385856	268.992	0.00771712	269	2.86882e-05	0.000829017
	0.8	0.841511	299	1	298	2	300	0.00666667	0.00645161	1.77	0.983018	269.996	0.00434605	269.991	0.0086921	270	3.2193e-05	0.00097391
	0.79	0.837819	300	1	299	2	301	0.00664452	0.00645161	1.76	0.982622	270.995	0.00491892	270.99	0.00983785	271	3.6302e-05	0.00114448
	0.76	0.82622	302	1	301	2	303	0.00660066	0.00645161	1.73	0.981379	271.994	0.00559231	271.989	0.0111846	272	4.11199e-05	0.0013453
	0.72	0.809454	303	1	302	2	304	0.00657895	0.00645161	1.72	0.980945	272.994	0.00638404	272.987	0.0127681	273	4.67695e-05	0.00158171
	0.71	0.805016	304	1	303	2	305	0.00655738	0.00645161	1.71	0.980502	273.993	0.00731507	273.985	0.0146301	274	5.33947e-05	0.00186002
	0.68	0.79107	305	1	304	2	306	0.00653595	0.00645161	1.6	0.974881	274.992	0.0084101	274.983	0.0168202	275	6.11643e-05	0.00218764
	0.65	0.776128	306	1	305	2	307	0.00651466	0.00645161	1.59	0.974296	275.99	0.00969815	275.981	0.0193963	276	7.02764e-05	0.00302712
	0.63	0.765577	307	1	306	2	308	0.00649351	0.00645161	1.59	0.974296	276.989	0.0112134	276.978	0.0224268	277	8.0963e-05	0.00302712
	0.59	0.74296	308	1	307	2	309	0.00647249	0.00645161	1.59	0.974296	277.987	0.0129959	277.974	0.0259919	278	9.34959e-05	0.00302712
	0.58	0.736973	309	1	308	2	310	0.00645161	0.00645161	1.53	0.970488	278.985	0.015093	278.97	0.0301859	279	0.000108193	0.00418948
	0.57	0.730847	309	2	307	4	311	0.0128617	0.0125786	1.4	0.960189	279.982	0.0175599	279.965	0.0351198	280	0.000125428	0.00492841
	0.56	0.724577	311	2	309	4	313	0.0127796	0.0125786	1.39	0.959262	280.98	0.0204616	280.959	0.0409232	281	0.000145634	0.00579717
	0.55	0.718162	312	2	310	4	314	0.0127389	0.0125786	1.38	0.958313	281.976	0.0238744	281.952	0.0477487	282	0.000169322	0.00681808
	0.54	0.711597	313	2	311	4	315	0.0126984	0.0125786	1.32	0.952137	282.972	0.0278873	282.944	0.0557745	283	0.000197083	0.00801714
	0.5	0.683772	314	2	312	4	316	0.0126582	0.0125786	1.28	0.947519	283.967	0.0326046	283.935	0.0652091	284	0.00022961	0.00942449
	0.49	0.676406	316	2	314	4	318	0.0125786	0.0125786	1.25	0.943766	284.962	0.038148	284.924	0.0762959	285	0.000267705	0.011075
	0.48	0.668869	317	3	314	6	320	0.01875	0.01875	1.24	0.942456	285.955	0.0446592	285.911	0.0893183	286	0.000312302	0.0130087
	0.46	0.653263	317	4	313	8	321	0.0249221	0.0249221	1.19	0.935435	286.948	0.052303	286.895	0.104606	287	0.000364481	0.0152717
	0.4	0.601893	317	5	312	10	322	0.0310559	0.0308642	1.16	0.930817	287.939	0.0612704	287.877	0.122541	288	0.000425489	0.0179164
	0.39	0.59262	318	5	313	10	323	0.0309598	0.0308642	1.11	0.922375	288.928	0.071782	288.856	0.143564	289	0.000496762	0.0210022
	0.38	0.583131	319	5	314	10	324	0.0308642	0.0308642	1.09	0.918717	289.916	0.084092	289.832	0.168184	290	0.000579945	0.0245956
	0.36	0.563484	319	6	313	12	325	0.0369231	0.0369231	1.05	0.910875	290.902	0.0984912	290.803	0.196982	291	0.000676915	0.0311018
	0.34	0.542912	320	7	313	14	327	0.0428135	0.0428135	1.05	0.910875	291.885	0.115311	291.769	0.230623	292	0.000789804	0.0311018
	0.33	0.532265	320	8	312	16	328	0.0487805	0.0474777	1.04	0.908799	292.865	0.134929	292.73	0.269857	293	0.000921014	0.0391991
	0.32	0.52137	322	8	314	16	330	0.0484848	0.0474777	1.01	0.902276	293.842	0.157765	293.684	0.31553	294	0.00107323	0.0456339
	0.31	0.510221	323	8	315	16	331	0.0483384	0.0474777	0.99	0.897671	294.816	0.184292	294.631	0.368585	295	0.00124944	0.053011
	0.27	0.462968	325	8	317	16	333	0.048048	0.0474777	0.94	0.885185	295.785	0.21503	295.57	0.43006	296	0.00145291	0.0614284
	0.26	0.450459	326	8	318	16	334	0.0479042	0.0474777	0.93	0.88251	296.749	0.250546	296.499	0.501092	297	0.00168718	0.0709809
	0.25	0.437659	328	8	320	16	336	0.047619	0.0474777	0.84	0.855456	297.709	0.29145	297.417	0.582901	298	0.00195604	0.0817546
	0.24	0.42456	329	8	321	16	337	0.0474777	0.0474777	0.82	0.848644	298.662	0.338389	298.323	0.676778	299	0.00226347	0.0938215
	0.23	0.411156	331	9	322	18	340	0.0529412	0.0526316	0.8	0.841511	299.608	0.392033	299.216	0.784067	300	0.00261356	0.107232
	0.22	0.39744	332	9	323	18	341	0.0527859	0.0526316	0.79	0.837819	300.547	0.453064	300.094	0.906129	301	0.00301039	0.122005
	0.2	0.369043	333	9	324	18	342	0.0526316	0.0526316	0.76	0.82622	301.478	0.522154	300.956	1.04431	302	0.00345797	0.146675
	0.19	0.354346	335	10	325	20	345	0.057971	0.0573066	0.76	0.82622	302.4	0.599946	301.8	1.19989	303	0.00396004	0.146675
	0.18	0.339307	337	10	327	20	347	0.0576369	0.0573066	0.72	0.809454	303.313	0.687027	302.626	1.37405	304	0.00451992	0.17412
	0.17	0.323917	338	10	328	20	348	0.0574713	0.0573066	0.71	0.805016	304.216	0.783908	303.432	1.56782	305	0.00514038	0.193727
	0.15	0.292054	339	10	329	20	349	0.0573066	0.0573066	0.68	0.79107	305.109	0.890994	304.218	1.78199	306	0.00582349	0.214149
	0.14	0.275564	342	12	330	24	354	0.0677966	0.0677966	0.65	0.776128	305.991	1.00857	304.983	2.01714	307	0.00657049	0.23514
	0.13	0.25869	343	14	329	28	357	0.0784314	0.0784314	0.63	0.765577	306.863	1.13678	305.726	2.27356	308	0.0073817	0.256425
	0.12	0.241422	345	15	330	30	360	0.0833333	0.0806452	0.59	0.74296	307.724	1.27563	306.449	2.55126	309	0.00825652	0.277712
	0.11	0.223753	348	15	333	30	363	0.0826446	0.0806452	0.58	0.736973	308.575	1.42498	307.15	2.84995	310	0.00919339	0.29871
	0.1	0.205672	349	15	334	30	364	0.0824176	0.0806452	0.57	0.730847	309.415	1.58453	307.831	3.16906	311	0.0101899	0.319145
	0.09	0.187169	352	15	337	30	367	0.0817439	0.0806452	0.56	0.724577	310.246	1.7539	308.492	3.50779	312	0.0112429	0.348216
	0.08	0.168236	357	15	342	30	372	0.0806452	0.0806452	0.56	0.724577	311.067	1.93256	309.135	3.86513	313	0.0123486	0.348216
	0.07	0.148862	359	18	341	36	377	0.0954907	0.0954907	0.55	0.718162	311.88	2.11995	309.76	4.2399	314	0.0135029	0.374827
	0.06	0.129036	362	19	343	38	381	0.0997375	0.0997375	0.54	0.711597	312.685	2.31542	310.369	4.63084	315	0.0147011	0.390993
	0.05	0.108749	364	24	340	48	388	0.123711	0.123711	0.5	0.683772	313.482	2.5183	310.963	5.0366	316	0.0159386	0.405821
										0.49	0.676406	314.272	2.72792	311.544	5.45584	317	0.0172109	0.425532
										0.49	0.676406	315.056	2.94362	312.113	5.88723	318	0.0185133	0.425532
										0.48	0.668869	315.835	3.16474	312.671	6.32948	319	0.0198416	0.447275
										0.48	0.668869	316.609	3.3907	313.219	6.78139	320	0.0211918	0.447275
										0.46	0.653263	317.379	3.62092	313.758	7.24183	321	0.0225602	0.460484
										0.4	0.601893	318.145	3.85489	314.29	7.70978	322	0.0239434	0.467985
										0.39	0.59262	318.908	4.09215	314.816	8.1843	323	0.0253384	0.474553
										0.38	0.583131	319.668	4.33228	315.335	8.66455	324	0.0267424	0.480287
										0.36	0.563484	320.425	4.5749	315.85	9.1498	325	0.0281532	0.485279
										0.34	0.542912	321.18	4.8197	316.361	9.6394	326	0.0295687	0.491566
										0.34	0.542912	321.934	5.06638	316.867	10.1328	327	0.030987	0.491566
										0.33	0.532265	322.685	5.31469	317.371	10.6294	328	0.0324067	0.496646
										0.32	0.52137	323.436	5.56442	317.871	11.1288	329	0.0338263	0.500747
										0.32	0.52137	324.185	5.81538	318.369	11.6308	330	0.0352447	0.500747
										0.31	0.510221	324.933	6.06741	318.865	12.1348	331	0.0366611	0.504063
										0.27	0.462968	325.68	6.32036	319.359	12.6407	332	0.0380745	0.506752
										0.27	0.462968	326.426	6.57412	319.852	13.1482	333	0.0394842	0.506752
										0.26	0.450459	327.171	6.82859	320.343	13.6572	334	0.0408898	0.508943
										0.25	0.437659	327.916	7.08368	320.833	14.1674	335	0.0422906	0.510741
										0.25	0.437659	328.661	7.33931	321.321	14.6786	336	0.0436864	0.510741
										0.24	0.42456	329.405	7.59542	321.809	15.1908	337	0.0450767	0.512228
										0.23	0.411156	330.148	7.85196	322.296	15.7039	338	0.0464613	0.51384
										0.23	0.411156	330.891	8.10888	322.782	16.2178	339	0.04784	0.51384
										0.23	0.411156	331.634	8.36614	323.268	16.7323	340	0.0492126	0.51384
										0.22	0.39744	332.376	8.6237	323.753	17.2474	341	0.0505789	0.515137
										0.2	0.369043	333.118	8.88155	324.237	17.7631	342	0.0519389	0.515695
										0.19	0.354346	333.86	9.13965	324.721	18.2793	343	0.0532924	0.516672
										0.19	0.354346	334.602	9.39799	325.204	18.796	344	0.0546395	0.516672
										0.19	0.354346	335.343	9.65654	325.687	19.3131	345	0.0559799	0.516672
										0.18	0.339307	336.085	9.91529	326.169	19.8306	346	0.0573138	0.5177
										0.18	0.339307	336.826	10.1742	326.652	20.3485	347	0.0586411	0.5177
										0.17	0.323917	337.567	10.4334	327.133	20.8667	348	0.0599618	0.518241
										0.15	0.292054	338.307	10.6926	327.615	21.3853	349	0.0612759	0.518577
										0.14	0.275564	339.048	10.9521	328.096	21.9042	350	0.0625834	0.519498
										0.14	0.275564	339.788	11.2117	328.577	22.4234	351	0.0638843	0.519498
										0.14	0.275564	340.529	11.4714	329.057	22.9429	352	0.0651786	0.519498
										0.14	0.275564	341.269	11.7313	329.537	23.4627	353	0.0664665	0.519498
										0.14	0.275564	342.009	11.9914	330.017	23.9827	354	0.0677478	0.519498
										0.13	0.25869	342.748	12.2515	330.497	24.503	355	0.0690227	0.520584
										0.13	0.25869	343.488	12.5118	330.976	25.0236	356	0.0702911	0.520584
										0.13	0.25869	344.228	12.7722	331.456	25.5445	357	0.0715531	0.520584
										0.12	0.241422	344.967	13.0328	331.934	26.0656	358	0.0728088	0.521331
										0.12	0.241422	345.707	13.2934	332.413	26.5869	359	0.0740582	0.521331
										0.12	0.241422	346.446	13.5542	332.892	27.1085	360	0.0753013	0.521331
										0.11	0.223753	347.185	13.8151	333.37	27.6303	361	0.0765381	0.52204
										0.11	0.223753	347.924	14.0762	333.848	28.1523	362	0.0777688	0.52204
										0.11	0.223753	348.663	14.3373	334.325	28.6746	363	0.0789933	0.52204
										0.1	0.205672	349.401	14.5985	334.803	29.1971	364	0.0802117	0.522496
										0.09	0.187169	350.14	14.8599	335.28	29.7198	365	0.0814241	0.522941
										0.09	0.187169	350.879	15.1214	335.757	30.2427	366	0.0826304	0.522941
										0.09	0.187169	351.617	15.3829	336.234	30.7659	367	0.0838308	0.522941
										0.08	0.168236	352.355	15.6446	336.711	31.2893	368	0.0850252	0.523805
										0.08	0.168236	353.094	15.9064	337.187	31.8129	369	0.0862137	0.523805
										0.08	0.168236	353.832	16.1683	337.663	32.3367	370	0.0873964	0.523805
										0.08	0.168236	354.57	16.4303	338.139	32.8607	371	0.0885733	0.523805
										0.08	0.168236	355.308	16.6925	338.615	33.3849	372	0.0897444	0.523805
										0.07	0.148862	356.045	16.9547	339.091	33.9093	373	0.0909098	0.524844
										0.07	0.148862	356.783	17.217	339.566	34.434	374	0.0920695	0.524844
										0.07	0.148862	357.521	17.4794	340.041	34.9588	375	0.0932235	0.524844
										0.07	0.148862	358.258	17.7419	340.516	35.4839	376	0.094372	0.524844
										0.07	0.148862	358.995	18.0046	340.991	36.0091	377	0.0955149	0.524844
										0.06	0.129036	359.733	18.2673	341.465	36.5346	378	0.0966523	0.525746
										0.06	0.129036	360.47	18.5301	341.94	37.0602	379	0.0977842	0.525746
										0.06	0.129036	361.207	18.793	342.414	37.5861	380	0.0989107	0.525746
										0.06	0.129036	361.944	19.0561	342.888	38.1121	381	0.100032	0.525746
										0.05	0.108749	362.681	19.3192	343.362	38.6383	382	0.101147	0.526809
										0.05	0.108749	363.418	19.5824	343.835	39.1648	383	0.102258	0.526809
										0.05	0.108749	364.154	19.8457	344.309	39.6914	384	0.103363	0.526809
										0.05	0.108749	364.891	20.1091	344.782	40.2182	385	0.104463	0.526809
										0.05	0.108749	365.627	20.3726	345.255	40.7452	386	0.105557	0.526809
										0.05	0.108749	366.364	20.6362	345.728	41.2724	387	0.106647	0.526809
										0.05	0.108749	367.1	20.8999	346.2	41.7997	388	0.107731	0.526809

## Sheet: Distinct Peptide Level Data
Distinct Peptide Level Data		Confidence Threshold	Forward	Reverse	Correct	Incorrect	Total	Global FDR	q-value		Fit Confidence Threshold	Fit Forward	Fit Reverse	Fit Correct	Fit Incorrect	Fit Total	Fit Global FDR	Fit Local FDR
		1	410	0	410	0	410	0	0		1	0.999962	3.77936e-05	0.999924	7.55873e-05	1	7.55873e-05	7.60395e-05
		0.9999	864	0	864	0	864	0	0		1	1.99992	7.55884e-05	1.99985	0.000151177	2	7.55884e-05	7.60395e-05
		0.9998	951	0	951	0	951	0	0		1	2.99989	0.000113384	2.99977	0.000226769	3	7.55895e-05	7.60395e-05
		0.9997	1035	0	1035	0	1035	0	0		1	3.99985	0.000151181	3.9997	0.000302362	4	7.55906e-05	7.60395e-05
		0.9996	1101	0	1101	0	1101	0	0		1	4.99981	0.000188979	4.99962	0.000377959	5	7.55917e-05	7.60395e-05
		0.9995	1146	0	1146	0	1146	0	0		1	5.99977	0.000226778	5.99955	0.000453557	6	7.55928e-05	7.60395e-05
		0.9994	1188	0	1188	0	1188	0	0		1	6.99974	0.000264579	6.99947	0.000529157	7	7.55939e-05	7.60395e-05
		0.9993	1217	0	1217	0	1217	0	0		1	7.9997	0.00030238	7.9994	0.00060476	8	7.5595e-05	7.60395e-05
		0.9992	1247	0	1247	0	1247	0	0		1	8.99966	0.000340183	8.99932	0.000680365	9	7.55961e-05	7.60395e-05
		0.9991	1266	0	1266	0	1266	0	0		1	9.99962	0.000377986	9.99924	0.000755972	10	7.55972e-05	7.60395e-05
		0.999	1293	0	1293	0	1293	0	0		1	10.9996	0.000415791	10.9992	0.000831582	11	7.55983e-05	7.60395e-05
		0.9989	1309	0	1309	0	1309	0	0		1	11.9995	0.000453597	11.9991	0.000907193	12	7.55994e-05	7.60395e-05
		0.9988	1326	0	1326	0	1326	0	0		1	12.9995	0.000491403	12.999	0.000982807	13	7.56005e-05	7.60395e-05
		0.9987	1339	0	1339	0	1339	0	0		1	13.9995	0.000529211	13.9989	0.00105842	14	7.56016e-05	7.60395e-05
		0.9986	1354	0	1354	0	1354	0	0		1	14.9994	0.000567021	14.9989	0.00113404	15	7.56027e-05	7.60395e-05
		0.9985	1368	0	1368	0	1368	0	0		1	15.9994	0.000604831	15.9988	0.00120966	16	7.56038e-05	7.60395e-05
		0.9984	1382	0	1382	0	1382	0	0		1	16.9994	0.000642642	16.9987	0.00128528	17	7.56049e-05	7.60395e-05
		0.9983	1393	0	1393	0	1393	0	0		1	17.9993	0.000680454	17.9986	0.00136091	18	7.5606e-05	7.60395e-05
		0.9982	1402	0	1402	0	1402	0	0		1	18.9993	0.000718268	18.9986	0.00143654	19	7.56071e-05	7.60395e-05
		0.9981	1410	0	1410	0	1410	0	0		1	19.9992	0.000756082	19.9985	0.00151216	20	7.56082e-05	7.60395e-05
		0.998	1421	0	1421	0	1421	0	0		1	20.9992	0.000793898	20.9984	0.0015878	21	7.56094e-05	7.60395e-05
		0.9979	1433	0	1433	0	1433	0	0		1	21.9992	0.000831715	21.9983	0.00166343	22	7.56105e-05	7.60395e-05
		0.9978	1443	0	1443	0	1443	0	0		1	22.9991	0.000869533	22.9983	0.00173907	23	7.56116e-05	7.60395e-05
		0.9977	1452	0	1452	0	1452	0	0		1	23.9991	0.000907352	23.9982	0.0018147	24	7.56127e-05	7.60395e-05
		0.9976	1462	0	1462	0	1462	0	0		1	24.9991	0.000945172	24.9981	0.00189034	25	7.56138e-05	7.60395e-05
		0.9975	1473	0	1473	0	1473	0	0		1	25.999	0.000982993	25.998	0.00196599	26	7.56149e-05	7.60395e-05
		0.9974	1480	0	1480	0	1480	0	0		1	26.999	0.00102082	26.998	0.00204163	27	7.5616e-05	7.60395e-05
		0.9973	1490	0	1490	0	1490	0	0		1	27.9989	0.00105864	27.9979	0.00211728	28	7.56171e-05	7.60395e-05
		0.9972	1496	0	1496	0	1496	0	0		1	28.9989	0.00109646	28.9978	0.00219293	29	7.56182e-05	7.60395e-05
		0.9971	1505	0	1505	0	1505	0	0		1	29.9989	0.00113429	29.9977	0.00226858	30	7.56193e-05	7.60395e-05
		0.997	1512	0	1512	0	1512	0	0		1	30.9988	0.00117212	30.9977	0.00234423	31	7.56204e-05	7.60395e-05
		0.9969	1518	0	1518	0	1518	0	0		1	31.9988	0.00120994	31.9976	0.00241989	32	7.56215e-05	7.60395e-05
		0.9968	1528	0	1528	0	1528	0	0		1	32.9988	0.00124777	32.9975	0.00249555	33	7.56226e-05	7.60395e-05
		0.9967	1533	0	1533	0	1533	0	0		1	33.9987	0.0012856	33.9974	0.00257121	34	7.56237e-05	7.60395e-05
		0.9966	1541	0	1541	0	1541	0	0		1	34.9987	0.00132343	34.9974	0.00264687	35	7.56248e-05	7.60395e-05
		0.9965	1546	0	1546	0	1546	0	0		1	35.9986	0.00136127	35.9973	0.00272253	36	7.56259e-05	7.60395e-05
		0.9964	1553	0	1553	0	1553	0	0		1	36.9986	0.0013991	36.9972	0.0027982	37	7.5627e-05	7.60395e-05
		0.9963	1556	0	1556	0	1556	0	0		1	37.9986	0.00143693	37.9971	0.00287387	38	7.56281e-05	7.60395e-05
		0.9962	1567	0	1567	0	1567	0	0		1	38.9985	0.00147477	38.9971	0.00294954	39	7.56292e-05	7.60395e-05
		0.9961	1572	0	1572	0	1572	0	0		1	39.9985	0.00151261	39.997	0.00302521	40	7.56303e-05	7.60395e-05
		0.996	1578	0	1578	0	1578	0	0		1	40.9984	0.00155044	40.9969	0.00310089	41	7.56314e-05	7.60395e-05
		0.9959	1584	0	1584	0	1584	0	0		1	41.9984	0.00158828	41.9968	0.00317657	42	7.56325e-05	7.60395e-05
		0.9958	1588	0	1588	0	1588	0	0		1	42.9984	0.00162612	42.9967	0.00325225	43	7.56336e-05	7.60395e-05
		0.9957	1595	0	1595	0	1595	0	0		1	43.9983	0.00166396	43.9967	0.00332793	44	7.56347e-05	7.60395e-05
		0.9956	1600	0	1600	0	1600	0	0		1	44.9983	0.00170181	44.9966	0.00340361	45	7.56358e-05	7.60395e-05
		0.9955	1606	0	1606	0	1606	0	0		1	45.9983	0.00173965	45.9965	0.0034793	46	7.56369e-05	7.60395e-05
		0.9954	1609	0	1609	0	1609	0	0		1	46.9982	0.00177749	46.9964	0.00355499	47	7.5638e-05	7.60395e-05
		0.9953	1614	0	1614	0	1614	0	0		1	47.9982	0.00181534	47.9964	0.00363068	48	7.56391e-05	7.60395e-05
		0.9952	1617	0	1617	0	1617	0	0		1	48.9981	0.00185319	48.9963	0.00370637	49	7.56402e-05	7.60395e-05
		0.9951	1624	0	1624	0	1624	0	0		1	49.9981	0.00189103	49.9962	0.00378207	50	7.56413e-05	7.60395e-05
		0.995	1629	0	1629	0	1629	0	0		1	50.9981	0.00192888	50.9961	0.00385776	51	7.56425e-05	7.60395e-05
		0.9949	1633	0	1633	0	1633	0	0		1	51.998	0.00196673	51.9961	0.00393346	52	7.56436e-05	7.60395e-05
		0.9948	1637	0	1637	0	1637	0	0		1	52.998	0.00200458	52.996	0.00400917	53	7.56447e-05	7.60395e-05
		0.9947	1641	0	1641	0	1641	0	0		1	53.998	0.00204244	53.9959	0.00408487	54	7.56458e-05	7.60395e-05
		0.9946	1643	0	1643	0	1643	0	0		1	54.9979	0.00208029	54.9958	0.00416058	55	7.56469e-05	7.60395e-05
		0.9945	1647	0	1647	0	1647	0	0		1	55.9979	0.00211814	55.9958	0.00423629	56	7.5648e-05	7.60395e-05
		0.9944	1651	0	1651	0	1651	0	0		1	56.9978	0.002156	56.9957	0.004312	57	7.56491e-05	7.60395e-05
		0.9943	1654	0	1654	0	1654	0	0		1	57.9978	0.00219386	57.9956	0.00438771	58	7.56502e-05	7.60395e-05
		0.9942	1657	0	1657	0	1657	0	0		1	58.9978	0.00223171	58.9955	0.00446343	59	7.56513e-05	7.60395e-05
		0.9941	1661	0	1661	0	1661	0	0		1	59.9977	0.00226957	59.9955	0.00453914	60	7.56524e-05	7.60395e-05
		0.994	1664	0	1664	0	1664	0	0		1	60.9977	0.00230743	60.9954	0.00461486	61	7.56535e-05	7.60395e-05
		0.9939	1669	0	1669	0	1669	0	0		1	61.9977	0.00234529	61.9953	0.00469058	62	7.56546e-05	7.60395e-05
		0.9938	1670	0	1670	0	1670	0	0		1	62.9976	0.00238315	62.9952	0.00476631	63	7.56557e-05	7.60395e-05
		0.9937	1673	0	1673	0	1673	0	0		1	63.9976	0.00242102	63.9952	0.00484204	64	7.56568e-05	7.60395e-05
		0.9936	1675	0	1675	0	1675	0	0		1	64.9975	0.00245888	64.9951	0.00491776	65	7.56579e-05	7.60395e-05
		0.9935	1676	0	1676	0	1676	0	0		1	65.9975	0.00249675	65.995	0.00499349	66	7.5659e-05	7.60395e-05
		0.9934	1681	0	1681	0	1681	0	0		1	66.9975	0.00253461	66.9949	0.00506923	67	7.56601e-05	7.60395e-05
		0.9933	1686	0	1686	0	1686	0	0		1	67.9974	0.00257248	67.9949	0.00514496	68	7.56612e-05	7.60395e-05
		0.9932	1688	0	1688	0	1688	0	0		1	68.9974	0.00261035	68.9948	0.0052207	69	7.56623e-05	7.60395e-05
		0.9931	1692	0	1692	0	1692	0	0		1	69.9974	0.00264822	69.9947	0.00529644	70	7.56634e-05	7.60395e-05
		0.993	1695	0	1695	0	1695	0	0		1	70.9973	0.00268609	70.9946	0.00537218	71	7.56645e-05	7.60395e-05
		0.9929	1696	0	1696	0	1696	0	0		1	71.9973	0.00272396	71.9946	0.00544793	72	7.56656e-05	7.60395e-05
		0.9928	1700	0	1700	0	1700	0	0		1	72.9972	0.00276184	72.9945	0.00552367	73	7.56667e-05	7.60395e-05
		0.9927	1702	0	1702	0	1702	0	0		1	73.9972	0.00279971	73.9944	0.00559942	74	7.56678e-05	7.60395e-05
		0.9926	1703	0	1703	0	1703	0	0		1	74.9972	0.00283759	74.9943	0.00567517	75	7.56689e-05	7.60395e-05
		0.9925	1707	0	1707	0	1707	0	0		1	75.9971	0.00287546	75.9942	0.00575092	76	7.567e-05	7.60395e-05
		0.9924	1709	0	1709	0	1709	0	0		1	76.9971	0.00291334	76.9942	0.00582668	77	7.56711e-05	7.60395e-05
		0.9923	1713	0	1713	0	1713	0	0		1	77.997	0.00295122	77.9941	0.00590244	78	7.56723e-05	7.60395e-05
		0.9922	1715	0	1715	0	1715	0	0		1	78.997	0.0029891	78.994	0.0059782	79	7.56734e-05	7.60395e-05
		0.9921	1719	0	1719	0	1719	0	0		1	79.997	0.00302698	79.9939	0.00605396	80	7.56745e-05	7.60395e-05
		0.992	1722	0	1722	0	1722	0	0		1	80.9969	0.00306486	80.9939	0.00612972	81	7.56756e-05	7.60395e-05
		0.9919	1723	0	1723	0	1723	0	0		1	81.9969	0.00310274	81.9938	0.00620549	82	7.56767e-05	7.60395e-05
		0.9918	1726	0	1726	0	1726	0	0		1	82.9969	0.00314063	82.9937	0.00628126	83	7.56778e-05	7.60395e-05
		0.9917	1728	0	1728	0	1728	0	0		1	83.9968	0.00317851	83.9936	0.00635703	84	7.56789e-05	7.60395e-05
		0.9916	1731	0	1731	0	1731	0	0		1	84.9968	0.0032164	84.9936	0.0064328	85	7.568e-05	7.60395e-05
		0.9915	1732	0	1732	0	1732	0	0		1	85.9967	0.00325429	85.9935	0.00650857	86	7.56811e-05	7.60395e-05
		0.9914	1736	0	1736	0	1736	0	0		1	86.9967	0.00329218	86.9934	0.00658435	87	7.56822e-05	7.60395e-05
		0.9913	1742	0	1742	0	1742	0	0		1	87.9967	0.00333006	87.9933	0.00666013	88	7.56833e-05	7.60395e-05
		0.9912	1743	1	1742	2	1744	0.00114679	0.0010005		1	88.9966	0.00336796	88.9933	0.00673591	89	7.56844e-05	7.60395e-05
		0.9911	1745	1	1744	2	1746	0.00114548	0.0010005		1	89.9966	0.00340585	89.9932	0.0068117	90	7.56855e-05	7.60395e-05
		0.991	1746	1	1745	2	1747	0.00114482	0.0010005		1	90.9966	0.00344374	90.9931	0.00688748	91	7.56866e-05	7.60395e-05
		0.9909	1747	1	1746	2	1748	0.00114416	0.0010005		1	91.9965	0.00348163	91.993	0.00696327	92	7.56877e-05	7.60395e-05
		0.9908	1750	1	1749	2	1751	0.0011422	0.0010005		1	92.9965	0.00351953	92.993	0.00703906	93	7.56888e-05	7.60395e-05
		0.9907	1752	1	1751	2	1753	0.0011409	0.0010005		1	93.9964	0.00355743	93.9929	0.00711485	94	7.56899e-05	7.60395e-05
		0.9906	1753	1	1752	2	1754	0.00114025	0.0010005		1	94.9964	0.00359532	94.9928	0.00719065	95	7.5691e-05	7.60395e-05
		0.9905	1755	1	1754	2	1756	0.00113895	0.0010005		1	95.9964	0.00363322	95.9927	0.00726644	96	7.56921e-05	7.60395e-05
		0.9904	1757	1	1756	2	1758	0.00113766	0.0010005		1	96.9963	0.00367112	96.9927	0.00734224	97	7.56932e-05	7.60395e-05
		0.9903	1761	1	1760	2	1762	0.00113507	0.0010005		1	97.9963	0.00370902	97.9926	0.00741805	98	7.56943e-05	7.60395e-05
		0.9902	1765	1	1764	2	1766	0.0011325	0.0010005		1	98.9963	0.00374692	98.9925	0.00749385	99	7.56954e-05	7.60395e-05
		0.9901	1767	1	1766	2	1768	0.00113122	0.0010005		1	99.9962	0.00378483	99.9924	0.00756965	100	7.56965e-05	7.60395e-05
		0.99	1772	1	1771	2	1773	0.00112803	0.0010005		1	100.996	0.00382273	100.992	0.00764546	101	7.56977e-05	7.60395e-05
		0.9899	1773	1	1772	2	1774	0.0011274	0.0010005		1	101.996	0.00386064	101.992	0.00772127	102	7.56988e-05	7.60395e-05
		0.9898	1775	1	1774	2	1776	0.00112613	0.0010005		1	102.996	0.00389854	102.992	0.00779709	103	7.56999e-05	7.60395e-05
		0.9897	1776	1	1775	2	1777	0.00112549	0.0010005		1	103.996	0.00393645	103.992	0.0078729	104	7.5701e-05	7.60395e-05
		0.9896	1778	1	1777	2	1779	0.00112423	0.0010005		1	104.996	0.00397436	104.992	0.00794872	105	7.57021e-05	7.60395e-05
		0.9895	1781	1	1780	2	1782	0.00112233	0.0010005		1	105.996	0.00401227	105.992	0.00802454	106	7.57032e-05	7.60395e-05
		0.9893	1784	1	1783	2	1785	0.00112045	0.0010005		1	106.996	0.00405018	106.992	0.00810036	107	7.57043e-05	7.60395e-05
		0.9892	1785	1	1784	2	1786	0.00111982	0.0010005		1	107.996	0.00408809	107.992	0.00817618	108	7.57054e-05	7.60395e-05
		0.9891	1787	1	1786	2	1788	0.00111857	0.0010005		1	108.996	0.004126	108.992	0.00825201	109	7.57065e-05	7.60395e-05
		0.989	1788	1	1787	2	1789	0.00111794	0.0010005		1	109.996	0.00416392	109.992	0.00832784	110	7.57076e-05	7.60395e-05
		0.9889	1790	1	1789	2	1791	0.00111669	0.0010005		1	110.996	0.00420183	110.992	0.00840367	111	7.57087e-05	7.60395e-05
		0.9888	1791	1	1790	2	1792	0.00111607	0.0010005		1	111.996	0.00423975	111.992	0.0084795	112	7.57098e-05	7.60395e-05
		0.9887	1793	1	1792	2	1794	0.00111483	0.0010005		1	112.996	0.00427767	112.991	0.00855533	113	7.57109e-05	7.60395e-05
		0.9885	1796	1	1795	2	1797	0.00111297	0.0010005		1	113.996	0.00431558	113.991	0.00863117	114	7.5712e-05	7.60395e-05
		0.9884	1797	1	1796	2	1798	0.00111235	0.0010005		1	114.996	0.0043535	114.991	0.00870701	115	7.57131e-05	7.60395e-05
		0.9883	1803	1	1802	2	1804	0.00110865	0.0010005		1	115.996	0.00439142	115.991	0.00878285	116	7.57142e-05	7.60395e-05
		0.9882	1804	1	1803	2	1805	0.00110803	0.0010005		1	116.996	0.00442935	116.991	0.00885869	117	7.57153e-05	7.60395e-05
		0.9881	1805	1	1804	2	1806	0.00110742	0.0010005		1	117.996	0.00446727	117.991	0.00893454	118	7.57164e-05	7.60395e-05
		0.988	1807	1	1806	2	1808	0.00110619	0.0010005		1	118.995	0.00450519	118.991	0.00901039	119	7.57175e-05	7.60395e-05
		0.9879	1808	1	1807	2	1809	0.00110558	0.0010005		1	119.995	0.00454312	119.991	0.00908624	120	7.57186e-05	7.60395e-05
		0.9878	1811	1	1810	2	1812	0.00110375	0.0010005		1	120.995	0.00458104	120.991	0.00916209	121	7.57197e-05	7.60395e-05
		0.9877	1814	1	1813	2	1815	0.00110193	0.0010005		1	121.995	0.00461897	121.991	0.00923794	122	7.57209e-05	7.60395e-05
		0.9875	1816	1	1815	2	1817	0.00110072	0.0010005		1	122.995	0.0046569	122.991	0.0093138	123	7.5722e-05	7.60395e-05
		0.9873	1819	1	1818	2	1820	0.0010989	0.0010005		1	123.995	0.00469483	123.991	0.00938966	124	7.57231e-05	7.60395e-05
		0.9871	1820	1	1819	2	1821	0.0010983	0.0010005		1	124.995	0.00473276	124.991	0.00946552	125	7.57242e-05	7.60395e-05
		0.987	1821	1	1820	2	1822	0.00109769	0.0010005		1	125.995	0.00477069	125.99	0.00954138	126	7.57253e-05	7.60395e-05
		0.9869	1822	1	1821	2	1823	0.00109709	0.0010005		1	126.995	0.00480862	126.99	0.00961725	127	7.57264e-05	7.60395e-05
		0.9868	1824	1	1823	2	1825	0.00109589	0.0010005		1	127.995	0.00484656	127.99	0.00969312	128	7.57275e-05	7.60395e-05
		0.9867	1826	1	1825	2	1827	0.00109469	0.0010005		1	128.995	0.00488449	128.99	0.00976899	129	7.57286e-05	7.60395e-05
		0.9866	1828	1	1827	2	1829	0.00109349	0.0010005		1	129.995	0.00492243	129.99	0.00984486	130	7.57297e-05	7.60395e-05
		0.9865	1829	1	1828	2	1830	0.0010929	0.0010005		1	130.995	0.00496037	130.99	0.00992073	131	7.57308e-05	7.60395e-05
		0.9863	1837	1	1836	2	1838	0.00108814	0.0010005		1	131.995	0.00499831	131.99	0.00999661	132	7.57319e-05	7.60395e-05
		0.9862	1838	1	1837	2	1839	0.00108755	0.0010005		1	132.995	0.00503625	132.99	0.0100725	133	7.5733e-05	7.60395e-05
		0.9861	1839	1	1838	2	1840	0.00108696	0.0010005		1	133.995	0.00507419	133.99	0.0101484	134	7.57341e-05	7.60395e-05
		0.986	1840	1	1839	2	1841	0.00108637	0.0010005		1	134.995	0.00511213	134.99	0.0102243	135	7.57352e-05	7.60395e-05
		0.9859	1842	1	1841	2	1843	0.00108519	0.0010005		1	135.995	0.00515007	135.99	0.0103001	136	7.57363e-05	7.60395e-05
		0.9858	1843	1	1842	2	1844	0.0010846	0.0010005		1	136.995	0.00518801	136.99	0.010376	137	7.57374e-05	7.60395e-05
		0.9856	1845	1	1844	2	1846	0.00108342	0.0010005		1	137.995	0.00522596	137.99	0.0104519	138	7.57385e-05	7.60395e-05
		0.9855	1846	1	1845	2	1847	0.00108284	0.0010005		1	138.995	0.0052639	138.989	0.0105278	139	7.57396e-05	7.60395e-05
		0.9854	1848	1	1847	2	1849	0.00108167	0.0010005		1	139.995	0.00530185	139.989	0.0106037	140	7.57407e-05	7.60395e-05
		0.9853	1849	1	1848	2	1850	0.00108108	0.0010005		1	140.995	0.0053398	140.989	0.0106796	141	7.57418e-05	7.60395e-05
		0.9852	1850	1	1849	2	1851	0.0010805	0.0010005		1	141.995	0.00537775	141.989	0.0107555	142	7.5743e-05	7.60395e-05
		0.9851	1851	1	1850	2	1852	0.00107991	0.0010005		1	142.995	0.0054157	142.989	0.0108314	143	7.57441e-05	7.60395e-05
		0.985	1852	1	1851	2	1853	0.00107933	0.0010005		1	143.995	0.00545365	143.989	0.0109073	144	7.57452e-05	7.60395e-05
		0.9849	1853	1	1852	2	1854	0.00107875	0.0010005		1	144.995	0.0054916	144.989	0.0109832	145	7.57463e-05	7.60395e-05
		0.9848	1859	1	1858	2	1860	0.00107527	0.0010005		1	145.994	0.00552956	145.989	0.0110591	146	7.57474e-05	7.60395e-05
		0.9846	1861	1	1860	2	1862	0.00107411	0.0010005		1	146.994	0.00556751	146.989	0.011135	147	7.57485e-05	7.60395e-05
		0.9845	1862	1	1861	2	1863	0.00107354	0.0010005		1	147.994	0.00560547	147.989	0.0112109	148	7.57496e-05	7.60395e-05
		0.9844	1863	1	1862	2	1864	0.00107296	0.0010005		1	148.994	0.00564343	148.989	0.0112869	149	7.57507e-05	7.60395e-05
		0.9843	1864	1	1863	2	1865	0.00107239	0.0010005		1	149.994	0.00568138	149.989	0.0113628	150	7.57518e-05	7.60395e-05
		0.9842	1865	1	1864	2	1866	0.00107181	0.0010005		1	150.994	0.00571934	150.989	0.0114387	151	7.57529e-05	7.60395e-05
		0.9841	1866	1	1865	2	1867	0.00107124	0.0010005		1	151.994	0.0057573	151.988	0.0115146	152	7.5754e-05	7.60395e-05
		0.984	1868	1	1867	2	1869	0.00107009	0.0010005		1	152.994	0.00579527	152.988	0.0115905	153	7.57551e-05	7.60395e-05
		0.9839	1869	1	1868	2	1870	0.00106952	0.0010005		1	153.994	0.00583323	153.988	0.0116665	154	7.57562e-05	7.60395e-05
		0.9838	1870	1	1869	2	1871	0.00106895	0.0010005		1	154.994	0.00587119	154.988	0.0117424	155	7.57573e-05	7.60395e-05
		0.9837	1871	1	1870	2	1872	0.00106838	0.0010005		1	155.994	0.00590916	155.988	0.0118183	156	7.57584e-05	7.60395e-05
		0.9835	1872	1	1871	2	1873	0.00106781	0.0010005		1	156.994	0.00594712	156.988	0.0118942	157	7.57595e-05	7.60395e-05
		0.9833	1875	1	1874	2	1876	0.0010661	0.0010005		1	157.994	0.00598509	157.988	0.0119702	158	7.57606e-05	7.60395e-05
		0.9832	1876	1	1875	2	1877	0.00106553	0.0010005		1	158.994	0.00602306	158.988	0.0120461	159	7.57617e-05	7.60395e-05
		0.9831	1878	1	1877	2	1879	0.0010644	0.0010005		1	159.994	0.00606103	159.988	0.0121221	160	7.57629e-05	7.60395e-05
		0.983	1879	1	1878	2	1880	0.00106383	0.0010005		1	160.994	0.006099	160.988	0.012198	161	7.5764e-05	7.60395e-05
		0.9829	1882	1	1881	2	1883	0.00106213	0.0010005		1	161.994	0.00613697	161.988	0.0122739	162	7.57651e-05	7.60395e-05
		0.9827	1883	1	1882	2	1884	0.00106157	0.0010005		1	162.994	0.00617494	162.988	0.0123499	163	7.57662e-05	7.60395e-05
		0.9826	1884	1	1883	2	1885	0.00106101	0.0010005		1	163.994	0.00621292	163.988	0.0124258	164	7.57673e-05	7.60395e-05
		0.9825	1888	1	1887	2	1889	0.00105876	0.0010005		1	164.994	0.00625089	164.987	0.0125018	165	7.57684e-05	7.60395e-05
		0.9823	1890	1	1889	2	1891	0.00105764	0.0010005		1	165.994	0.00628887	165.987	0.0125777	166	7.57695e-05	7.60395e-05
		0.9821	1891	1	1890	2	1892	0.00105708	0.0010005		1	166.994	0.00632684	166.987	0.0126537	167	7.57706e-05	7.60395e-05
		0.982	1893	1	1892	2	1894	0.00105597	0.0010005		1	167.994	0.00636482	167.987	0.0127296	168	7.57717e-05	7.60395e-05
		0.9819	1895	1	1894	2	1896	0.00105485	0.0010005		1	168.994	0.0064028	168.987	0.0128056	169	7.57728e-05	7.60395e-05
		0.9817	1896	1	1895	2	1897	0.0010543	0.0010005		1	169.994	0.00644078	169.987	0.0128816	170	7.57739e-05	7.60395e-05
		0.9816	1898	1	1897	2	1899	0.00105319	0.0010005		1	170.994	0.00647876	170.987	0.0129575	171	7.5775e-05	7.60395e-05
		0.9815	1899	1	1898	2	1900	0.00105263	0.0010005		1	171.993	0.00651675	171.987	0.0130335	172	7.57761e-05	7.60395e-05
		0.9814	1903	1	1902	2	1904	0.00105042	0.0010005		1	172.993	0.00655473	172.987	0.0131095	173	7.57772e-05	7.60395e-05
		0.9813	1904	1	1903	2	1905	0.00104987	0.0010005		1	173.993	0.00659272	173.987	0.0131854	174	7.57783e-05	7.60395e-05
		0.9811	1905	1	1904	2	1906	0.00104932	0.0010005		1	174.993	0.0066307	174.987	0.0132614	175	7.57794e-05	7.60395e-05
		0.981	1907	1	1906	2	1908	0.00104822	0.0010005		1	175.993	0.00666869	175.987	0.0133374	176	7.57805e-05	7.60395e-05
		0.9808	1909	1	1908	2	1910	0.00104712	0.0010005		1	176.993	0.00670668	176.987	0.0134134	177	7.57817e-05	7.60395e-05
		0.9807	1911	1	1910	2	1912	0.00104603	0.0010005		1	177.993	0.00674467	177.987	0.0134893	178	7.57828e-05	7.60395e-05
		0.9806	1912	1	1911	2	1913	0.00104548	0.0010005		1	178.993	0.00678266	178.986	0.0135653	179	7.57839e-05	7.60395e-05
		0.9803	1913	1	1912	2	1914	0.00104493	0.0010005		1	179.993	0.00682065	179.986	0.0136413	180	7.5785e-05	7.60395e-05
		0.9802	1915	1	1914	2	1916	0.00104384	0.0010005		1	180.993	0.00685864	180.986	0.0137173	181	7.57861e-05	7.60395e-05
		0.98	1917	1	1916	2	1918	0.00104275	0.0010005		1	181.993	0.00689663	181.986	0.0137933	182	7.57872e-05	7.60395e-05
		0.9797	1919	1	1918	2	1920	0.00104167	0.0010005		1	182.993	0.00693463	182.986	0.0138693	183	7.57883e-05	7.60395e-05
		0.9796	1921	1	1920	2	1922	0.00104058	0.0010005		1	183.993	0.00697262	183.986	0.0139452	184	7.57894e-05	7.60395e-05
		0.9795	1922	1	1921	2	1923	0.00104004	0.0010005		1	184.993	0.00701062	184.986	0.0140212	185	7.57905e-05	7.60395e-05
		0.9793	1923	1	1922	2	1924	0.0010395	0.0010005		1	185.993	0.00704862	185.986	0.0140972	186	7.57916e-05	7.60395e-05
		0.9792	1925	1	1924	2	1926	0.00103842	0.0010005		1	186.993	0.00708662	186.986	0.0141732	187	7.57927e-05	7.60395e-05
		0.9789	1927	1	1926	2	1928	0.00103734	0.0010005		1	187.993	0.00712462	187.986	0.0142492	188	7.57938e-05	7.60395e-05
		0.9787	1929	1	1928	2	1930	0.00103627	0.0010005		1	188.993	0.00716262	188.986	0.0143252	189	7.57949e-05	7.60395e-05
		0.9785	1930	1	1929	2	1931	0.00103573	0.0010005		1	189.993	0.00720062	189.986	0.0144012	190	7.5796e-05	7.60395e-05
		0.9783	1931	1	1930	2	1932	0.0010352	0.0010005		1	190.993	0.00723863	190.986	0.0144773	191	7.57971e-05	7.60395e-05
		0.9782	1933	1	1932	2	1934	0.00103413	0.0010005		1	191.993	0.00727663	191.985	0.0145533	192	7.57982e-05	7.60395e-05
		0.9781	1934	1	1933	2	1935	0.00103359	0.0010005		1	192.993	0.00731464	192.985	0.0146293	193	7.57994e-05	7.60395e-05
		0.9778	1935	1	1934	2	1936	0.00103306	0.0010005		1	193.993	0.00735264	193.985	0.0147053	194	7.58005e-05	7.60395e-05
		0.9777	1936	1	1935	2	1937	0.00103252	0.0010005		1	194.993	0.00739065	194.985	0.0147813	195	7.58016e-05	7.60395e-05
		0.9776	1938	1	1937	2	1939	0.00103146	0.0010005		1	195.993	0.00742866	195.985	0.0148573	196	7.58027e-05	7.60395e-05
		0.9772	1939	1	1938	2	1940	0.00103093	0.0010005		1	196.993	0.00746667	196.985	0.0149333	197	7.58038e-05	7.60395e-05
		0.9771	1940	1	1939	2	1941	0.0010304	0.0010005		1	197.992	0.00750468	197.985	0.0150094	198	7.58049e-05	7.60395e-05
		0.977	1941	1	1940	2	1942	0.00102987	0.0010005		1	198.992	0.0075427	198.985	0.0150854	199	7.5806e-05	7.60395e-05
		0.9769	1943	1	1942	2	1944	0.00102881	0.0010005		1	199.992	0.00758071	199.985	0.0151614	200	7.58071e-05	7.60395e-05
		0.9767	1944	1	1943	2	1945	0.00102828	0.0010005		1	200.992	0.00761872	200.985	0.0152374	201	7.58082e-05	7.60395e-05
		0.9766	1945	1	1944	2	1946	0.00102775	0.0010005		1	201.992	0.00765674	201.985	0.0153135	202	7.58093e-05	7.60395e-05
		0.9765	1946	1	1945	2	1947	0.00102722	0.0010005		1	202.992	0.00769476	202.985	0.0153895	203	7.58104e-05	7.60395e-05
		0.9764	1947	1	1946	2	1948	0.00102669	0.0010005		1	203.992	0.00773278	203.985	0.0154656	204	7.58115e-05	7.60395e-05
		0.9762	1950	1	1949	2	1951	0.00102512	0.0010005		1	204.992	0.00777079	204.984	0.0155416	205	7.58126e-05	7.60395e-05
		0.9761	1951	1	1950	2	1952	0.00102459	0.0010005		1	205.992	0.00780881	205.984	0.0156176	206	7.58137e-05	7.60395e-05
		0.9759	1952	1	1951	2	1953	0.00102407	0.0010005		1	206.992	0.00784684	206.984	0.0156937	207	7.58148e-05	7.60395e-05
		0.9758	1953	1	1952	2	1954	0.00102354	0.0010005		1	207.992	0.00788486	207.984	0.0157697	208	7.58159e-05	7.60395e-05
		0.9757	1954	1	1953	2	1955	0.00102302	0.0010005		1	208.992	0.00792288	208.984	0.0158458	209	7.58171e-05	7.60395e-05
		0.9756	1955	1	1954	2	1956	0.00102249	0.0010005		1	209.992	0.00796091	209.984	0.0159218	210	7.58182e-05	7.60395e-05
		0.9755	1957	1	1956	2	1958	0.00102145	0.0010005		1	210.992	0.00799893	210.984	0.0159979	211	7.58193e-05	7.60395e-05
		0.9753	1959	1	1958	2	1960	0.00102041	0.0010005		1	211.992	0.00803696	211.984	0.0160739	212	7.58204e-05	7.60395e-05
		0.975	1960	1	1959	2	1961	0.00101989	0.0010005		1	212.992	0.00807499	212.984	0.01615	213	7.58215e-05	7.60395e-05
		0.9749	1961	1	1960	2	1962	0.00101937	0.0010005		1	213.992	0.00811302	213.984	0.016226	214	7.58226e-05	7.60395e-05
		0.9747	1962	1	1961	2	1963	0.00101885	0.0010005		1	214.992	0.00815105	214.984	0.0163021	215	7.58237e-05	7.60395e-05
		0.9744	1964	1	1963	2	1965	0.00101781	0.0010005		1	215.992	0.00818908	215.984	0.0163782	216	7.58248e-05	7.60395e-05
		0.9741	1965	1	1964	2	1966	0.00101729	0.0010005		1	216.992	0.00822711	216.984	0.0164542	217	7.58259e-05	7.60395e-05
		0.974	1966	1	1965	2	1967	0.00101678	0.0010005		1	217.992	0.00826514	217.983	0.0165303	218	7.5827e-05	7.60395e-05
		0.9739	1967	1	1966	2	1968	0.00101626	0.0010005		1	218.992	0.00830318	218.983	0.0166064	219	7.58281e-05	7.60395e-05
		0.9738	1969	1	1968	2	1970	0.00101523	0.0010005		1	219.992	0.00834122	219.983	0.0166824	220	7.58292e-05	7.60395e-05
		0.9735	1970	1	1969	2	1971	0.00101471	0.0010005		1	220.992	0.00837925	220.983	0.0167585	221	7.58303e-05	7.60395e-05
		0.9734	1971	1	1970	2	1972	0.0010142	0.0010005		1	221.992	0.00841729	221.983	0.0168346	222	7.58314e-05	7.60395e-05
		0.9731	1975	1	1974	2	1976	0.00101215	0.0010005		1	222.992	0.00845533	222.983	0.0169107	223	7.58326e-05	7.60395e-05
		0.9728	1976	1	1975	2	1977	0.00101163	0.0010005		1	223.992	0.00849337	223.983	0.0169867	224	7.58337e-05	7.60395e-05
		0.9726	1977	1	1976	2	1978	0.00101112	0.0010005		1	224.991	0.00853141	224.983	0.0170628	225	7.58348e-05	7.60395e-05
		0.9725	1978	1	1977	2	1979	0.00101061	0.0010005		1	225.991	0.00856945	225.983	0.0171389	226	7.58359e-05	7.60395e-05
		0.9723	1979	1	1978	2	1980	0.0010101	0.0010005		1	226.991	0.0086075	226.983	0.017215	227	7.5837e-05	7.60395e-05
		0.9721	1981	1	1980	2	1982	0.00100908	0.0010005		1	227.991	0.00864554	227.983	0.0172911	228	7.58381e-05	7.60395e-05
		0.9719	1982	1	1981	2	1983	0.00100857	0.0010005		1	228.991	0.00868359	228.983	0.0173672	229	7.58392e-05	7.60395e-05
		0.9717	1983	1	1982	2	1984	0.00100806	0.0010005		1	229.991	0.00872163	229.983	0.0174433	230	7.58403e-05	7.60395e-05
		0.9716	1984	1	1983	2	1985	0.00100756	0.0010005		1	230.991	0.00875968	230.982	0.0175194	231	7.58414e-05	7.60395e-05
		0.9714	1990	1	1989	2	1991	0.00100452	0.0010005		1	231.991	0.00879773	231.982	0.0175955	232	7.58425e-05	7.60395e-05
		0.9713	1991	1	1990	2	1992	0.00100402	0.0010005		1	232.991	0.00883578	232.982	0.0176716	233	7.58436e-05	7.60395e-05
		0.9712	1992	1	1991	2	1993	0.00100351	0.0010005		1	233.991	0.00887383	233.982	0.0177477	234	7.58447e-05	7.60395e-05
		0.9711	1993	1	1992	2	1994	0.00100301	0.0010005		1	234.991	0.00891189	234.982	0.0178238	235	7.58458e-05	7.60395e-05
		0.9707	1994	1	1993	2	1995	0.00100251	0.0010005		1	235.991	0.00894994	235.982	0.0178999	236	7.58469e-05	7.60395e-05
		0.9706	1996	1	1995	2	1997	0.0010015	0.0010005		1	236.991	0.00898799	236.982	0.017976	237	7.58481e-05	7.60395e-05
		0.9705	1997	1	1996	2	1998	0.001001	0.0010005		1	237.991	0.00902605	237.982	0.0180521	238	7.58492e-05	7.60395e-05
		0.9701	1998	1	1997	2	1999	0.0010005	0.0010005		1	238.991	0.00906411	238.982	0.0181282	239	7.58503e-05	7.60395e-05
		0.9699	1998	2	1996	4	2000	0.002	0.00198118		1	239.991	0.00910216	239.982	0.0182043	240	7.58514e-05	7.60395e-05
		0.9698	1999	2	1997	4	2001	0.001999	0.00198118		1	240.991	0.00914022	240.982	0.0182804	241	7.58525e-05	7.60395e-05
		0.9697	2001	2	1999	4	2003	0.001997	0.00198118		1	241.991	0.00917828	241.982	0.0183566	242	7.58536e-05	7.60395e-05
		0.9696	2004	2	2002	4	2006	0.00199402	0.00198118		1	242.991	0.00921635	242.982	0.0184327	243	7.58547e-05	7.60395e-05
		0.9692	2005	2	2003	4	2007	0.00199302	0.00198118		1	243.991	0.00925441	243.981	0.0185088	244	7.58558e-05	7.60395e-05
		0.9691	2007	2	2005	4	2009	0.00199104	0.00198118		1	244.991	0.00929247	244.981	0.0185849	245	7.58569e-05	7.60395e-05
		0.969	2009	2	2007	4	2011	0.00198906	0.00198118		1	245.991	0.00933054	245.981	0.0186611	246	7.5858e-05	7.60395e-05
		0.9685	2010	2	2008	4	2012	0.00198807	0.00198118		1	246.991	0.0093686	246.981	0.0187372	247	7.58591e-05	7.60395e-05
		0.9684	2012	2	2010	4	2014	0.0019861	0.00198118		1	247.991	0.00940667	247.981	0.0188133	248	7.58602e-05	7.60395e-05
		0.9679	2013	2	2011	4	2015	0.00198511	0.00198118		1	248.991	0.00944474	248.981	0.0188895	249	7.58613e-05	7.60395e-05
		0.9676	2015	2	2013	4	2017	0.00198314	0.00198118		1	249.991	0.00948281	249.981	0.0189656	250	7.58624e-05	7.60395e-05
		0.9674	2017	2	2015	4	2019	0.00198118	0.00198118		1	250.99	0.00952088	250.981	0.0190418	251	7.58636e-05	7.60395e-05
		0.9668	2020	3	2017	6	2023	0.00296589	0.00295567		1	251.99	0.00955895	251.981	0.0191179	252	7.58647e-05	7.60395e-05
		0.9665	2021	3	2018	6	2024	0.00296443	0.00295567		1	252.99	0.00959702	252.981	0.019194	253	7.58658e-05	7.60395e-05
		0.9662	2022	3	2019	6	2025	0.00296296	0.00295567		1	253.99	0.00963509	253.981	0.0192702	254	7.58669e-05	7.60395e-05
		0.9661	2023	3	2020	6	2026	0.0029615	0.00295567		1	254.99	0.00967317	254.981	0.0193463	255	7.5868e-05	7.60395e-05
		0.9659	2024	3	2021	6	2027	0.00296004	0.00295567		1	255.99	0.00971124	255.981	0.0194225	256	7.58691e-05	7.60395e-05
		0.9656	2025	3	2022	6	2028	0.00295858	0.00295567		1	256.99	0.00974932	256.981	0.0194986	257	7.58702e-05	7.60395e-05
		0.9652	2026	3	2023	6	2029	0.00295712	0.00295567		1	257.99	0.0097874	257.98	0.0195748	258	7.58713e-05	7.60395e-05
		0.9651	2027	3	2024	6	2030	0.00295567	0.00295567		1	258.99	0.00982548	258.98	0.019651	259	7.58724e-05	7.60395e-05
		0.965	2027	4	2023	8	2031	0.00393895	0.00393895		1	259.99	0.00986356	259.98	0.0197271	260	7.58735e-05	7.60395e-05
		0.9647	2027	5	2022	10	2032	0.00492126	0.00474608		1	260.99	0.00990164	260.98	0.0198033	261	7.58746e-05	7.60395e-05
		0.9646	2029	5	2024	10	2034	0.00491642	0.00474608		1	261.99	0.00993972	261.98	0.0198794	262	7.58757e-05	7.60395e-05
		0.9644	2031	5	2026	10	2036	0.00491159	0.00474608		1	262.99	0.0099778	262.98	0.0199556	263	7.58768e-05	7.60395e-05
		0.9642	2032	5	2027	10	2037	0.00490918	0.00474608		1	263.99	0.0100159	263.98	0.0200318	264	7.5878e-05	7.60395e-05
		0.9638	2033	5	2028	10	2038	0.00490677	0.00474608		1	264.99	0.010054	264.98	0.020108	265	7.58791e-05	7.60395e-05
		0.9636	2034	5	2029	10	2039	0.00490436	0.00474608		1	265.99	0.0100921	265.98	0.0201841	266	7.58802e-05	7.60395e-05
		0.9633	2035	5	2030	10	2040	0.00490196	0.00474608		1	266.99	0.0101302	266.98	0.0202603	267	7.58813e-05	7.60395e-05
		0.9631	2036	5	2031	10	2041	0.00489956	0.00474608		1	267.99	0.0101682	267.98	0.0203365	268	7.58824e-05	7.60395e-05
		0.9629	2037	5	2032	10	2042	0.00489716	0.00474608		1	268.99	0.0102063	268.98	0.0204127	269	7.58835e-05	7.60395e-05
		0.9627	2038	5	2033	10	2043	0.00489476	0.00474608		1	269.99	0.0102444	269.98	0.0204888	270	7.58846e-05	7.60395e-05
		0.9625	2039	5	2034	10	2044	0.00489237	0.00474608		1	270.99	0.0102825	270.979	0.020565	271	7.58857e-05	7.60395e-05
		0.9624	2040	5	2035	10	2045	0.00488998	0.00474608		1	271.99	0.0103206	271.979	0.0206412	272	7.58868e-05	7.60395e-05
		0.9618	2042	5	2037	10	2047	0.0048852	0.00474608		1	272.99	0.0103587	272.979	0.0207174	273	7.58879e-05	7.60395e-05
		0.9612	2044	5	2039	10	2049	0.00488043	0.00474608		1	273.99	0.0103968	273.979	0.0207936	274	7.5889e-05	7.60395e-05
		0.9609	2045	5	2040	10	2050	0.00487805	0.00474608		1	274.99	0.0104349	274.979	0.0208698	275	7.58901e-05	7.60395e-05
		0.9605	2049	5	2044	10	2054	0.00486855	0.00474608		1	275.99	0.010473	275.979	0.020946	276	7.58912e-05	7.60395e-05
		0.9604	2050	5	2045	10	2055	0.00486618	0.00474608		1	276.989	0.0105111	276.979	0.0210222	277	7.58924e-05	7.60395e-05
		0.9602	2051	5	2046	10	2056	0.00486381	0.00474608		1	277.989	0.0105492	277.979	0.0210984	278	7.58935e-05	7.60395e-05
		0.96	2052	5	2047	10	2057	0.00486145	0.00474608		1	278.989	0.0105873	278.979	0.0211746	279	7.58946e-05	7.60395e-05
		0.9598	2053	5	2048	10	2058	0.00485909	0.00474608		1	279.989	0.0106254	279.979	0.0212508	280	7.58957e-05	7.60395e-05
		0.9597	2054	5	2049	10	2059	0.00485673	0.00474608		1	280.989	0.0106635	280.979	0.021327	281	7.58968e-05	7.60395e-05
		0.9594	2055	5	2050	10	2060	0.00485437	0.00474608		1	281.989	0.0107016	281.979	0.0214032	282	7.58979e-05	7.60395e-05
		0.9591	2056	5	2051	10	2061	0.00485201	0.00474608		1	282.989	0.0107397	282.979	0.0214794	283	7.5899e-05	7.60395e-05
		0.9589	2058	5	2053	10	2063	0.00484731	0.00474608		1	283.989	0.0107778	283.978	0.0215556	284	7.59001e-05	7.60395e-05
		0.9587	2059	5	2054	10	2064	0.00484496	0.00474608		1	284.989	0.0108159	284.978	0.0216318	285	7.59012e-05	7.60395e-05
		0.9584	2061	5	2056	10	2066	0.00484027	0.00474608		1	285.989	0.010854	285.978	0.0217081	286	7.59023e-05	7.60395e-05
		0.9581	2062	5	2057	10	2067	0.00483793	0.00474608		1	286.989	0.0108921	286.978	0.0217843	287	7.59034e-05	7.60395e-05
		0.9577	2063	5	2058	10	2068	0.00483559	0.00474608		1	287.989	0.0109303	287.978	0.0218605	288	7.59045e-05	7.60395e-05
		0.9576	2064	5	2059	10	2069	0.00483325	0.00474608		1	288.989	0.0109684	288.978	0.0219367	289	7.59057e-05	7.60395e-05
		0.9574	2065	5	2060	10	2070	0.00483092	0.00474608		1	289.989	0.0110065	289.978	0.022013	290	7.59068e-05	7.60395e-05
		0.9571	2066	5	2061	10	2071	0.00482859	0.00474608		1	290.989	0.0110446	290.978	0.0220892	291	7.59079e-05	7.60395e-05
		0.9564	2068	5	2063	10	2073	0.00482393	0.00474608		1	291.989	0.0110827	291.978	0.0221654	292	7.5909e-05	7.60395e-05
		0.9563	2069	5	2064	10	2074	0.0048216	0.00474608		1	292.989	0.0111208	292.978	0.0222417	293	7.59101e-05	7.60395e-05
		0.9562	2070	5	2065	10	2075	0.00481928	0.00474608		1	293.989	0.0111589	293.978	0.0223179	294	7.59112e-05	7.60395e-05
		0.956	2071	5	2066	10	2076	0.00481696	0.00474608		1	294.989	0.0111971	294.978	0.0223941	295	7.59123e-05	7.60395e-05
		0.9554	2072	5	2067	10	2077	0.00481464	0.00474608		1	295.989	0.0112352	295.978	0.0224704	296	7.59134e-05	7.60395e-05
		0.9552	2073	5	2068	10	2078	0.00481232	0.00474608		1	296.989	0.0112733	296.977	0.0225466	297	7.59145e-05	7.60395e-05
		0.9551	2075	5	2070	10	2080	0.00480769	0.00474608		1	297.989	0.0113114	297.977	0.0226229	298	7.59156e-05	7.60395e-05
		0.955	2076	5	2071	10	2081	0.00480538	0.00474608		1	298.989	0.0113496	298.977	0.0226991	299	7.59167e-05	7.60395e-05
		0.9546	2077	5	2072	10	2082	0.00480307	0.00474608		1	299.989	0.0113877	299.977	0.0227754	300	7.59178e-05	7.60395e-05
		0.954	2078	5	2073	10	2083	0.00480077	0.00474608		1	300.989	0.0114258	300.977	0.0228516	301	7.5919e-05	7.60395e-05
		0.9532	2079	5	2074	10	2084	0.00479846	0.00474608		1	301.989	0.0114639	301.977	0.0229279	302	7.59201e-05	7.60395e-05
		0.953	2080	5	2075	10	2085	0.00479616	0.00474608		1	302.988	0.0115021	302.977	0.0230041	303	7.59212e-05	7.60395e-05
		0.9529	2081	5	2076	10	2086	0.00479386	0.00474608		1	303.988	0.0115402	303.977	0.0230804	304	7.59223e-05	7.60395e-05
		0.9523	2082	5	2077	10	2087	0.00479157	0.00474608		1	304.988	0.0115783	304.977	0.0231566	305	7.59234e-05	7.60395e-05
		0.9522	2083	5	2078	10	2088	0.00478927	0.00474608		1	305.988	0.0116164	305.977	0.0232329	306	7.59245e-05	7.60395e-05
		0.9519	2084	5	2079	10	2089	0.00478698	0.00474608		1	306.988	0.0116546	306.977	0.0233092	307	7.59256e-05	7.60395e-05
		0.9517	2086	5	2081	10	2091	0.0047824	0.00474608		1	307.988	0.0116927	307.977	0.0233854	308	7.59267e-05	7.60395e-05
		0.9514	2087	5	2082	10	2092	0.00478011	0.00474608		1	308.988	0.0117308	308.977	0.0234617	309	7.59278e-05	7.60395e-05
		0.9511	2088	5	2083	10	2093	0.00477783	0.00474608		1	309.988	0.011769	309.976	0.023538	310	7.59289e-05	7.60395e-05
		0.9509	2089	5	2084	10	2094	0.00477555	0.00474608		1	310.988	0.0118071	310.976	0.0236142	311	7.593e-05	7.60395e-05
		0.9506	2090	5	2085	10	2095	0.00477327	0.00474608		1	311.988	0.0118453	311.976	0.0236905	312	7.59311e-05	7.60395e-05
		0.9505	2092	5	2087	10	2097	0.00476872	0.00474608		1	312.988	0.0118834	312.976	0.0237668	313	7.59323e-05	7.60395e-05
		0.9497	2093	5	2088	10	2098	0.00476644	0.00474608		1	313.988	0.0119215	313.976	0.0238431	314	7.59334e-05	7.60395e-05
		0.9494	2094	5	2089	10	2099	0.00476417	0.00474608		1	314.988	0.0119597	314.976	0.0239194	315	7.59345e-05	7.60395e-05
		0.9492	2095	5	2090	10	2100	0.0047619	0.00474608		1	315.988	0.0119978	315.976	0.0239956	316	7.59356e-05	7.60395e-05
		0.9488	2096	5	2091	10	2101	0.00475964	0.00474608		1	316.988	0.012036	316.976	0.0240719	317	7.59367e-05	7.60395e-05
		0.9484	2097	5	2092	10	2102	0.00475737	0.00474608		1	317.988	0.0120741	317.976	0.0241482	318	7.59378e-05	7.60395e-05
		0.9483	2098	5	2093	10	2103	0.00475511	0.00474608		1	318.988	0.0121123	318.976	0.0242245	319	7.59389e-05	7.60395e-05
		0.9482	2099	5	2094	10	2104	0.00475285	0.00474608		1	319.988	0.0121504	319.976	0.0243008	320	7.594e-05	7.60395e-05
		0.948	2101	5	2096	10	2106	0.00474834	0.00474608		1	320.988	0.0121886	320.976	0.0243771	321	7.59411e-05	7.60395e-05
		0.9479	2102	5	2097	10	2107	0.00474608	0.00474608		1	321.988	0.0122267	321.976	0.0244534	322	7.59422e-05	7.60395e-05
		0.947	2103	6	2097	12	2109	0.0056899	0.00568451		1	322.988	0.0122648	322.975	0.0245297	323	7.59433e-05	7.60395e-05
		0.9467	2104	6	2098	12	2110	0.0056872	0.00568451		1	323.988	0.012303	323.975	0.024606	324	7.59445e-05	7.60395e-05
		0.9463	2105	6	2099	12	2111	0.00568451	0.00568451		1	324.988	0.0123412	324.975	0.0246823	325	7.59456e-05	7.60395e-05
		0.9461	2105	7	2098	14	2112	0.00662879	0.00660689		1	325.988	0.0123793	325.975	0.0247586	326	7.59467e-05	7.60395e-05
		0.9457	2106	7	2099	14	2113	0.00662565	0.00660689		1	326.988	0.0124175	326.975	0.0248349	327	7.59478e-05	7.60395e-05
		0.9453	2107	7	2100	14	2114	0.00662252	0.00660689		1	327.988	0.0124556	327.975	0.0249112	328	7.59489e-05	7.60395e-05
		0.9446	2108	7	2101	14	2115	0.00661939	0.00660689		1	328.988	0.0124938	328.975	0.0249875	329	7.595e-05	7.60395e-05
		0.9444	2109	7	2102	14	2116	0.00661626	0.00660689		1	329.987	0.0125319	329.975	0.0250639	330	7.59511e-05	7.60395e-05
		0.9442	2110	7	2103	14	2117	0.00661313	0.00660689		1	330.987	0.0125701	330.975	0.0251402	331	7.59522e-05	7.60395e-05
		0.944	2111	7	2104	14	2118	0.00661001	0.00660689		1	331.987	0.0126083	331.975	0.0252165	332	7.59533e-05	7.60395e-05
		0.9432	2112	7	2105	14	2119	0.00660689	0.00660689		1	332.987	0.0126464	332.975	0.0252928	333	7.59544e-05	7.60395e-05
		0.9431	2112	8	2104	16	2120	0.00754717	0.00747664		1	333.987	0.0126846	333.975	0.0253692	334	7.59555e-05	7.60395e-05
		0.943	2113	8	2105	16	2121	0.00754361	0.00747664		1	334.987	0.0127227	334.975	0.0254455	335	7.59566e-05	7.60395e-05
		0.9427	2114	8	2106	16	2122	0.00754006	0.00747664		1	335.987	0.0127609	335.974	0.0255218	336	7.59578e-05	7.60395e-05
		0.9426	2115	8	2107	16	2123	0.0075365	0.00747664		1	336.987	0.0127991	336.974	0.0255981	337	7.59589e-05	7.60395e-05
		0.9423	2116	8	2108	16	2124	0.00753296	0.00747664		1	337.987	0.0128372	337.974	0.0256745	338	7.596e-05	7.60395e-05
		0.9419	2117	8	2109	16	2125	0.00752941	0.00747664		1	338.987	0.0128754	338.974	0.0257508	339	7.59611e-05	7.60395e-05
		0.9418	2118	8	2110	16	2126	0.00752587	0.00747664		1	339.987	0.0129136	339.974	0.0258271	340	7.59622e-05	7.60395e-05
		0.9417	2119	8	2111	16	2127	0.00752233	0.00747664		1	340.987	0.0129517	340.974	0.0259035	341	7.59633e-05	7.60395e-05
		0.9413	2120	8	2112	16	2128	0.0075188	0.00747664		1	341.987	0.0129899	341.974	0.0259798	342	7.59644e-05	7.60395e-05
		0.9411	2121	8	2113	16	2129	0.00751527	0.00747664		1	342.987	0.0130281	342.974	0.0260562	343	7.59655e-05	7.60395e-05
		0.9408	2122	8	2114	16	2130	0.00751174	0.00747664		1	343.987	0.0130663	343.974	0.0261325	344	7.59666e-05	7.60395e-05
		0.9404	2123	8	2115	16	2131	0.00750821	0.00747664		1	344.987	0.0131044	344.974	0.0262089	345	7.59677e-05	7.60395e-05
		0.9403	2124	8	2116	16	2132	0.00750469	0.00747664		1	345.987	0.0131426	345.974	0.0262852	346	7.59689e-05	7.60395e-05
		0.9397	2125	8	2117	16	2133	0.00750117	0.00747664		1	346.987	0.0131808	346.974	0.0263616	347	7.597e-05	7.60395e-05
		0.9395	2126	8	2118	16	2134	0.00749766	0.00747664		1	347.987	0.013219	347.974	0.0264379	348	7.59711e-05	7.60395e-05
		0.9382	2128	8	2120	16	2136	0.00749064	0.00747664		1	348.987	0.0132571	348.973	0.0265143	349	7.59722e-05	7.60395e-05
		0.9377	2130	8	2122	16	2138	0.00748363	0.00747664		1	349.987	0.0132953	349.973	0.0265907	350	7.59733e-05	7.60395e-05
		0.9375	2131	8	2123	16	2139	0.00748013	0.00747664		1	350.987	0.0133335	350.973	0.026667	351	7.59744e-05	7.60395e-05
		0.9372	2132	8	2124	16	2140	0.00747664	0.00747664		1	351.987	0.0133717	351.973	0.0267434	352	7.59755e-05	7.60395e-05
		0.9371	2132	9	2123	18	2141	0.00840729	0.00831409		1	352.987	0.0134099	352.973	0.0268197	353	7.59766e-05	7.60395e-05
		0.9366	2134	9	2125	18	2143	0.00839944	0.00831409		1	353.987	0.0134481	353.973	0.0268961	354	7.59777e-05	7.60395e-05
		0.9361	2135	9	2126	18	2144	0.00839552	0.00831409		1	354.987	0.0134862	354.973	0.0269725	355	7.59788e-05	7.60395e-05
		0.9358	2136	9	2127	18	2145	0.00839161	0.00831409		1	355.986	0.0135244	355.973	0.0270489	356	7.59799e-05	7.60395e-05
		0.935	2137	9	2128	18	2146	0.0083877	0.00831409		1	356.986	0.0135626	356.973	0.0271252	357	7.59811e-05	7.60395e-05
		0.9346	2138	9	2129	18	2147	0.00838379	0.00831409		1	357.986	0.0136008	357.973	0.0272016	358	7.59822e-05	7.60395e-05
		0.9344	2139	9	2130	18	2148	0.00837989	0.00831409		1	358.986	0.013639	358.973	0.027278	359	7.59833e-05	7.60395e-05
		0.9338	2140	9	2131	18	2149	0.00837599	0.00831409		1	359.986	0.0136772	359.973	0.0273544	360	7.59844e-05	7.60395e-05
		0.9335	2141	9	2132	18	2150	0.00837209	0.00831409		1	360.986	0.0137154	360.973	0.0274308	361	7.59855e-05	7.60395e-05
		0.933	2142	9	2133	18	2151	0.0083682	0.00831409		1	361.986	0.0137536	361.972	0.0275072	362	7.59866e-05	7.60395e-05
		0.9327	2143	9	2134	18	2152	0.00836431	0.00831409		1	362.986	0.0137918	362.972	0.0275835	363	7.59877e-05	7.60395e-05
		0.9322	2144	9	2135	18	2153	0.00836043	0.00831409		1	363.986	0.01383	363.972	0.0276599	364	7.59888e-05	7.60395e-05
		0.932	2145	9	2136	18	2154	0.00835655	0.00831409		1	364.986	0.0138682	364.972	0.0277363	365	7.59899e-05	7.60395e-05
		0.9319	2146	9	2137	18	2155	0.00835267	0.00831409		1	365.986	0.0139064	365.972	0.0278127	366	7.5991e-05	7.60395e-05
		0.9316	2147	9	2138	18	2156	0.00834879	0.00831409		1	366.986	0.0139446	366.972	0.0278891	367	7.59922e-05	7.60395e-05
		0.9315	2149	9	2140	18	2158	0.00834106	0.00831409		1	367.986	0.0139828	367.972	0.0279655	368	7.59933e-05	7.60395e-05
		0.9304	2150	9	2141	18	2159	0.00833719	0.00831409		1	368.986	0.014021	368.972	0.0280419	369	7.59944e-05	7.60395e-05
		0.9302	2151	9	2142	18	2160	0.00833333	0.00831409		1	369.986	0.0140592	369.972	0.0281183	370	7.59955e-05	7.60395e-05
		0.9299	2155	9	2146	18	2164	0.00831793	0.00831409		1	370.986	0.0140974	370.972	0.0281947	371	7.59966e-05	7.60395e-05
		0.9298	2156	9	2147	18	2165	0.00831409	0.00831409		1	371.986	0.0141356	371.972	0.0282711	372	7.59977e-05	7.60395e-05
		0.9292	2156	10	2146	20	2166	0.00923361	0.00906618		1	372.986	0.0141738	372.972	0.0283476	373	7.59988e-05	7.60395e-05
		0.9285	2157	10	2147	20	2167	0.00922935	0.00906618		1	373.986	0.014212	373.972	0.028424	374	7.59999e-05	7.60395e-05
		0.9282	2158	10	2148	20	2168	0.00922509	0.00906618		1	374.986	0.0142502	374.971	0.0285004	375	7.6001e-05	7.60395e-05
		0.928	2159	10	2149	20	2169	0.00922084	0.00906618		1	375.986	0.0142884	375.971	0.0285768	376	7.60021e-05	7.60395e-05
		0.9279	2160	10	2150	20	2170	0.00921659	0.00906618		1	376.986	0.0143266	376.971	0.0286532	377	7.60032e-05	7.60395e-05
		0.9268	2161	10	2151	20	2171	0.00921234	0.00906618		1	377.986	0.0143648	377.971	0.0287296	378	7.60044e-05	7.60395e-05
		0.9267	2162	10	2152	20	2172	0.0092081	0.00906618		1	378.986	0.014403	378.971	0.0288061	379	7.60055e-05	7.60395e-05
		0.9265	2163	10	2153	20	2173	0.00920387	0.00906618		1	379.986	0.0144413	379.971	0.0288825	380	7.60066e-05	7.60395e-05
		0.925	2164	10	2154	20	2174	0.00919963	0.00906618		1	380.986	0.0144795	380.971	0.0289589	381	7.60077e-05	7.60395e-05
		0.9248	2165	10	2155	20	2175	0.0091954	0.00906618		1	381.985	0.0145177	381.971	0.0290354	382	7.60088e-05	7.60395e-05
		0.9243	2166	10	2156	20	2176	0.00919118	0.00906618		1	382.985	0.0145559	382.971	0.0291118	383	7.60099e-05	7.60395e-05
		0.9235	2167	10	2157	20	2177	0.00918695	0.00906618		1	383.985	0.0145941	383.971	0.0291882	384	7.6011e-05	7.60395e-05
		0.9232	2168	10	2158	20	2178	0.00918274	0.00906618		1	384.985	0.0146323	384.971	0.0292647	385	7.60121e-05	7.60395e-05
		0.923	2170	10	2160	20	2180	0.00917431	0.00906618		1	385.985	0.0146706	385.971	0.0293411	386	7.60132e-05	7.60395e-05
		0.9227	2171	10	2161	20	2181	0.00917011	0.00906618		1	386.985	0.0147088	386.971	0.0294176	387	7.60143e-05	7.60395e-05
		0.9217	2172	10	2162	20	2182	0.0091659	0.00906618		1	387.985	0.014747	387.971	0.029494	388	7.60155e-05	7.60395e-05
		0.9213	2173	10	2163	20	2183	0.0091617	0.00906618		1	388.985	0.0147852	388.97	0.0295704	389	7.60166e-05	7.60395e-05
		0.9212	2174	10	2164	20	2184	0.00915751	0.00906618		1	389.985	0.0148234	389.97	0.0296469	390	7.60177e-05	7.60395e-05
		0.9204	2175	10	2165	20	2185	0.00915332	0.00906618		1	390.985	0.0148617	390.97	0.0297233	391	7.60188e-05	7.60395e-05
		0.9196	2176	10	2166	20	2186	0.00914913	0.00906618		1	391.985	0.0148999	391.97	0.0297998	392	7.60199e-05	7.60395e-05
		0.9194	2177	10	2167	20	2187	0.00914495	0.00906618		1	392.985	0.0149381	392.97	0.0298763	393	7.6021e-05	7.60395e-05
		0.9191	2178	10	2168	20	2188	0.00914077	0.00906618		1	393.985	0.0149764	393.97	0.0299527	394	7.60221e-05	7.60395e-05
		0.919	2179	10	2169	20	2189	0.00913659	0.00906618		1	394.985	0.0150146	394.97	0.0300292	395	7.60232e-05	7.60395e-05
		0.9177	2180	10	2170	20	2190	0.00913242	0.00906618		1	395.985	0.0150528	395.97	0.0301056	396	7.60243e-05	7.60395e-05
		0.9175	2182	10	2172	20	2192	0.00912409	0.00906618		1	396.985	0.0150911	396.97	0.0301821	397	7.60255e-05	7.60395e-05
		0.9174	2183	10	2173	20	2193	0.00911993	0.00906618		1	397.985	0.0151293	397.97	0.0302586	398	7.60266e-05	7.60395e-05
		0.9166	2185	10	2175	20	2195	0.00911162	0.00906618		1	398.985	0.0151675	398.97	0.030335	399	7.60277e-05	7.60395e-05
		0.9163	2186	10	2176	20	2196	0.00910747	0.00906618		1	399.985	0.0152058	399.97	0.0304115	400	7.60288e-05	7.60395e-05
		0.9156	2188	10	2178	20	2198	0.00909918	0.00906618		1	400.985	0.015244	400.97	0.030488	401	7.60299e-05	7.60395e-05
		0.9149	2189	10	2179	20	2199	0.00909504	0.00906618		1	401.985	0.0152822	401.969	0.0305645	402	7.6031e-05	7.60395e-05
		0.9142	2190	10	2180	20	2200	0.00909091	0.00906618		1	402.985	0.0153205	402.969	0.0306409	403	7.60321e-05	7.60395e-05
		0.9137	2191	10	2181	20	2201	0.00908678	0.00906618		1	403.985	0.0153587	403.969	0.0307174	404	7.60332e-05	7.60395e-05
		0.9136	2192	10	2182	20	2202	0.00908265	0.00906618		1	404.985	0.015397	404.969	0.0307939	405	7.60343e-05	7.60395e-05
		0.9135	2193	10	2183	20	2203	0.00907853	0.00906618		1	405.985	0.0154352	405.969	0.0308704	406	7.60354e-05	7.60395e-05
		0.9133	2194	10	2184	20	2204	0.00907441	0.00906618		1	406.985	0.0154734	406.969	0.0309469	407	7.60366e-05	7.60395e-05
		0.9121	2195	10	2185	20	2205	0.00907029	0.00906618		1	407.984	0.0155117	407.969	0.0310234	408	7.60377e-05	7.60395e-05
		0.9117	2196	10	2186	20	2206	0.00906618	0.00906618		1	408.984	0.0155499	408.969	0.0310999	409	7.60388e-05	7.60395e-05
		0.9115	2196	11	2185	22	2207	0.00996828	0.00990545		1	409.984	0.0155882	409.969	0.0311764	410	7.60399e-05	7.60395e-05
		0.9106	2197	11	2186	22	2208	0.00996377	0.00990545		0.9999	410.984	0.0156264	410.969	0.0312529	411	7.6041e-05	7.71553e-05
		0.9096	2198	11	2187	22	2209	0.00995926	0.00990545		0.9999	411.984	0.0156647	411.969	0.0313293	412	7.60421e-05	7.71553e-05
		0.9094	2199	11	2188	22	2210	0.00995475	0.00990545		0.9999	412.984	0.0157029	412.969	0.0314058	413	7.60432e-05	7.71553e-05
		0.9091	2201	11	2190	22	2212	0.00994575	0.00990545		0.9999	413.984	0.0157412	413.969	0.0314824	414	7.60443e-05	7.71553e-05
		0.9077	2202	11	2191	22	2213	0.00994126	0.00990545		0.9999	414.984	0.0157794	414.968	0.0315589	415	7.60454e-05	7.71553e-05
		0.9076	2204	11	2193	22	2215	0.00993228	0.00990545		0.9999	415.984	0.0158177	415.968	0.0316354	416	7.60466e-05	7.71553e-05
		0.9073	2205	11	2194	22	2216	0.0099278	0.00990545		0.9999	416.984	0.0158559	416.968	0.0317119	417	7.60477e-05	7.71553e-05
		0.9068	2206	11	2195	22	2217	0.00992332	0.00990545		0.9999	417.984	0.0158942	417.968	0.0317884	418	7.60488e-05	7.71553e-05
		0.9061	2207	11	2196	22	2218	0.00991885	0.00990545		0.9999	418.984	0.0159325	418.968	0.0318649	419	7.60499e-05	7.71553e-05
		0.9052	2208	11	2197	22	2219	0.00991438	0.00990545		0.9999	419.984	0.0159707	419.968	0.0319414	420	7.6051e-05	7.71553e-05
		0.9045	2209	11	2198	22	2220	0.00990991	0.00990545		0.9999	420.984	0.016009	420.968	0.0320179	421	7.60521e-05	7.71553e-05
		0.9038	2210	11	2199	22	2221	0.00990545	0.00990545		0.9999	421.984	0.0160472	421.968	0.0320945	422	7.60532e-05	7.71553e-05
		0.9033	2210	12	2198	24	2222	0.0108011	0.010643		0.9999	422.984	0.0160855	422.968	0.032171	423	7.60543e-05	7.71553e-05
		0.903	2211	12	2199	24	2223	0.0107962	0.010643		0.9999	423.984	0.0161238	423.968	0.0322475	424	7.60554e-05	7.71553e-05
		0.9029	2212	12	2200	24	2224	0.0107914	0.010643		0.9999	424.984	0.016162	424.968	0.032324	425	7.60565e-05	7.71553e-05
		0.9013	2213	12	2201	24	2225	0.0107865	0.010643		0.9999	425.984	0.0162003	425.968	0.0324006	426	7.60577e-05	7.71553e-05
		0.9011	2214	12	2202	24	2226	0.0107817	0.010643		0.9999	426.984	0.0162385	426.968	0.0324771	427	7.60588e-05	7.71553e-05
		0.9008	2215	12	2203	24	2227	0.0107768	0.010643		0.9999	427.984	0.0162768	427.967	0.0325536	428	7.60599e-05	7.71553e-05
		0.9002	2216	12	2204	24	2228	0.010772	0.010643		0.9999	428.984	0.0163151	428.967	0.0326302	429	7.6061e-05	7.71553e-05
		0.8997	2217	12	2205	24	2229	0.0107672	0.010643		0.9999	429.984	0.0163534	429.967	0.0327067	430	7.60621e-05	7.71553e-05
		0.8988	2218	12	2206	24	2230	0.0107623	0.010643		0.9999	430.984	0.0163916	430.967	0.0327832	431	7.60632e-05	7.71553e-05
		0.8985	2219	12	2207	24	2231	0.0107575	0.010643		0.9999	431.984	0.0164299	431.967	0.0328598	432	7.60643e-05	7.71553e-05
		0.8982	2220	12	2208	24	2232	0.0107527	0.010643		0.9999	432.984	0.0164682	432.967	0.0329363	433	7.60654e-05	7.71553e-05
		0.8981	2221	12	2209	24	2233	0.0107479	0.010643		0.9999	433.983	0.0165064	433.967	0.0330129	434	7.60665e-05	7.71553e-05
		0.8967	2223	12	2211	24	2235	0.0107383	0.010643		0.9999	434.983	0.0165447	434.967	0.0330894	435	7.60677e-05	7.71553e-05
		0.8965	2224	12	2212	24	2236	0.0107335	0.010643		0.9999	435.983	0.016583	435.967	0.033166	436	7.60688e-05	7.71553e-05
		0.8964	2225	12	2213	24	2237	0.0107287	0.010643		0.9999	436.983	0.0166213	436.967	0.0332425	437	7.60699e-05	7.71553e-05
		0.8953	2226	12	2214	24	2238	0.0107239	0.010643		0.9999	437.983	0.0166595	437.967	0.0333191	438	7.6071e-05	7.71553e-05
		0.8947	2227	12	2215	24	2239	0.0107191	0.010643		0.9999	438.983	0.0166978	438.967	0.0333957	439	7.60721e-05	7.71553e-05
		0.8939	2228	12	2216	24	2240	0.0107143	0.010643		0.9999	439.983	0.0167361	439.967	0.0334722	440	7.60732e-05	7.71553e-05
		0.8935	2229	12	2217	24	2241	0.0107095	0.010643		0.9999	440.983	0.0167744	440.966	0.0335488	441	7.60743e-05	7.71553e-05
		0.8933	2230	12	2218	24	2242	0.0107047	0.010643		0.9999	441.983	0.0168127	441.966	0.0336253	442	7.60754e-05	7.71553e-05
		0.893	2231	12	2219	24	2243	0.0107	0.010643		0.9999	442.983	0.016851	442.966	0.0337019	443	7.60765e-05	7.71553e-05
		0.8921	2232	12	2220	24	2244	0.0106952	0.010643		0.9999	443.983	0.0168892	443.966	0.0337785	444	7.60777e-05	7.71553e-05
		0.8917	2233	12	2221	24	2245	0.0106904	0.010643		0.9999	444.983	0.0169275	444.966	0.0338551	445	7.60788e-05	7.71553e-05
		0.8915	2234	12	2222	24	2246	0.0106857	0.010643		0.9999	445.983	0.0169658	445.966	0.0339316	446	7.60799e-05	7.71553e-05
		0.8913	2235	12	2223	24	2247	0.0106809	0.010643		0.9999	446.983	0.0170041	446.966	0.0340082	447	7.6081e-05	7.71553e-05
		0.8897	2236	12	2224	24	2248	0.0106762	0.010643		0.9999	447.983	0.0170424	447.966	0.0340848	448	7.60821e-05	7.71553e-05
		0.8895	2237	12	2225	24	2249	0.0106714	0.010643		0.9999	448.983	0.0170807	448.966	0.0341614	449	7.60832e-05	7.71553e-05
		0.8893	2238	12	2226	24	2250	0.0106667	0.010643		0.9999	449.983	0.017119	449.966	0.0342379	450	7.60843e-05	7.71553e-05
		0.8892	2240	12	2228	24	2252	0.0106572	0.010643		0.9999	450.983	0.0171573	450.966	0.0343145	451	7.60854e-05	7.71553e-05
		0.8877	2241	12	2229	24	2253	0.0106525	0.010643		0.9999	451.983	0.0171956	451.966	0.0343911	452	7.60866e-05	7.71553e-05
		0.8868	2242	12	2230	24	2254	0.0106477	0.010643		0.9999	452.983	0.0172339	452.966	0.0344677	453	7.60877e-05	7.71553e-05
		0.8867	2243	12	2231	24	2255	0.010643	0.010643		0.9999	453.983	0.0172722	453.965	0.0345443	454	7.60888e-05	7.71553e-05
		0.8866	2243	13	2230	26	2256	0.0115248	0.0115146		0.9999	454.983	0.0173104	454.965	0.0346209	455	7.60899e-05	7.71553e-05
		0.8859	2244	13	2231	26	2257	0.0115197	0.0115146		0.9999	455.983	0.0173487	455.965	0.0346975	456	7.6091e-05	7.71553e-05
		0.8854	2245	13	2232	26	2258	0.0115146	0.0115146		0.9999	456.983	0.017387	456.965	0.0347741	457	7.60921e-05	7.71553e-05
		0.8842	2245	14	2231	28	2259	0.0123949	0.0123566		0.9999	457.983	0.0174253	457.965	0.0348507	458	7.60932e-05	7.71553e-05
		0.8841	2246	14	2232	28	2260	0.0123894	0.0123566		0.9999	458.983	0.0174637	458.965	0.0349273	459	7.60943e-05	7.71553e-05
		0.8829	2249	14	2235	28	2263	0.012373	0.0123566		0.9999	459.982	0.017502	459.965	0.0350039	460	7.60954e-05	7.71553e-05
		0.8817	2250	14	2236	28	2264	0.0123675	0.0123566		0.9999	460.982	0.0175403	460.965	0.0350805	461	7.60966e-05	7.71553e-05
		0.8813	2251	14	2237	28	2265	0.012362	0.0123566		0.9999	461.982	0.0175786	461.965	0.0351571	462	7.60977e-05	7.71553e-05
		0.8803	2252	14	2238	28	2266	0.0123566	0.0123566		0.9999	462.982	0.0176169	462.965	0.0352337	463	7.60988e-05	7.71553e-05
		0.8796	2252	15	2237	30	2267	0.0132333	0.0128755		0.9999	463.982	0.0176552	463.965	0.0353104	464	7.60999e-05	7.71553e-05
		0.8791	2253	15	2238	30	2268	0.0132275	0.0128755		0.9999	464.982	0.0176935	464.965	0.035387	465	7.6101e-05	7.71553e-05
		0.879	2254	15	2239	30	2269	0.0132217	0.0128755		0.9999	465.982	0.0177318	465.965	0.0354636	466	7.61021e-05	7.71553e-05
		0.8788	2255	15	2240	30	2270	0.0132159	0.0128755		0.9999	466.982	0.0177701	466.964	0.0355402	467	7.61032e-05	7.71553e-05
		0.8784	2256	15	2241	30	2271	0.01321	0.0128755		0.9999	467.982	0.0178084	467.964	0.0356168	468	7.61043e-05	7.71553e-05
		0.8766	2257	15	2242	30	2272	0.0132042	0.0128755		0.9999	468.982	0.0178467	468.964	0.0356935	469	7.61055e-05	7.71553e-05
		0.8765	2258	15	2243	30	2273	0.0131984	0.0128755		0.9999	469.982	0.017885	469.964	0.0357701	470	7.61066e-05	7.71553e-05
		0.8763	2259	15	2244	30	2274	0.0131926	0.0128755		0.9999	470.982	0.0179234	470.964	0.0358467	471	7.61077e-05	7.71553e-05
		0.8739	2260	15	2245	30	2275	0.0131868	0.0128755		0.9999	471.982	0.0179617	471.964	0.0359234	472	7.61088e-05	7.71553e-05
		0.8736	2261	15	2246	30	2276	0.013181	0.0128755		0.9999	472.982	0.018	472.964	0.036	473	7.61099e-05	7.71553e-05
		0.8728	2262	15	2247	30	2277	0.0131752	0.0128755		0.9999	473.982	0.0180383	473.964	0.0360766	474	7.6111e-05	7.71553e-05
		0.8727	2263	15	2248	30	2278	0.0131694	0.0128755		0.9999	474.982	0.0180766	474.964	0.0361533	475	7.61121e-05	7.71553e-05
		0.8725	2264	15	2249	30	2279	0.0131637	0.0128755		0.9999	475.982	0.018115	475.964	0.0362299	476	7.61132e-05	7.71553e-05
		0.8722	2265	15	2250	30	2280	0.0131579	0.0128755		0.9999	476.982	0.0181533	476.964	0.0363065	477	7.61144e-05	7.71553e-05
		0.8713	2266	15	2251	30	2281	0.0131521	0.0128755		0.9999	477.982	0.0181916	477.964	0.0363832	478	7.61155e-05	7.71553e-05
		0.8708	2267	15	2252	30	2282	0.0131464	0.0128755		0.9999	478.982	0.0182299	478.964	0.0364598	479	7.61166e-05	7.71553e-05
		0.8705	2268	15	2253	30	2283	0.0131406	0.0128755		0.9999	479.982	0.0182682	479.963	0.0365365	480	7.61177e-05	7.71553e-05
		0.8686	2269	15	2254	30	2284	0.0131349	0.0128755		0.9999	480.982	0.0183066	480.963	0.0366131	481	7.61188e-05	7.71553e-05
		0.8684	2270	15	2255	30	2285	0.0131291	0.0128755		0.9999	481.982	0.0183449	481.963	0.0366898	482	7.61199e-05	7.71553e-05
		0.868	2271	15	2256	30	2286	0.0131234	0.0128755		0.9999	482.982	0.0183832	482.963	0.0367665	483	7.6121e-05	7.71553e-05
		0.8664	2272	15	2257	30	2287	0.0131176	0.0128755		0.9999	483.982	0.0184216	483.963	0.0368431	484	7.61221e-05	7.71553e-05
		0.8659	2273	15	2258	30	2288	0.0131119	0.0128755		0.9999	484.982	0.0184599	484.963	0.0369198	485	7.61233e-05	7.71553e-05
		0.8657	2274	15	2259	30	2289	0.0131062	0.0128755		0.9999	485.982	0.0184982	485.963	0.0369964	486	7.61244e-05	7.71553e-05
		0.8651	2275	15	2260	30	2290	0.0131004	0.0128755		0.9999	486.981	0.0185366	486.963	0.0370731	487	7.61255e-05	7.71553e-05
		0.8643	2276	15	2261	30	2291	0.0130947	0.0128755		0.9999	487.981	0.0185749	487.963	0.0371498	488	7.61266e-05	7.71553e-05
		0.8632	2277	15	2262	30	2292	0.013089	0.0128755		0.9999	488.981	0.0186132	488.963	0.0372265	489	7.61277e-05	7.71553e-05
		0.8622	2278	15	2263	30	2293	0.0130833	0.0128755		0.9999	489.981	0.0186516	489.963	0.0373031	490	7.61288e-05	7.71553e-05
		0.8621	2279	15	2264	30	2294	0.0130776	0.0128755		0.9999	490.981	0.0186899	490.963	0.0373798	491	7.61299e-05	7.71553e-05
		0.8604	2280	15	2265	30	2295	0.0130719	0.0128755		0.9999	491.981	0.0187282	491.963	0.0374565	492	7.61311e-05	7.71553e-05
		0.86	2281	15	2266	30	2296	0.0130662	0.0128755		0.9999	492.981	0.0187666	492.962	0.0375332	493	7.61322e-05	7.71553e-05
		0.8594	2282	15	2267	30	2297	0.0130605	0.0128755		0.9999	493.981	0.0188049	493.962	0.0376098	494	7.61333e-05	7.71553e-05
		0.8591	2283	15	2268	30	2298	0.0130548	0.0128755		0.9999	494.981	0.0188433	494.962	0.0376865	495	7.61344e-05	7.71553e-05
		0.8589	2284	15	2269	30	2299	0.0130492	0.0128755		0.9999	495.981	0.0188816	495.962	0.0377632	496	7.61355e-05	7.71553e-05
		0.8582	2285	15	2270	30	2300	0.0130435	0.0128755		0.9999	496.981	0.01892	496.962	0.0378399	497	7.61366e-05	7.71553e-05
		0.8578	2286	15	2271	30	2301	0.0130378	0.0128755		0.9999	497.981	0.0189583	497.962	0.0379166	498	7.61377e-05	7.71553e-05
		0.8576	2287	15	2272	30	2302	0.0130321	0.0128755		0.9999	498.981	0.0189966	498.962	0.0379933	499	7.61389e-05	7.71553e-05
		0.8561	2288	15	2273	30	2303	0.0130265	0.0128755		0.9999	499.981	0.019035	499.962	0.03807	500	7.614e-05	7.71553e-05
		0.8556	2290	15	2275	30	2305	0.0130152	0.0128755		0.9999	500.981	0.0190733	500.962	0.0381467	501	7.61411e-05	7.71553e-05
		0.8553	2291	15	2276	30	2306	0.0130095	0.0128755		0.9999	501.981	0.0191117	501.962	0.0382234	502	7.61422e-05	7.71553e-05
		0.8548	2292	15	2277	30	2307	0.0130039	0.0128755		0.9999	502.981	0.01915	502.962	0.0383001	503	7.61433e-05	7.71553e-05
		0.8545	2293	15	2278	30	2308	0.0129983	0.0128755		0.9999	503.981	0.0191884	503.962	0.0383768	504	7.61444e-05	7.71553e-05
		0.8543	2294	15	2279	30	2309	0.0129926	0.0128755		0.9999	504.981	0.0192267	504.962	0.0384535	505	7.61455e-05	7.71553e-05
		0.8534	2295	15	2280	30	2310	0.012987	0.0128755		0.9999	505.981	0.0192651	505.961	0.0385302	506	7.61467e-05	7.71553e-05
		0.8529	2296	15	2281	30	2311	0.0129814	0.0128755		0.9999	506.981	0.0193035	506.961	0.0386069	507	7.61478e-05	7.71553e-05
		0.8512	2297	15	2282	30	2312	0.0129758	0.0128755		0.9999	507.981	0.0193418	507.961	0.0386836	508	7.61489e-05	7.71553e-05
		0.8504	2298	15	2283	30	2313	0.0129702	0.0128755		0.9999	508.981	0.0193802	508.961	0.0387604	509	7.615e-05	7.71553e-05
		0.8498	2299	15	2284	30	2314	0.0129646	0.0128755		0.9999	509.981	0.0194185	509.961	0.0388371	510	7.61511e-05	7.71553e-05
		0.8489	2300	15	2285	30	2315	0.012959	0.0128755		0.9999	510.981	0.0194569	510.961	0.0389138	511	7.61522e-05	7.71553e-05
		0.8469	2301	15	2286	30	2316	0.0129534	0.0128755		0.9999	511.981	0.0194953	511.961	0.0389905	512	7.61534e-05	7.71553e-05
		0.8466	2303	15	2288	30	2318	0.0129422	0.0128755		0.9999	512.98	0.0195336	512.961	0.0390672	513	7.61545e-05	7.71553e-05
		0.8464	2306	15	2291	30	2321	0.0129255	0.0128755		0.9999	513.98	0.019572	513.961	0.039144	514	7.61556e-05	7.71553e-05
		0.8461	2307	15	2292	30	2322	0.0129199	0.0128755		0.9999	514.98	0.0196104	514.961	0.0392207	515	7.61567e-05	7.71553e-05
		0.8442	2309	15	2294	30	2324	0.0129088	0.0128755		0.9999	515.98	0.0196487	515.961	0.0392974	516	7.61578e-05	7.71553e-05
		0.8433	2310	15	2295	30	2325	0.0129032	0.0128755		0.9999	516.98	0.0196871	516.961	0.0393742	517	7.61589e-05	7.71553e-05
		0.8432	2311	15	2296	30	2326	0.0128977	0.0128755		0.9999	517.98	0.0197255	517.961	0.0394509	518	7.61601e-05	7.71553e-05
		0.8422	2312	15	2297	30	2327	0.0128921	0.0128755		0.9999	518.98	0.0197638	518.96	0.0395276	519	7.61612e-05	7.71553e-05
		0.8419	2313	15	2298	30	2328	0.0128866	0.0128755		0.9999	519.98	0.0198022	519.96	0.0396044	520	7.61623e-05	7.71553e-05
		0.84	2314	15	2299	30	2329	0.0128811	0.0128755		0.9999	520.98	0.0198406	520.96	0.0396811	521	7.61634e-05	7.71553e-05
		0.8395	2315	15	2300	30	2330	0.0128755	0.0128755		0.9999	521.98	0.0198789	521.96	0.0397579	522	7.61645e-05	7.71553e-05
		0.8387	2316	16	2300	32	2332	0.0137221	0.0136928		0.9999	522.98	0.0199173	522.96	0.0398346	523	7.61656e-05	7.71553e-05
		0.8383	2317	16	2301	32	2333	0.0137162	0.0136928		0.9999	523.98	0.0199557	523.96	0.0399114	524	7.61668e-05	7.71553e-05
		0.837	2318	16	2302	32	2334	0.0137104	0.0136928		0.9999	524.98	0.0199941	524.96	0.0399881	525	7.61679e-05	7.71553e-05
		0.8366	2319	16	2303	32	2335	0.0137045	0.0136928		0.9999	525.98	0.0200324	525.96	0.0400649	526	7.6169e-05	7.71553e-05
		0.8364	2320	16	2304	32	2336	0.0136986	0.0136928		0.9999	526.98	0.0200708	526.96	0.0401417	527	7.61701e-05	7.71553e-05
		0.8346	2321	16	2305	32	2337	0.0136928	0.0136928		0.9999	527.98	0.0201092	527.96	0.0402184	528	7.61712e-05	7.71553e-05
		0.8342	2321	17	2304	34	2338	0.0145423	0.0144068		0.9999	528.98	0.0201476	528.96	0.0402952	529	7.61724e-05	7.71553e-05
		0.8337	2322	17	2305	34	2339	0.0145361	0.0144068		0.9999	529.98	0.020186	529.96	0.0403719	530	7.61735e-05	7.71553e-05
		0.8332	2323	17	2306	34	2340	0.0145299	0.0144068		0.9999	530.98	0.0202244	530.96	0.0404487	531	7.61746e-05	7.71553e-05
		0.8321	2324	17	2307	34	2341	0.0145237	0.0144068		0.9999	531.98	0.0202627	531.959	0.0405255	532	7.61757e-05	7.71553e-05
		0.8312	2325	17	2308	34	2342	0.0145175	0.0144068		0.9999	532.98	0.0203011	532.959	0.0406023	533	7.61768e-05	7.71553e-05
		0.8297	2326	17	2309	34	2343	0.0145113	0.0144068		0.9999	533.98	0.0203395	533.959	0.040679	534	7.6178e-05	7.71553e-05
		0.8296	2327	17	2310	34	2344	0.0145051	0.0144068		0.9999	534.98	0.0203779	534.959	0.0407558	535	7.61791e-05	7.71553e-05
		0.8294	2328	17	2311	34	2345	0.0144989	0.0144068		0.9999	535.98	0.0204163	535.959	0.0408326	536	7.61802e-05	7.71553e-05
		0.8284	2329	17	2312	34	2346	0.0144928	0.0144068		0.9999	536.98	0.0204547	536.959	0.0409094	537	7.61813e-05	7.71553e-05
		0.8282	2330	17	2313	34	2347	0.0144866	0.0144068		0.9999	537.98	0.0204931	537.959	0.0409862	538	7.61825e-05	7.71553e-05
		0.8271	2331	17	2314	34	2348	0.0144804	0.0144068		0.9999	538.979	0.0205315	538.959	0.0410629	539	7.61836e-05	7.71553e-05
		0.8261	2332	17	2315	34	2349	0.0144742	0.0144068		0.9999	539.979	0.0205699	539.959	0.0411397	540	7.61847e-05	7.71553e-05
		0.8251	2333	17	2316	34	2350	0.0144681	0.0144068		0.9999	540.979	0.0206083	540.959	0.0412165	541	7.61858e-05	7.71553e-05
		0.8249	2334	17	2317	34	2351	0.0144619	0.0144068		0.9999	541.979	0.0206467	541.959	0.0412933	542	7.6187e-05	7.71553e-05
		0.8245	2335	17	2318	34	2352	0.0144558	0.0144068		0.9999	542.979	0.0206851	542.959	0.0413701	543	7.61881e-05	7.71553e-05
		0.8225	2336	17	2319	34	2353	0.0144496	0.0144068		0.9999	543.979	0.0207235	543.959	0.0414469	544	7.61892e-05	7.71553e-05
		0.8221	2337	17	2320	34	2354	0.0144435	0.0144068		0.9999	544.979	0.0207619	544.958	0.0415237	545	7.61903e-05	7.71553e-05
		0.8219	2338	17	2321	34	2355	0.0144374	0.0144068		0.9999	545.979	0.0208003	545.958	0.0416005	546	7.61915e-05	7.71553e-05
		0.8201	2339	17	2322	34	2356	0.0144312	0.0144068		0.9999	546.979	0.0208387	546.958	0.0416773	547	7.61926e-05	7.71553e-05
		0.819	2340	17	2323	34	2357	0.0144251	0.0144068		0.9999	547.979	0.0208771	547.958	0.0417542	548	7.61937e-05	7.71553e-05
		0.8189	2341	17	2324	34	2358	0.014419	0.0144068		0.9999	548.979	0.0209155	548.958	0.041831	549	7.61948e-05	7.71553e-05
		0.8185	2342	17	2325	34	2359	0.0144129	0.0144068		0.9999	549.979	0.0209539	549.958	0.0419078	550	7.6196e-05	7.71553e-05
		0.8167	2343	17	2326	34	2360	0.0144068	0.0144068		0.9999	550.979	0.0209923	550.958	0.0419846	551	7.61971e-05	7.71553e-05
		0.8159	2343	18	2325	36	2361	0.0152478	0.015025		0.9999	551.979	0.0210307	551.958	0.0420614	552	7.61982e-05	7.71553e-05
		0.8157	2344	18	2326	36	2362	0.0152413	0.015025		0.9999	552.979	0.0210691	552.958	0.0421382	553	7.61994e-05	7.71553e-05
		0.814	2345	18	2327	36	2363	0.0152349	0.015025		0.9999	553.979	0.0211075	553.958	0.0422151	554	7.62005e-05	7.71553e-05
		0.8133	2346	18	2328	36	2364	0.0152284	0.015025		0.9999	554.979	0.021146	554.958	0.0422919	555	7.62016e-05	7.71553e-05
		0.8128	2347	18	2329	36	2365	0.015222	0.015025		0.9999	555.979	0.0211844	555.958	0.0423687	556	7.62028e-05	7.71553e-05
		0.8114	2348	18	2330	36	2366	0.0152156	0.015025		0.9999	556.979	0.0212228	556.958	0.0424456	557	7.62039e-05	7.71553e-05
		0.8113	2349	18	2331	36	2367	0.0152091	0.015025		0.9999	557.979	0.0212612	557.957	0.0425224	558	7.6205e-05	7.71553e-05
		0.8106	2350	18	2332	36	2368	0.0152027	0.015025		0.9999	558.979	0.0212996	558.957	0.0425992	559	7.62062e-05	7.71553e-05
		0.8097	2351	18	2333	36	2369	0.0151963	0.015025		0.9999	559.979	0.021338	559.957	0.0426761	560	7.62073e-05	7.71553e-05
		0.8086	2352	18	2334	36	2370	0.0151899	0.015025		0.9999	560.979	0.0213765	560.957	0.0427529	561	7.62084e-05	7.71553e-05
		0.8076	2353	18	2335	36	2371	0.0151835	0.015025		0.9999	561.979	0.0214149	561.957	0.0428298	562	7.62096e-05	7.71553e-05
		0.8066	2354	18	2336	36	2372	0.0151771	0.015025		0.9999	562.979	0.0214533	562.957	0.0429066	563	7.62107e-05	7.71553e-05
		0.8058	2355	18	2337	36	2373	0.0151707	0.015025		0.9999	563.979	0.0214917	563.957	0.0429835	564	7.62118e-05	7.71553e-05
		0.8035	2356	18	2338	36	2374	0.0151643	0.015025		0.9999	564.978	0.0215302	564.957	0.0430603	565	7.6213e-05	7.71553e-05
		0.8031	2357	18	2339	36	2375	0.0151579	0.015025		0.9999	565.978	0.0215686	565.957	0.0431372	566	7.62141e-05	7.71553e-05
		0.8008	2358	18	2340	36	2376	0.0151515	0.015025		0.9999	566.978	0.021607	566.957	0.0432141	567	7.62153e-05	7.71553e-05
		0.8003	2359	18	2341	36	2377	0.0151451	0.015025		0.9999	567.978	0.0216455	567.957	0.0432909	568	7.62164e-05	7.71553e-05
		0.8002	2360	18	2342	36	2378	0.0151388	0.015025		0.9999	568.978	0.0216839	568.957	0.0433678	569	7.62176e-05	7.71553e-05
		0.7977	2361	18	2343	36	2379	0.0151324	0.015025		0.9999	569.978	0.0217223	569.957	0.0434447	570	7.62187e-05	7.71553e-05
		0.7972	2362	18	2344	36	2380	0.0151261	0.015025		0.9999	570.978	0.0217608	570.956	0.0435215	571	7.62198e-05	7.71553e-05
		0.7962	2363	18	2345	36	2381	0.0151197	0.015025		0.9999	571.978	0.0217992	571.956	0.0435984	572	7.6221e-05	7.71553e-05
		0.7958	2364	18	2346	36	2382	0.0151134	0.015025		0.9999	572.978	0.0218376	572.956	0.0436753	573	7.62221e-05	7.71553e-05
		0.7941	2365	18	2347	36	2383	0.015107	0.015025		0.9999	573.978	0.0218761	573.956	0.0437522	574	7.62233e-05	7.71553e-05
		0.7938	2366	18	2348	36	2384	0.0151007	0.015025		0.9999	574.978	0.0219145	574.956	0.0438291	575	7.62244e-05	7.71553e-05
		0.7917	2367	18	2349	36	2385	0.0150943	0.015025		0.9999	575.978	0.021953	575.956	0.0439059	576	7.62256e-05	7.71553e-05
		0.7909	2368	18	2350	36	2386	0.015088	0.015025		0.9999	576.978	0.0219914	576.956	0.0439828	577	7.62267e-05	7.71553e-05
		0.7906	2369	18	2351	36	2387	0.0150817	0.015025		0.9999	577.978	0.0220299	577.956	0.0440597	578	7.62279e-05	7.71553e-05
		0.7888	2370	18	2352	36	2388	0.0150754	0.015025		0.9999	578.978	0.0220683	578.956	0.0441366	579	7.62291e-05	7.71553e-05
		0.7878	2371	18	2353	36	2389	0.0150691	0.015025		0.9999	579.978	0.0221068	579.956	0.0442135	580	7.62302e-05	7.71553e-05
		0.7877	2372	18	2354	36	2390	0.0150628	0.015025		0.9999	580.978	0.0221452	580.956	0.0442904	581	7.62314e-05	7.71553e-05
		0.7859	2373	18	2355	36	2391	0.0150565	0.015025		0.9999	581.978	0.0221837	581.956	0.0443673	582	7.62325e-05	7.71553e-05
		0.7858	2374	18	2356	36	2392	0.0150502	0.015025		0.9999	582.978	0.0222221	582.956	0.0444442	583	7.62337e-05	7.71553e-05
		0.7846	2375	18	2357	36	2393	0.0150439	0.015025		0.9999	583.978	0.0222606	583.955	0.0445212	584	7.62349e-05	7.71553e-05
		0.7836	2376	18	2358	36	2394	0.0150376	0.015025		0.9999	584.978	0.022299	584.955	0.0445981	585	7.6236e-05	7.71553e-05
		0.7828	2377	18	2359	36	2395	0.0150313	0.015025		0.9999	585.978	0.0223375	585.955	0.044675	586	7.62372e-05	7.71553e-05
		0.7815	2378	18	2360	36	2396	0.015025	0.015025		0.9999	586.978	0.022376	586.955	0.0447519	587	7.62384e-05	7.71553e-05
		0.7794	2378	19	2359	38	2397	0.0158531	0.0156443		0.9999	587.978	0.0224144	587.955	0.0448288	588	7.62395e-05	7.71553e-05
		0.7784	2379	19	2360	38	2398	0.0158465	0.0156443		0.9999	588.978	0.0224529	588.955	0.0449058	589	7.62407e-05	7.71553e-05
		0.7768	2380	19	2361	38	2399	0.0158399	0.0156443		0.9999	589.978	0.0224914	589.955	0.0449827	590	7.62419e-05	7.71553e-05
		0.7755	2381	19	2362	38	2400	0.0158333	0.0156443		0.9999	590.977	0.0225298	590.955	0.0450596	591	7.6243e-05	7.71553e-05
		0.7753	2382	19	2363	38	2401	0.0158267	0.0156443		0.9999	591.977	0.0225683	591.955	0.0451366	592	7.62442e-05	7.71553e-05
		0.7752	2385	19	2366	38	2404	0.015807	0.0156443		0.9999	592.977	0.0226068	592.955	0.0452135	593	7.62454e-05	7.71553e-05
		0.7738	2386	19	2367	38	2405	0.0158004	0.0156443		0.9999	593.977	0.0226452	593.955	0.0452905	594	7.62466e-05	7.71553e-05
		0.7723	2387	19	2368	38	2406	0.0157938	0.0156443		0.9999	594.977	0.0226837	594.955	0.0453674	595	7.62478e-05	7.71553e-05
		0.7721	2388	19	2369	38	2407	0.0157873	0.0156443		0.9999	595.977	0.0227222	595.955	0.0454444	596	7.6249e-05	7.71553e-05
		0.7709	2389	19	2370	38	2408	0.0157807	0.0156443		0.9999	596.977	0.0227607	596.954	0.0455213	597	7.62501e-05	7.71553e-05
		0.7707	2390	19	2371	38	2409	0.0157742	0.0156443		0.9999	597.977	0.0227991	597.954	0.0455983	598	7.62513e-05	7.71553e-05
		0.7706	2391	19	2372	38	2410	0.0157676	0.0156443		0.9999	598.977	0.0228376	598.954	0.0456753	599	7.62525e-05	7.71553e-05
		0.7697	2392	19	2373	38	2411	0.0157611	0.0156443		0.9999	599.977	0.0228761	599.954	0.0457522	600	7.62537e-05	7.71553e-05
		0.769	2393	19	2374	38	2412	0.0157546	0.0156443		0.9999	600.977	0.0229146	600.954	0.0458292	601	7.62549e-05	7.71553e-05
		0.7676	2394	19	2375	38	2413	0.015748	0.0156443		0.9999	601.977	0.0229531	601.954	0.0459062	602	7.62561e-05	7.71553e-05
		0.7665	2395	19	2376	38	2414	0.0157415	0.0156443		0.9999	602.977	0.0229916	602.954	0.0459832	603	7.62573e-05	7.71553e-05
		0.7659	2396	19	2377	38	2415	0.015735	0.0156443		0.9999	603.977	0.0230301	603.954	0.0460601	604	7.62585e-05	7.71553e-05
		0.7645	2397	19	2378	38	2416	0.0157285	0.0156443		0.9999	604.977	0.0230686	604.954	0.0461371	605	7.62597e-05	7.71553e-05
		0.7642	2398	19	2379	38	2417	0.015722	0.0156443		0.9999	605.977	0.0231071	605.954	0.0462141	606	7.62609e-05	7.71553e-05
		0.7629	2399	19	2380	38	2418	0.0157155	0.0156443		0.9999	606.977	0.0231456	606.954	0.0462911	607	7.62621e-05	7.71553e-05
		0.7622	2400	19	2381	38	2419	0.015709	0.0156443		0.9999	607.977	0.0231841	607.954	0.0463681	608	7.62634e-05	7.71553e-05
		0.7614	2401	19	2382	38	2420	0.0157025	0.0156443		0.9999	608.977	0.0232226	608.954	0.0464451	609	7.62646e-05	7.71553e-05
		0.7585	2404	19	2385	38	2423	0.015683	0.0156443		0.9999	609.977	0.0232611	609.953	0.0465221	610	7.62658e-05	7.71553e-05
		0.7582	2406	19	2387	38	2425	0.0156701	0.0156443		0.9999	610.977	0.0232996	610.953	0.0465992	611	7.6267e-05	7.71553e-05
		0.7577	2407	19	2388	38	2426	0.0156636	0.0156443		0.9999	611.977	0.0233381	611.953	0.0466762	612	7.62683e-05	7.71553e-05
		0.7567	2408	19	2389	38	2427	0.0156572	0.0156443		0.9999	612.977	0.0233766	612.953	0.0467532	613	7.62695e-05	7.71553e-05
		0.7559	2409	19	2390	38	2428	0.0156507	0.0156443		0.9999	613.977	0.0234151	613.953	0.0468302	614	7.62707e-05	7.71553e-05
		0.7532	2410	19	2391	38	2429	0.0156443	0.0156443		0.9999	614.977	0.0234536	614.953	0.0469073	615	7.6272e-05	7.71553e-05
		0.7528	2410	20	2390	40	2430	0.0164609	0.0163733		0.9999	615.977	0.0234921	615.953	0.0469843	616	7.62732e-05	7.71553e-05
		0.7522	2412	20	2392	40	2432	0.0164474	0.0163733		0.9999	616.976	0.0235307	616.953	0.0470613	617	7.62744e-05	7.71553e-05
		0.7521	2413	20	2393	40	2433	0.0164406	0.0163733		0.9999	617.976	0.0235692	617.953	0.0471384	618	7.62757e-05	7.71553e-05
		0.7518	2414	20	2394	40	2434	0.0164339	0.0163733		0.9999	618.976	0.0236077	618.953	0.0472154	619	7.62769e-05	7.71553e-05
		0.7487	2415	20	2395	40	2435	0.0164271	0.0163733		0.9999	619.976	0.0236462	619.953	0.0472925	620	7.62782e-05	7.71553e-05
		0.7485	2416	20	2396	40	2436	0.0164204	0.0163733		0.9999	620.976	0.0236848	620.953	0.0473695	621	7.62795e-05	7.71553e-05
		0.7461	2418	20	2398	40	2438	0.0164069	0.0163733		0.9999	621.976	0.0237233	621.953	0.0474466	622	7.62807e-05	7.71553e-05
		0.7453	2419	20	2399	40	2439	0.0164002	0.0163733		0.9999	622.976	0.0237618	622.952	0.0475237	623	7.6282e-05	7.71553e-05
		0.742	2420	20	2400	40	2440	0.0163934	0.0163733		0.9999	623.976	0.0238004	623.952	0.0476008	624	7.62833e-05	7.71553e-05
		0.7417	2421	20	2401	40	2441	0.0163867	0.0163733		0.9999	624.976	0.0238389	624.952	0.0476778	625	7.62846e-05	7.71553e-05
		0.7411	2422	20	2402	40	2442	0.01638	0.0163733		0.9999	625.976	0.0238775	625.952	0.0477549	626	7.62858e-05	7.71553e-05
		0.7395	2423	20	2403	40	2443	0.0163733	0.0163733		0.9999	626.976	0.023916	626.952	0.047832	627	7.62871e-05	7.71553e-05
		0.7387	2424	21	2403	42	2445	0.0171779	0.0171359		0.9999	627.976	0.0239546	627.952	0.0479091	628	7.62884e-05	7.71553e-05
		0.7361	2425	21	2404	42	2446	0.0171709	0.0171359		0.9999	628.976	0.0239931	628.952	0.0479862	629	7.62897e-05	7.71553e-05
		0.7358	2426	21	2405	42	2447	0.0171639	0.0171359		0.9999	629.976	0.0240317	629.952	0.0480633	630	7.6291e-05	7.71553e-05
		0.7351	2428	21	2407	42	2449	0.0171499	0.0171359		0.9999	630.976	0.0240702	630.952	0.0481405	631	7.62923e-05	7.71553e-05
		0.735	2429	21	2408	42	2450	0.0171429	0.0171359		0.9999	631.976	0.0241088	631.952	0.0482176	632	7.62936e-05	7.71553e-05
		0.7349	2430	21	2409	42	2451	0.0171359	0.0171359		0.9999	632.976	0.0241473	632.952	0.0482947	633	7.62949e-05	7.71553e-05
		0.7329	2430	22	2408	44	2452	0.0179445	0.0179007		0.9999	633.976	0.0241859	633.952	0.0483718	634	7.62963e-05	7.71553e-05
		0.73	2431	22	2409	44	2453	0.0179372	0.0179007		0.9999	634.976	0.0242245	634.952	0.048449	635	7.62976e-05	7.71553e-05
		0.729	2432	22	2410	44	2454	0.0179299	0.0179007		0.9999	635.976	0.0242631	635.951	0.0485261	636	7.62989e-05	7.71553e-05
		0.7286	2433	22	2411	44	2455	0.0179226	0.0179007		0.9999	636.976	0.0243016	636.951	0.0486033	637	7.63003e-05	7.71553e-05
		0.7271	2434	22	2412	44	2456	0.0179153	0.0179007		0.9999	637.976	0.0243402	637.951	0.0486804	638	7.63016e-05	7.71553e-05
		0.726	2435	22	2413	44	2457	0.017908	0.0179007		0.9999	638.976	0.0243788	638.951	0.0487576	639	7.6303e-05	7.71553e-05
		0.7254	2436	22	2414	44	2458	0.0179007	0.0179007		0.9999	639.976	0.0244174	639.951	0.0488348	640	7.63043e-05	7.71553e-05
		0.7242	2436	23	2413	46	2459	0.0187068	0.0186386		0.9999	640.976	0.024456	640.951	0.0489119	641	7.63057e-05	7.71553e-05
		0.7228	2437	23	2414	46	2460	0.0186992	0.0186386		0.9999	641.976	0.0244946	641.951	0.0489891	642	7.63071e-05	7.71553e-05
		0.7214	2438	23	2415	46	2461	0.0186916	0.0186386		0.9999	642.975	0.0245332	642.951	0.0490663	643	7.63084e-05	7.71553e-05
		0.7207	2439	23	2416	46	2462	0.018684	0.0186386		0.9999	643.975	0.0245718	643.951	0.0491435	644	7.63098e-05	7.71553e-05
		0.7184	2440	23	2417	46	2463	0.0186764	0.0186386		0.9999	644.975	0.0246104	644.951	0.0492207	645	7.63112e-05	7.71553e-05
		0.7166	2441	23	2418	46	2464	0.0186688	0.0186386		0.9999	645.975	0.024649	645.951	0.0492979	646	7.63126e-05	7.71553e-05
		0.7159	2442	23	2419	46	2465	0.0186613	0.0186386		0.9999	646.975	0.0246876	646.951	0.0493752	647	7.6314e-05	7.71553e-05
		0.7158	2443	23	2420	46	2466	0.0186537	0.0186386		0.9999	647.975	0.0247262	647.951	0.0494524	648	7.63154e-05	7.71553e-05
		0.7149	2444	23	2421	46	2467	0.0186461	0.0186386		0.9999	648.975	0.0247648	648.95	0.0495296	649	7.63168e-05	7.71553e-05
		0.7114	2445	23	2422	46	2468	0.0186386	0.0186386		0.9999	649.975	0.0248034	649.95	0.0496069	650	7.63183e-05	7.71553e-05
		0.711	2445	24	2421	48	2469	0.0194411	0.0192154		0.9999	650.975	0.0248421	650.95	0.0496841	651	7.63197e-05	7.71553e-05
		0.7104	2446	24	2422	48	2470	0.0194332	0.0192154		0.9999	651.975	0.0248807	651.95	0.0497614	652	7.63212e-05	7.71553e-05
		0.7103	2448	24	2424	48	2472	0.0194175	0.0192154		0.9999	652.975	0.0249193	652.95	0.0498387	653	7.63226e-05	7.71553e-05
		0.709	2449	24	2425	48	2473	0.0194096	0.0192154		0.9999	653.975	0.024958	653.95	0.0499159	654	7.63241e-05	7.71553e-05
		0.7079	2450	24	2426	48	2474	0.0194018	0.0192154		0.9999	654.975	0.0249966	654.95	0.0499932	655	7.63255e-05	7.71553e-05
		0.7077	2451	24	2427	48	2475	0.0193939	0.0192154		0.9999	655.975	0.0250353	655.95	0.0500705	656	7.6327e-05	7.71553e-05
		0.7061	2452	24	2428	48	2476	0.0193861	0.0192154		0.9999	656.975	0.0250739	656.95	0.0501478	657	7.63285e-05	7.71553e-05
		0.7056	2453	24	2429	48	2477	0.0193783	0.0192154		0.9999	657.975	0.0251126	657.95	0.0502251	658	7.633e-05	7.71553e-05
		0.705	2454	24	2430	48	2478	0.0193705	0.0192154		0.9999	658.975	0.0251512	658.95	0.0503025	659	7.63315e-05	7.71553e-05
		0.7044	2455	24	2431	48	2479	0.0193626	0.0192154		0.9999	659.975	0.0251899	659.95	0.0503798	660	7.6333e-05	7.71553e-05
		0.7039	2456	24	2432	48	2480	0.0193548	0.0192154		0.9999	660.975	0.0252286	660.95	0.0504571	661	7.63345e-05	7.71553e-05
		0.7024	2457	24	2433	48	2481	0.019347	0.0192154		0.9999	661.975	0.0252672	661.949	0.0505345	662	7.63361e-05	7.71553e-05
		0.7023	2458	24	2434	48	2482	0.0193392	0.0192154		0.9999	662.975	0.0253059	662.949	0.0506118	663	7.63376e-05	7.71553e-05
		0.7012	2459	24	2435	48	2483	0.0193315	0.0192154		0.9999	663.975	0.0253446	663.949	0.0506892	664	7.63392e-05	7.71553e-05
		0.7009	2460	24	2436	48	2484	0.0193237	0.0192154		0.9999	664.975	0.0253833	664.949	0.0507666	665	7.63407e-05	7.71553e-05
		0.6998	2461	24	2437	48	2485	0.0193159	0.0192154		0.9999	665.975	0.025422	665.949	0.050844	666	7.63423e-05	7.71553e-05
		0.6975	2462	24	2438	48	2486	0.0193081	0.0192154		0.9999	666.975	0.0254607	666.949	0.0509214	667	7.63439e-05	7.71553e-05
		0.6974	2466	24	2442	48	2490	0.0192771	0.0192154		0.9999	667.975	0.0254994	667.949	0.0509988	668	7.63455e-05	7.71553e-05
		0.6973	2467	24	2443	48	2491	0.0192694	0.0192154		0.9999	668.974	0.0255381	668.949	0.0510762	669	7.63471e-05	7.71553e-05
		0.6972	2468	24	2444	48	2492	0.0192616	0.0192154		0.9999	669.974	0.0255768	669.949	0.0511537	670	7.63487e-05	7.71553e-05
		0.6962	2469	24	2445	48	2493	0.0192539	0.0192154		0.9999	670.974	0.0256156	670.949	0.0512311	671	7.63504e-05	7.71553e-05
		0.6953	2470	24	2446	48	2494	0.0192462	0.0192154		0.9999	671.974	0.0256543	671.949	0.0513086	672	7.6352e-05	7.71553e-05
		0.6946	2471	24	2447	48	2495	0.0192385	0.0192154		0.9999	672.974	0.025693	672.949	0.051386	673	7.63537e-05	7.71553e-05
		0.6938	2472	24	2448	48	2496	0.0192308	0.0192154		0.9999	673.974	0.0257318	673.949	0.0514635	674	7.63554e-05	7.71553e-05
		0.6921	2473	24	2449	48	2497	0.0192231	0.0192154		0.9999	674.974	0.0257705	674.948	0.051541	675	7.63571e-05	7.71553e-05
		0.6909	2474	24	2450	48	2498	0.0192154	0.0192154		0.9999	675.974	0.0258093	675.948	0.0516185	676	7.63588e-05	7.71553e-05
		0.6902	2474	25	2449	50	2499	0.020008	0.020008		0.9999	676.974	0.025848	676.948	0.051696	677	7.63605e-05	7.71553e-05
		0.6896	2474	26	2448	52	2500	0.0208	0.0207006		0.9999	677.974	0.0258868	677.948	0.0517736	678	7.63622e-05	7.71553e-05
		0.6871	2475	26	2449	52	2501	0.0207917	0.0207006		0.9999	678.974	0.0259256	678.948	0.0518511	679	7.63639e-05	7.71553e-05
		0.6866	2476	26	2450	52	2502	0.0207834	0.0207006		0.9999	679.974	0.0259643	679.948	0.0519287	680	7.63657e-05	7.71553e-05
		0.6846	2477	26	2451	52	2503	0.0207751	0.0207006		0.9999	680.974	0.0260031	680.948	0.0520062	681	7.63675e-05	7.71553e-05
		0.6844	2478	26	2452	52	2504	0.0207668	0.0207006		0.9999	681.974	0.0260419	681.948	0.0520838	682	7.63692e-05	7.71553e-05
		0.683	2479	26	2453	52	2505	0.0207585	0.0207006		0.9999	682.974	0.0260807	682.948	0.0521614	683	7.6371e-05	7.71553e-05
		0.6811	2480	26	2454	52	2506	0.0207502	0.0207006		0.9999	683.974	0.0261195	683.948	0.052239	684	7.63729e-05	7.71553e-05
		0.6786	2481	26	2455	52	2507	0.0207419	0.0207006		0.9999	684.974	0.0261583	684.948	0.0523167	685	7.63747e-05	7.71553e-05
		0.6777	2482	26	2456	52	2508	0.0207337	0.0207006		0.9999	685.974	0.0261972	685.948	0.0523943	686	7.63765e-05	7.71553e-05
		0.6776	2483	26	2457	52	2509	0.0207254	0.0207006		0.9999	686.974	0.026236	686.948	0.052472	687	7.63784e-05	7.71553e-05
		0.6775	2484	26	2458	52	2510	0.0207171	0.0207006		0.9999	687.974	0.0262748	687.947	0.0525496	688	7.63803e-05	7.71553e-05
		0.6765	2485	26	2459	52	2511	0.0207089	0.0207006		0.9999	688.974	0.0263137	688.947	0.0526273	689	7.63822e-05	7.71553e-05
		0.6763	2486	26	2460	52	2512	0.0207006	0.0207006		0.9999	689.974	0.0263525	689.947	0.052705	690	7.63841e-05	7.71553e-05
		0.6761	2486	27	2459	54	2513	0.0214883	0.0213777		0.9999	690.974	0.0263914	690.947	0.0527828	691	7.6386e-05	7.71553e-05
		0.6751	2487	27	2460	54	2514	0.0214797	0.0213777		0.9999	691.974	0.0264302	691.947	0.0528605	692	7.6388e-05	7.71553e-05
		0.6748	2488	27	2461	54	2515	0.0214712	0.0213777		0.9999	692.974	0.0264691	692.947	0.0529382	693	7.639e-05	7.71553e-05
		0.6705	2489	27	2462	54	2516	0.0214626	0.0213777		0.9999	693.973	0.026508	693.947	0.053016	694	7.6392e-05	7.71553e-05
		0.6684	2490	27	2463	54	2517	0.0214541	0.0213777		0.9999	694.973	0.0265469	694.947	0.0530938	695	7.6394e-05	7.71553e-05
		0.666	2491	27	2464	54	2518	0.0214456	0.0213777		0.9999	695.973	0.0265858	695.947	0.0531716	696	7.6396e-05	7.71553e-05
		0.6658	2492	27	2465	54	2519	0.0214371	0.0213777		0.9999	696.973	0.0266247	696.947	0.0532494	697	7.6398e-05	7.71553e-05
		0.6647	2493	27	2466	54	2520	0.0214286	0.0213777		0.9999	697.973	0.0266636	697.947	0.0533273	698	7.64001e-05	7.71553e-05
		0.6646	2494	27	2467	54	2521	0.0214201	0.0213777		0.9999	698.973	0.0267026	698.947	0.0534051	699	7.64022e-05	7.71553e-05
		0.6641	2496	27	2469	54	2523	0.0214031	0.0213777		0.9999	699.973	0.0267415	699.947	0.053483	700	7.64043e-05	7.71553e-05
		0.6638	2497	27	2470	54	2524	0.0213946	0.0213777		0.9999	700.973	0.0267805	700.946	0.0535609	701	7.64064e-05	7.71553e-05
		0.6628	2498	27	2471	54	2525	0.0213861	0.0213777		0.9999	701.973	0.0268194	701.946	0.0536388	702	7.64086e-05	7.71553e-05
		0.6617	2499	27	2472	54	2526	0.0213777	0.0213777		0.9999	702.973	0.0268584	702.946	0.0537168	703	7.64108e-05	7.71553e-05
		0.661	2499	28	2471	56	2527	0.0221607	0.0221607		0.9999	703.973	0.0268974	703.946	0.0537947	704	7.6413e-05	7.71553e-05
		0.6595	2499	29	2470	58	2528	0.022943	0.0228346		0.9999	704.973	0.0269364	704.946	0.0538727	705	7.64152e-05	7.71553e-05
		0.6574	2500	29	2471	58	2529	0.022934	0.0228346		0.9999	705.973	0.0269754	705.946	0.0539507	706	7.64174e-05	7.71553e-05
		0.6573	2501	29	2472	58	2530	0.0229249	0.0228346		0.9999	706.973	0.0270144	706.946	0.0540287	707	7.64197e-05	7.71553e-05
		0.6555	2502	29	2473	58	2531	0.0229158	0.0228346		0.9999	707.973	0.0270534	707.946	0.0541068	708	7.6422e-05	7.71553e-05
		0.6554	2503	29	2474	58	2532	0.0229068	0.0228346		0.9999	708.973	0.0270924	708.946	0.0541849	709	7.64243e-05	7.71553e-05
		0.6553	2504	29	2475	58	2533	0.0228977	0.0228346		0.9999	709.973	0.0271315	709.946	0.0542629	710	7.64267e-05	7.71553e-05
		0.6544	2505	29	2476	58	2534	0.0228887	0.0228346		0.9999	710.973	0.0271705	710.946	0.0543411	711	7.6429e-05	7.71553e-05
		0.6536	2506	29	2477	58	2535	0.0228797	0.0228346		0.9999	711.973	0.0272096	711.946	0.0544192	712	7.64314e-05	7.71553e-05
		0.6532	2507	29	2478	58	2536	0.0228707	0.0228346		0.9999	712.973	0.0272487	712.946	0.0544973	713	7.64339e-05	7.71553e-05
		0.6504	2508	29	2479	58	2537	0.0228616	0.0228346		0.9999	713.973	0.0272878	713.945	0.0545755	714	7.64363e-05	7.71553e-05
		0.6503	2509	29	2480	58	2538	0.0228526	0.0228346		0.9999	714.973	0.0273269	714.945	0.0546537	715	7.64388e-05	7.71553e-05
		0.6461	2510	29	2481	58	2539	0.0228436	0.0228346		0.9999	715.973	0.027366	715.945	0.054732	716	7.64413e-05	7.71553e-05
		0.6452	2511	29	2482	58	2540	0.0228346	0.0228346		0.9999	716.973	0.0274051	716.945	0.0548102	717	7.64438e-05	7.71553e-05
		0.6451	2511	30	2481	60	2541	0.0236128	0.0235571		0.9999	717.973	0.0274443	717.945	0.0548885	718	7.64464e-05	7.71553e-05
		0.6433	2514	30	2484	60	2544	0.0235849	0.0235571		0.9999	718.973	0.0274834	718.945	0.0549668	719	7.6449e-05	7.71553e-05
		0.6432	2515	30	2485	60	2545	0.0235756	0.0235571		0.9999	719.972	0.0275226	719.945	0.0550452	720	7.64516e-05	7.71553e-05
		0.6431	2516	30	2486	60	2546	0.0235664	0.0235571		0.9999	720.972	0.0275618	720.945	0.0551235	721	7.64543e-05	7.71553e-05
		0.6424	2517	30	2487	60	2547	0.0235571	0.0235571		0.9999	721.972	0.027601	721.945	0.0552019	722	7.6457e-05	7.71553e-05
		0.6413	2517	31	2486	62	2548	0.0243328	0.0241151		0.9999	722.972	0.0276402	722.945	0.0552803	723	7.64597e-05	7.71553e-05
		0.6394	2518	31	2487	62	2549	0.0243233	0.0241151		0.9999	723.972	0.0276794	723.945	0.0553588	724	7.64624e-05	7.71553e-05
		0.6386	2519	31	2488	62	2550	0.0243137	0.0241151		0.9999	724.972	0.0277186	724.945	0.0554373	725	7.64652e-05	7.71553e-05
		0.6363	2520	31	2489	62	2551	0.0243042	0.0241151		0.9999	725.972	0.0277579	725.944	0.0555158	726	7.6468e-05	7.71553e-05
		0.636	2521	31	2490	62	2552	0.0242947	0.0241151		0.9999	726.972	0.0277972	726.944	0.0555943	727	7.64709e-05	7.71553e-05
		0.6347	2522	31	2491	62	2553	0.0242852	0.0241151		0.9999	727.972	0.0278364	727.944	0.0556729	728	7.64738e-05	7.71553e-05
		0.6343	2523	31	2492	62	2554	0.0242756	0.0241151		0.9999	728.972	0.0278757	728.944	0.0557515	729	7.64767e-05	7.71553e-05
		0.6337	2524	31	2493	62	2555	0.0242661	0.0241151		0.9999	729.972	0.0279151	729.944	0.0558301	730	7.64796e-05	7.71553e-05
		0.6311	2525	31	2494	62	2556	0.0242567	0.0241151		0.9999	730.972	0.0279544	730.944	0.0559088	731	7.64826e-05	7.71553e-05
		0.6294	2526	31	2495	62	2557	0.0242472	0.0241151		0.9999	731.972	0.0279937	731.944	0.0559875	732	7.64856e-05	7.71553e-05
		0.6292	2528	31	2497	62	2559	0.0242282	0.0241151		0.9999	732.972	0.0280331	732.944	0.0560662	733	7.64887e-05	7.71553e-05
		0.6288	2529	31	2498	62	2560	0.0242188	0.0241151		0.9999	733.972	0.0280725	733.944	0.056145	734	7.64918e-05	7.71553e-05
		0.6283	2530	31	2499	62	2561	0.0242093	0.0241151		0.9999	734.972	0.0281119	734.944	0.0562238	735	7.6495e-05	7.71553e-05
		0.6273	2531	31	2500	62	2562	0.0241998	0.0241151		0.9999	735.972	0.0281513	735.944	0.0563026	736	7.64981e-05	7.71553e-05
		0.6266	2532	31	2501	62	2563	0.0241904	0.0241151		0.9999	736.972	0.0281907	736.944	0.0563815	737	7.65014e-05	7.71553e-05
		0.6248	2533	31	2502	62	2564	0.024181	0.0241151		0.9999	737.972	0.0282302	737.944	0.0564604	738	7.65046e-05	7.71553e-05
		0.6245	2534	31	2503	62	2565	0.0241715	0.0241151		0.9999	738.972	0.0282697	738.943	0.0565394	739	7.65079e-05	7.71553e-05
		0.6244	2536	31	2505	62	2567	0.0241527	0.0241151		0.9999	739.972	0.0283092	739.943	0.0566183	740	7.65113e-05	7.71553e-05
		0.6236	2537	31	2506	62	2568	0.0241433	0.0241151		0.9999	740.972	0.0283487	740.943	0.0566974	741	7.65146e-05	7.71553e-05
		0.6231	2538	31	2507	62	2569	0.0241339	0.0241151		0.9999	741.972	0.0283882	741.943	0.0567764	742	7.65181e-05	7.71553e-05
		0.6221	2539	31	2508	62	2570	0.0241245	0.0241151		0.9999	742.972	0.0284278	742.943	0.0568555	743	7.65216e-05	7.71553e-05
		0.6205	2540	31	2509	62	2571	0.0241151	0.0241151		0.9999	743.972	0.0284673	743.943	0.0569347	744	7.65251e-05	7.71553e-05
		0.6198	2540	32	2508	64	2572	0.0248834	0.0246723		0.9999	744.971	0.0285069	744.943	0.0570138	745	7.65286e-05	7.71553e-05
		0.6189	2541	32	2509	64	2573	0.0248737	0.0246723		0.9999	745.971	0.0285465	745.943	0.0570931	746	7.65323e-05	7.71553e-05
		0.618	2542	32	2510	64	2574	0.024864	0.0246723		0.9999	746.971	0.0285862	746.943	0.0571723	747	7.65359e-05	7.71553e-05
		0.6163	2543	32	2511	64	2575	0.0248544	0.0246723		0.9999	747.971	0.0286258	747.943	0.0572516	748	7.65396e-05	7.71553e-05
		0.6161	2545	32	2513	64	2577	0.0248351	0.0246723		0.9999	748.971	0.0286655	748.943	0.057331	749	7.65434e-05	7.71553e-05
		0.616	2546	32	2514	64	2578	0.0248254	0.0246723		0.9999	749.971	0.0287052	749.943	0.0574104	750	7.65472e-05	7.71553e-05
		0.6147	2547	32	2515	64	2579	0.0248158	0.0246723		0.9999	750.971	0.0287449	750.943	0.0574898	751	7.6551e-05	7.71553e-05
		0.6137	2548	32	2516	64	2580	0.0248062	0.0246723		0.9999	751.971	0.0287847	751.942	0.0575693	752	7.65549e-05	7.71553e-05
		0.6131	2549	32	2517	64	2581	0.0247966	0.0246723		0.9999	752.971	0.0288244	752.942	0.0576488	753	7.65589e-05	7.71553e-05
		0.6117	2550	32	2518	64	2582	0.024787	0.0246723		0.9999	753.971	0.0288642	753.942	0.0577284	754	7.65629e-05	7.71553e-05
		0.6091	2551	32	2519	64	2583	0.0247774	0.0246723		0.9999	754.971	0.028904	754.942	0.0578081	755	7.6567e-05	7.71553e-05
		0.6084	2552	32	2520	64	2584	0.0247678	0.0246723		0.9999	755.971	0.0289439	755.942	0.0578877	756	7.65711e-05	7.71553e-05
		0.6077	2553	32	2521	64	2585	0.0247582	0.0246723		0.9999	756.971	0.0289837	756.942	0.0579675	757	7.65752e-05	7.71553e-05
		0.6052	2554	32	2522	64	2586	0.0247486	0.0246723		0.9999	757.971	0.0290236	757.942	0.0580472	758	7.65795e-05	7.71553e-05
		0.6046	2555	32	2523	64	2587	0.0247391	0.0246723		0.9999	758.971	0.0290635	758.942	0.0581271	759	7.65838e-05	7.71553e-05
		0.6036	2556	32	2524	64	2588	0.0247295	0.0246723		0.9999	759.971	0.0291035	759.942	0.0582069	760	7.65881e-05	7.71553e-05
		0.6032	2557	32	2525	64	2589	0.02472	0.0246723		0.9999	760.971	0.0291434	760.942	0.0582869	761	7.65925e-05	7.71553e-05
		0.6021	2558	32	2526	64	2590	0.0247104	0.0246723		0.9999	761.971	0.0291834	761.942	0.0583669	762	7.65969e-05	7.71553e-05
		0.6013	2559	32	2527	64	2591	0.0247009	0.0246723		0.9999	762.971	0.0292235	762.942	0.0584469	763	7.66015e-05	7.71553e-05
		0.6008	2560	32	2528	64	2592	0.0246914	0.0246723		0.9999	763.971	0.0292635	763.941	0.058527	764	7.6606e-05	7.71553e-05
		0.6006	2561	32	2529	64	2593	0.0246818	0.0246723		0.9999	764.971	0.0293036	764.941	0.0586072	765	7.66107e-05	7.71553e-05
		0.5992	2562	32	2530	64	2594	0.0246723	0.0246723		0.9999	765.971	0.0293437	765.941	0.0586874	766	7.66154e-05	7.71553e-05
		0.5991	2562	33	2529	66	2595	0.0254335	0.0249811		0.9999	766.971	0.0293838	766.941	0.0587677	767	7.66201e-05	7.71553e-05
		0.599	2563	33	2530	66	2596	0.0254237	0.0249811		0.9999	767.971	0.029424	767.941	0.058848	768	7.6625e-05	7.71553e-05
		0.5979	2564	33	2531	66	2597	0.0254139	0.0249811		0.9999	768.971	0.0294642	768.941	0.0589284	769	7.66299e-05	7.71553e-05
		0.5976	2565	33	2532	66	2598	0.0254042	0.0249811		0.9999	769.97	0.0295044	769.941	0.0590088	770	7.66348e-05	7.71553e-05
		0.5957	2566	33	2533	66	2599	0.0253944	0.0249811		0.9999	770.97	0.0295447	770.941	0.0590893	771	7.66399e-05	7.71553e-05
		0.5946	2567	33	2534	66	2600	0.0253846	0.0249811		0.9999	771.97	0.029585	771.941	0.0591699	772	7.6645e-05	7.71553e-05
		0.5932	2569	33	2536	66	2602	0.0253651	0.0249811		0.9999	772.97	0.0296253	772.941	0.0592506	773	7.66501e-05	7.71553e-05
		0.5924	2570	33	2537	66	2603	0.0253554	0.0249811		0.9999	773.97	0.0296656	773.941	0.0593313	774	7.66554e-05	7.71553e-05
		0.5903	2571	33	2538	66	2604	0.0253456	0.0249811		0.9999	774.97	0.029706	774.941	0.059412	775	7.66607e-05	7.71553e-05
		0.5895	2572	33	2539	66	2605	0.0253359	0.0249811		0.9999	775.97	0.0297464	775.941	0.0594929	776	7.66661e-05	7.71553e-05
		0.5889	2573	33	2540	66	2606	0.0253262	0.0249811		0.9999	776.97	0.0297869	776.94	0.0595738	777	7.66715e-05	7.71553e-05
		0.5874	2574	33	2541	66	2607	0.0253165	0.0249811		0.9999	777.97	0.0298274	777.94	0.0596548	778	7.66771e-05	7.71553e-05
		0.5857	2575	33	2542	66	2608	0.0253067	0.0249811		0.9999	778.97	0.0298679	778.94	0.0597358	779	7.66827e-05	7.71553e-05
		0.5846	2576	33	2543	66	2609	0.025297	0.0249811		0.9999	779.97	0.0299085	779.94	0.0598169	780	7.66884e-05	7.71553e-05
		0.584	2577	33	2544	66	2610	0.0252874	0.0249811		0.9999	780.97	0.0299491	780.94	0.0598981	781	7.66941e-05	7.71553e-05
		0.5833	2578	33	2545	66	2611	0.0252777	0.0249811		0.9999	781.97	0.0299897	781.94	0.0599794	782	7.67e-05	7.71553e-05
		0.5821	2579	33	2546	66	2612	0.025268	0.0249811		0.9999	782.97	0.0300304	782.94	0.0600607	783	7.67059e-05	7.71553e-05
		0.5819	2580	33	2547	66	2613	0.0252583	0.0249811		0.9999	783.97	0.0300711	783.94	0.0601421	784	7.67119e-05	7.71553e-05
		0.5791	2581	33	2548	66	2614	0.0252487	0.0249811		0.9999	784.97	0.0301118	784.94	0.0602236	785	7.6718e-05	7.71553e-05
		0.5785	2582	33	2549	66	2615	0.025239	0.0249811		0.9999	785.97	0.0301526	785.94	0.0603052	786	7.67241e-05	7.71553e-05
		0.5781	2583	33	2550	66	2616	0.0252294	0.0249811		0.9999	786.97	0.0301934	786.94	0.0603868	787	7.67304e-05	7.71553e-05
		0.5774	2584	33	2551	66	2617	0.0252197	0.0249811		0.9999	787.97	0.0302343	787.94	0.0604685	788	7.67367e-05	7.71553e-05
		0.5764	2585	33	2552	66	2618	0.0252101	0.0249811		0.9999	788.97	0.0302752	788.939	0.0605504	789	7.67432e-05	7.71553e-05
		0.5743	2586	33	2553	66	2619	0.0252005	0.0249811		0.9999	789.97	0.0303161	789.939	0.0606322	790	7.67497e-05	7.71553e-05
		0.5741	2587	33	2554	66	2620	0.0251908	0.0249811		0.9999	790.97	0.0303571	790.939	0.0607142	791	7.67563e-05	7.71553e-05
		0.5738	2588	33	2555	66	2621	0.0251812	0.0249811		0.9999	791.97	0.0303981	791.939	0.0607963	792	7.6763e-05	7.71553e-05
		0.5725	2589	33	2556	66	2622	0.0251716	0.0249811		0.9999	792.97	0.0304392	792.939	0.0608784	793	7.67698e-05	7.71553e-05
		0.5716	2590	33	2557	66	2623	0.025162	0.0249811		0.9999	793.97	0.0304803	793.939	0.0609607	794	7.67767e-05	7.71553e-05
		0.5711	2591	33	2558	66	2624	0.0251524	0.0249811		0.9999	794.969	0.0305215	794.939	0.061043	795	7.67836e-05	7.71553e-05
		0.5692	2592	33	2559	66	2625	0.0251429	0.0249811		0.9999	795.969	0.0305627	795.939	0.0611254	796	7.67907e-05	7.71553e-05
		0.5682	2593	33	2560	66	2626	0.0251333	0.0249811		0.9999	796.969	0.030604	796.939	0.0612079	797	7.67979e-05	7.71553e-05
		0.5672	2594	33	2561	66	2627	0.0251237	0.0249811		0.9999	797.969	0.0306453	797.939	0.0612905	798	7.68052e-05	7.71553e-05
		0.5668	2595	33	2562	66	2628	0.0251142	0.0249811		0.9999	798.969	0.0306866	798.939	0.0613732	799	7.68125e-05	7.71553e-05
		0.5659	2596	33	2563	66	2629	0.0251046	0.0249811		0.9999	799.969	0.030728	799.939	0.061456	800	7.682e-05	7.71553e-05
		0.5646	2597	33	2564	66	2630	0.0250951	0.0249811		0.9999	800.969	0.0307694	800.938	0.0615389	801	7.68276e-05	7.71553e-05
		0.5638	2598	33	2565	66	2631	0.0250855	0.0249811		0.9999	801.969	0.0308109	801.938	0.0616219	802	7.68352e-05	7.71553e-05
		0.5634	2599	33	2566	66	2632	0.025076	0.0249811		0.9999	802.969	0.0308525	802.938	0.0617049	803	7.6843e-05	7.71553e-05
		0.5621	2600	33	2567	66	2633	0.0250665	0.0249811		0.9999	803.969	0.0308941	803.938	0.0617881	804	7.68509e-05	7.71553e-05
		0.5612	2601	33	2568	66	2634	0.0250569	0.0249811		0.9999	804.969	0.0309357	804.938	0.0618714	805	7.68589e-05	7.71553e-05
		0.5609	2602	33	2569	66	2635	0.0250474	0.0249811		0.9999	805.969	0.0309774	805.938	0.0619548	806	7.6867e-05	7.71553e-05
		0.5599	2603	33	2570	66	2636	0.0250379	0.0249811		0.9999	806.969	0.0310192	806.938	0.0620383	807	7.68752e-05	7.71553e-05
		0.5595	2604	33	2571	66	2637	0.0250284	0.0249811		0.9999	807.969	0.031061	807.938	0.0621219	808	7.68836e-05	7.71553e-05
		0.5583	2605	33	2572	66	2638	0.025019	0.0249811		0.9999	808.969	0.0311028	808.938	0.0622056	809	7.6892e-05	7.71553e-05
		0.5573	2607	33	2574	66	2640	0.025	0.0249811		0.9999	809.969	0.0311447	809.938	0.0622895	810	7.69006e-05	7.71553e-05
		0.557	2608	33	2575	66	2641	0.0249905	0.0249811		0.9999	810.969	0.0311867	810.938	0.0623734	811	7.69093e-05	7.71553e-05
		0.556	2609	33	2576	66	2642	0.0249811	0.0249811		0.9999	811.969	0.0312287	811.938	0.0624575	812	7.69181e-05	7.71553e-05
		0.5558	2609	34	2575	68	2643	0.0257283	0.0256507		0.9999	812.969	0.0312708	812.937	0.0625416	813	7.6927e-05	7.71553e-05
		0.5533	2610	34	2576	68	2644	0.0257186	0.0256507		0.9999	813.969	0.031313	813.937	0.0626259	814	7.6936e-05	7.71553e-05
		0.553	2611	34	2577	68	2645	0.0257089	0.0256507		0.9999	814.969	0.0313552	814.937	0.0627103	815	7.69452e-05	7.71553e-05
		0.5517	2612	34	2578	68	2646	0.0256992	0.0256507		0.9999	815.969	0.0313974	815.937	0.0627948	816	7.69545e-05	7.71553e-05
		0.5514	2613	34	2579	68	2647	0.0256895	0.0256507		0.9999	816.969	0.0314397	816.937	0.0628795	817	7.69639e-05	7.71553e-05
		0.5496	2614	34	2580	68	2648	0.0256798	0.0256507		0.9999	817.969	0.0314821	817.937	0.0629643	818	7.69734e-05	7.71553e-05
		0.5484	2615	34	2581	68	2649	0.0256701	0.0256507		0.9999	818.968	0.0315246	818.937	0.0630492	819	7.69831e-05	7.71553e-05
		0.5461	2616	34	2582	68	2650	0.0256604	0.0256507		0.9999	819.968	0.0315671	819.937	0.0631342	820	7.69929e-05	7.71553e-05
		0.5459	2617	34	2583	68	2651	0.0256507	0.0256507		0.9999	820.968	0.0316097	820.937	0.0632193	821	7.70028e-05	7.71553e-05
		0.5457	2617	35	2582	70	2652	0.0263952	0.0263753		0.9999	821.968	0.0316523	821.937	0.0633046	822	7.70129e-05	7.71553e-05
		0.5441	2618	35	2583	70	2653	0.0263852	0.0263753		0.9999	822.968	0.031695	822.937	0.06339	823	7.70231e-05	7.71553e-05
		0.5417	2619	35	2584	70	2654	0.0263753	0.0263753		0.9999	823.968	0.0317378	823.937	0.0634756	824	7.70335e-05	7.71553e-05
		0.5405	2619	37	2582	74	2656	0.0278614	0.0277882		0.9999	824.968	0.0317806	824.936	0.0635613	825	7.7044e-05	7.71553e-05
		0.5399	2620	37	2583	74	2657	0.027851	0.0277882		0.9999	825.968	0.0318235	825.936	0.0636471	826	7.70546e-05	7.71553e-05
		0.5387	2621	37	2584	74	2658	0.0278405	0.0277882		0.9999	826.968	0.0318665	826.936	0.063733	827	7.70654e-05	7.71553e-05
		0.5375	2622	37	2585	74	2659	0.02783	0.0277882		0.9999	827.968	0.0319096	827.936	0.0638191	828	7.70763e-05	7.71553e-05
		0.5372	2623	37	2586	74	2660	0.0278195	0.0277882		0.9999	828.968	0.0319527	828.936	0.0639054	829	7.70873e-05	7.71553e-05
		0.5357	2625	37	2588	74	2662	0.0277986	0.0277882		0.9999	829.968	0.0319959	829.936	0.0639918	830	7.70985e-05	7.71553e-05
		0.5354	2626	37	2589	74	2663	0.0277882	0.0277882		0.9999	830.968	0.0320392	830.936	0.0640783	831	7.71099e-05	7.71553e-05
		0.5342	2626	38	2588	76	2664	0.0285285	0.0285178		0.9999	831.968	0.0320825	831.936	0.064165	832	7.71214e-05	7.71553e-05
		0.5327	2627	38	2589	76	2665	0.0285178	0.0285178		0.9999	832.968	0.0321259	832.936	0.0642519	833	7.71331e-05	7.71553e-05
		0.5316	2627	39	2588	78	2666	0.0292573	0.0292463		0.9999	833.968	0.0321694	833.936	0.0643389	834	7.71449e-05	7.71553e-05
		0.5304	2628	39	2589	78	2667	0.0292463	0.0292463		0.9999	834.968	0.032213	834.936	0.064426	835	7.71569e-05	7.71553e-05
		0.5303	2628	40	2588	80	2668	0.029985	0.0297841		0.9999	835.968	0.0322567	835.935	0.0645133	836	7.7169e-05	7.71553e-05
		0.5294	2629	40	2589	80	2669	0.0299738	0.0297841		0.9999	836.968	0.0323004	836.935	0.0646008	837	7.71813e-05	7.71553e-05
		0.5293	2630	40	2590	80	2670	0.0299625	0.0297841		0.9999	837.968	0.0323442	837.935	0.0646884	838	7.71938e-05	7.71553e-05
		0.5292	2631	40	2591	80	2671	0.0299513	0.0297841		0.9999	838.968	0.0323881	838.935	0.0647762	839	7.72065e-05	7.71553e-05
		0.528	2632	40	2592	80	2672	0.0299401	0.0297841		0.9999	839.968	0.0324321	839.935	0.0648642	840	7.72193e-05	7.71553e-05
		0.5274	2633	40	2593	80	2673	0.0299289	0.0297841		0.9999	840.968	0.0324762	840.935	0.0649523	841	7.72322e-05	7.71553e-05
		0.5272	2634	40	2594	80	2674	0.0299177	0.0297841		0.9999	841.967	0.0325203	841.935	0.0650406	842	7.72454e-05	7.71553e-05
		0.5269	2635	40	2595	80	2675	0.0299065	0.0297841		0.9999	842.967	0.0325645	842.935	0.0651291	843	7.72587e-05	7.71553e-05
		0.5268	2637	40	2597	80	2677	0.0298842	0.0297841		0.9999	843.967	0.0326089	843.935	0.0652177	844	7.72722e-05	7.71553e-05
		0.5257	2638	40	2598	80	2678	0.029873	0.0297841		0.9999	844.967	0.0326533	844.935	0.0653066	845	7.72859e-05	7.71553e-05
		0.5253	2639	40	2599	80	2679	0.0298619	0.0297841		0.9999	845.967	0.0326978	845.935	0.0653956	846	7.72997e-05	7.71553e-05
		0.524	2643	40	2603	80	2683	0.0298174	0.0297841		0.9999	846.967	0.0327424	846.935	0.0654848	847	7.73138e-05	7.71553e-05
		0.5239	2644	40	2604	80	2684	0.0298063	0.0297841		0.9999	847.967	0.0327871	847.934	0.0655741	848	7.7328e-05	7.71553e-05
		0.5228	2645	40	2605	80	2685	0.0297952	0.0297841		0.9999	848.967	0.0328318	848.934	0.0656637	849	7.73424e-05	7.71553e-05
		0.5221	2646	40	2606	80	2686	0.0297841	0.0297841		0.9999	849.967	0.0328767	849.934	0.0657534	850	7.7357e-05	7.71553e-05
		0.5216	2646	41	2605	82	2687	0.0305173	0.0304719		0.9999	850.967	0.0329217	850.934	0.0658434	851	7.73718e-05	7.71553e-05
		0.5198	2647	41	2606	82	2688	0.030506	0.0304719		0.9999	851.967	0.0329668	851.934	0.0659335	852	7.73867e-05	7.71553e-05
		0.5194	2648	41	2607	82	2689	0.0304946	0.0304719		0.9999	852.967	0.0330119	852.934	0.0660238	853	7.74019e-05	7.71553e-05
		0.5187	2649	41	2608	82	2690	0.0304833	0.0304719		0.9999	853.967	0.0330572	853.934	0.0661144	854	7.74173e-05	7.71553e-05
		0.5184	2650	41	2609	82	2691	0.0304719	0.0304719		0.9999	854.967	0.0331025	854.934	0.0662051	855	7.74329e-05	7.71553e-05
		0.5176	2650	42	2608	84	2692	0.0312036	0.0311573		0.9999	855.967	0.033148	855.934	0.066296	856	7.74486e-05	7.71553e-05
		0.5164	2651	42	2609	84	2693	0.031192	0.0311573		0.9999	856.967	0.0331936	856.934	0.0663872	857	7.74646e-05	7.71553e-05
		0.5148	2652	42	2610	84	2694	0.0311804	0.0311573		0.9999	857.967	0.0332393	857.934	0.0664785	858	7.74808e-05	7.71553e-05
		0.5132	2654	42	2612	84	2696	0.0311573	0.0311573		0.9999	858.967	0.033285	858.933	0.0665701	859	7.74972e-05	7.71553e-05
		0.5118	2654	43	2611	86	2697	0.0318873	0.0318873		0.9999	859.967	0.0333309	859.933	0.0666619	860	7.75138e-05	7.71553e-05
		0.5112	2654	44	2610	88	2698	0.0326168	0.0325805		0.9999	860.967	0.0333769	860.933	0.0667539	861	7.75306e-05	7.71553e-05
		0.5102	2655	44	2611	88	2699	0.0326047	0.0325805		0.9999	861.967	0.033423	861.933	0.0668461	862	7.75477e-05	7.71553e-05
		0.5075	2656	44	2612	88	2700	0.0325926	0.0325805		0.9999	862.967	0.0334693	862.933	0.0669385	863	7.75649e-05	7.71553e-05
		0.5061	2657	44	2613	88	2701	0.0325805	0.0325805		0.9999	863.966	0.0335156	863.933	0.0670312	864	7.75824e-05	7.71553e-05
		0.5056	2657	45	2612	90	2702	0.0333087	0.033284		0.9998	864.966	0.033562	864.933	0.0671241	865	7.76001e-05	0.000105777
		0.5053	2658	45	2613	90	2703	0.0332963	0.033284		0.9998	865.966	0.0336086	865.933	0.0672172	866	7.7618e-05	0.000105777
		0.5051	2659	45	2614	90	2704	0.033284	0.033284		0.9998	866.966	0.0336553	866.933	0.0673106	867	7.76362e-05	0.000105777
		0.505	2659	46	2613	92	2705	0.0340111	0.033836		0.9998	867.966	0.0337021	867.933	0.0674042	868	7.76546e-05	0.000105777
		0.5046	2660	46	2614	92	2706	0.0339985	0.033836		0.9998	868.966	0.033749	868.933	0.067498	869	7.76732e-05	0.000105777
		0.504	2661	46	2615	92	2707	0.033986	0.033836		0.9998	869.966	0.033796	869.932	0.0675921	870	7.7692e-05	0.000105777
		0.5039	2662	46	2616	92	2708	0.0339734	0.033836		0.9998	870.966	0.0338432	870.932	0.0676864	871	7.77111e-05	0.000105777
		0.5027	2663	46	2617	92	2709	0.0339609	0.033836		0.9998	871.966	0.0338905	871.932	0.067781	872	7.77305e-05	0.000105777
		0.5016	2664	46	2618	92	2710	0.0339483	0.033836		0.9998	872.966	0.0339379	872.932	0.0678758	873	7.77501e-05	0.000105777
		0.5004	2666	46	2620	92	2712	0.0339233	0.033836		0.9998	873.966	0.0339854	873.932	0.0679709	874	7.77699e-05	0.000105777
		0.4985	2667	46	2621	92	2713	0.0339108	0.033836		0.9998	874.966	0.0340331	874.932	0.0680662	875	7.779e-05	0.000105777
		0.4982	2668	46	2622	92	2714	0.0338983	0.033836		0.9998	875.966	0.0340809	875.932	0.0681618	876	7.78103e-05	0.000105777
		0.4971	2669	46	2623	92	2715	0.0338858	0.033836		0.9998	876.966	0.0341288	876.932	0.0682577	877	7.78309e-05	0.000105777
		0.4968	2670	46	2624	92	2716	0.0338733	0.033836		0.9998	877.966	0.0341769	877.932	0.0683538	878	7.78517e-05	0.000105777
		0.496	2671	46	2625	92	2717	0.0338609	0.033836		0.9998	878.966	0.0342251	878.932	0.0684502	879	7.78728e-05	0.000105777
		0.4955	2672	46	2626	92	2718	0.0338484	0.033836		0.9998	879.966	0.0342734	879.931	0.0685469	880	7.78942e-05	0.000105777
		0.4949	2673	46	2627	92	2719	0.033836	0.033836		0.9998	880.966	0.0343219	880.931	0.0686438	881	7.79158e-05	0.000105777
		0.4933	2673	47	2626	94	2720	0.0345588	0.0344449		0.9998	881.966	0.0343705	881.931	0.0687411	882	7.79377e-05	0.000105777
		0.4915	2674	47	2627	94	2721	0.0345461	0.0344449		0.9998	882.966	0.0344193	882.931	0.0688386	883	7.79599e-05	0.000105777
		0.4906	2675	47	2628	94	2722	0.0345334	0.0344449		0.9998	883.966	0.0344682	883.931	0.0689364	884	7.79823e-05	0.000105777
		0.4904	2676	47	2629	94	2723	0.0345207	0.0344449		0.9998	884.965	0.0345172	884.931	0.0690345	885	7.8005e-05	0.000105777
		0.4899	2677	47	2630	94	2724	0.0345081	0.0344449		0.9998	885.965	0.0345664	885.931	0.0691329	886	7.8028e-05	0.000105777
		0.4897	2678	47	2631	94	2725	0.0344954	0.0344449		0.9998	886.965	0.0346158	886.931	0.0692315	887	7.80513e-05	0.000105777
		0.4889	2679	47	2632	94	2726	0.0344828	0.0344449		0.9998	887.965	0.0346653	887.931	0.0693305	888	7.80749e-05	0.000105777
		0.4882	2680	47	2633	94	2727	0.0344701	0.0344449		0.9998	888.965	0.0347149	888.931	0.0694298	889	7.80988e-05	0.000105777
		0.4871	2681	47	2634	94	2728	0.0344575	0.0344449		0.9998	889.965	0.0347647	889.93	0.0695294	890	7.81229e-05	0.000105777
		0.486	2682	47	2635	94	2729	0.0344449	0.0344449		0.9998	890.965	0.0348147	890.93	0.0696293	891	7.81474e-05	0.000105777
		0.4853	2682	48	2634	96	2730	0.0351648	0.0351648		0.9998	891.965	0.0348648	891.93	0.0697295	892	7.81721e-05	0.000105777
		0.4849	2682	49	2633	98	2731	0.0358843	0.0358843		0.9998	892.965	0.034915	892.93	0.0698301	893	7.81972e-05	0.000105777
		0.4815	2682	50	2632	100	2732	0.0366032	0.0365497		0.9998	893.965	0.0349655	893.93	0.0699309	894	7.82225e-05	0.000105777
		0.4811	2683	50	2633	100	2733	0.0365898	0.0365497		0.9998	894.965	0.0350161	894.93	0.0700321	895	7.82482e-05	0.000105777
		0.4807	2685	50	2635	100	2735	0.0365631	0.0365497		0.9998	895.965	0.0350668	895.93	0.0701336	896	7.82741e-05	0.000105777
		0.4793	2686	50	2636	100	2736	0.0365497	0.0365497		0.9998	896.965	0.0351177	896.93	0.0702355	897	7.83004e-05	0.000105777
		0.4782	2686	51	2635	102	2737	0.0372671	0.0371585		0.9998	897.965	0.0351688	897.93	0.0703377	898	7.8327e-05	0.000105777
		0.4766	2687	51	2636	102	2738	0.0372535	0.0371585		0.9998	898.965	0.0352201	898.93	0.0704402	899	7.8354e-05	0.000105777
		0.4758	2688	51	2637	102	2739	0.0372399	0.0371585		0.9998	899.965	0.0352715	899.929	0.0705431	900	7.83812e-05	0.000105777
		0.4756	2689	51	2638	102	2740	0.0372263	0.0371585		0.9998	900.965	0.0353232	900.929	0.0706463	901	7.84088e-05	0.000105777
		0.4753	2690	51	2639	102	2741	0.0372127	0.0371585		0.9998	901.965	0.0353749	901.929	0.0707499	902	7.84367e-05	0.000105777
		0.4749	2691	51	2640	102	2742	0.0371991	0.0371585		0.9998	902.965	0.0354269	902.929	0.0708538	903	7.84649e-05	0.000105777
		0.4738	2692	51	2641	102	2743	0.0371856	0.0371585		0.9998	903.965	0.0354791	903.929	0.0709581	904	7.84935e-05	0.000105777
		0.473	2693	51	2642	102	2744	0.037172	0.0371585		0.9998	904.964	0.0355314	904.929	0.0710628	905	7.85224e-05	0.000105777
		0.4728	2694	51	2643	102	2745	0.0371585	0.0371585		0.9998	905.964	0.0355839	905.929	0.0711678	906	7.85516e-05	0.000105777
		0.4724	2694	52	2642	104	2746	0.0378733	0.0377907		0.9998	906.964	0.0356366	906.929	0.0712732	907	7.85812e-05	0.000105777
		0.4717	2695	52	2643	104	2747	0.0378595	0.0377907		0.9998	907.964	0.0356895	907.929	0.071379	908	7.86112e-05	0.000105777
		0.4716	2696	52	2644	104	2748	0.0378457	0.0377907		0.9998	908.964	0.0357426	908.929	0.0714851	909	7.86415e-05	0.000105777
		0.4706	2697	52	2645	104	2749	0.0378319	0.0377907		0.9998	909.964	0.0357958	909.928	0.0715917	910	7.86722e-05	0.000105777
		0.469	2698	52	2646	104	2750	0.0378182	0.0377907		0.9998	910.964	0.0358493	910.928	0.0716986	911	7.87032e-05	0.000105777
		0.4684	2699	52	2647	104	2751	0.0378044	0.0377907		0.9998	911.964	0.035903	911.928	0.0718059	912	7.87346e-05	0.000105777
		0.4673	2700	52	2648	104	2752	0.0377907	0.0377907		0.9998	912.964	0.0359568	912.928	0.0719137	913	7.87663e-05	0.000105777
		0.467	2700	53	2647	106	2753	0.0385035	0.0384895		0.9998	913.964	0.0360109	913.928	0.0720218	914	7.87984e-05	0.000105777
		0.4656	2701	53	2648	106	2754	0.0384895	0.0384895		0.9998	914.964	0.0360652	914.928	0.0721303	915	7.88309e-05	0.000105777
		0.4641	2701	54	2647	108	2755	0.0392015	0.039173		0.9998	915.964	0.0361196	915.928	0.0722393	916	7.88638e-05	0.000105777
		0.463	2702	54	2648	108	2756	0.0391872	0.039173		0.9998	916.964	0.0361743	916.928	0.0723486	917	7.88971e-05	0.000105777
		0.4624	2703	54	2649	108	2757	0.039173	0.039173		0.9998	917.964	0.0362292	917.928	0.0724584	918	7.89307e-05	0.000105777
		0.4619	2703	55	2648	110	2758	0.039884	0.0398406		0.9998	918.964	0.0362843	918.927	0.0725686	919	7.89648e-05	0.000105777
		0.4608	2705	55	2650	110	2760	0.0398551	0.0398406		0.9998	919.964	0.0363396	919.927	0.0726793	920	7.89992e-05	0.000105777
		0.4597	2706	55	2651	110	2761	0.0398406	0.0398406		0.9998	920.964	0.0363952	920.927	0.0727903	921	7.9034e-05	0.000105777
		0.4588	2706	56	2650	112	2762	0.0405503	0.0404917		0.9998	921.964	0.0364509	921.927	0.0729018	922	7.90692e-05	0.000105777
		0.4581	2707	56	2651	112	2763	0.0405356	0.0404917		0.9998	922.963	0.0365069	922.927	0.0730138	923	7.91049e-05	0.000105777
		0.4573	2709	56	2653	112	2765	0.0405063	0.0404917		0.9998	923.963	0.0365631	923.927	0.0731262	924	7.91409e-05	0.000105777
		0.4565	2710	56	2654	112	2766	0.0404917	0.0404917		0.9998	924.963	0.0366195	924.927	0.0732391	925	7.91774e-05	0.000105777
		0.4554	2710	57	2653	114	2767	0.0411999	0.041185		0.9998	925.963	0.0366762	925.927	0.0733524	926	7.92142e-05	0.000105777
		0.4544	2711	57	2654	114	2768	0.041185	0.041185		0.9998	926.963	0.0367331	926.927	0.0734662	927	7.92515e-05	0.000105777
		0.4533	2711	58	2653	116	2769	0.0418924	0.0417416		0.9998	927.963	0.0367902	927.926	0.0735804	928	7.92892e-05	0.000105777
		0.4522	2712	58	2654	116	2770	0.0418773	0.0417416		0.9998	928.963	0.0368476	928.926	0.0736951	929	7.93274e-05	0.000105777
		0.4511	2713	58	2655	116	2771	0.0418621	0.0417416		0.9998	929.963	0.0369052	929.926	0.0738103	930	7.93659e-05	0.000105777
		0.451	2714	58	2656	116	2772	0.041847	0.0417416		0.9998	930.963	0.036963	930.926	0.073926	931	7.94049e-05	0.000105777
		0.4503	2715	58	2657	116	2773	0.041832	0.0417416		0.9998	931.963	0.0370211	931.926	0.0740422	932	7.94444e-05	0.000105777
		0.449	2716	58	2658	116	2774	0.0418169	0.0417416		0.9998	932.963	0.0370794	932.926	0.0741588	933	7.94843e-05	0.000105777
		0.4488	2717	58	2659	116	2775	0.0418018	0.0417416		0.9998	933.963	0.037138	933.926	0.074276	934	7.95246e-05	0.000105777
		0.4487	2718	58	2660	116	2776	0.0417867	0.0417416		0.9998	934.963	0.0371968	934.926	0.0743937	935	7.95654e-05	0.000105777
		0.4485	2719	58	2661	116	2777	0.0417717	0.0417416		0.9998	935.963	0.0372559	935.925	0.0745118	936	7.96067e-05	0.000105777
		0.4478	2721	58	2663	116	2779	0.0417416	0.0417416		0.9998	936.963	0.0373153	936.925	0.0746305	937	7.96484e-05	0.000105777
		0.4469	2721	59	2662	118	2780	0.042446	0.0424308		0.9998	937.963	0.0373749	937.925	0.0747497	938	7.96905e-05	0.000105777
		0.4465	2722	59	2663	118	2781	0.0424308	0.0424308		0.9998	938.963	0.0374347	938.925	0.0748695	939	7.97332e-05	0.000105777
		0.4464	2722	60	2662	120	2782	0.0431344	0.0429799		0.9998	939.963	0.0374949	939.925	0.0749897	940	7.97763e-05	0.000105777
		0.4458	2723	60	2663	120	2783	0.0431189	0.0429799		0.9998	940.962	0.0375553	940.925	0.0751105	941	7.98199e-05	0.000105777
		0.4448	2724	60	2664	120	2784	0.0431034	0.0429799		0.9998	941.962	0.0376159	941.925	0.0752318	942	7.9864e-05	0.000105777
		0.4443	2725	60	2665	120	2785	0.043088	0.0429799		0.9998	942.962	0.0376769	942.925	0.0753537	943	7.99085e-05	0.000105777
		0.4437	2726	60	2666	120	2786	0.0430725	0.0429799		0.9998	943.962	0.0377381	943.925	0.0754762	944	7.99536e-05	0.000105777
		0.4426	2727	60	2667	120	2787	0.0430571	0.0429799		0.9998	944.962	0.0377996	944.924	0.0755991	945	7.99991e-05	0.000105777
		0.4424	2728	60	2668	120	2788	0.0430416	0.0429799		0.9998	945.962	0.0378614	945.924	0.0757227	946	8.00451e-05	0.000105777
		0.4405	2729	60	2669	120	2789	0.0430262	0.0429799		0.9998	946.962	0.0379234	946.924	0.0758468	947	8.00917e-05	0.000105777
		0.4403	2730	60	2670	120	2790	0.0430108	0.0429799		0.9998	947.962	0.0379858	947.924	0.0759715	948	8.01387e-05	0.000105777
		0.4399	2731	60	2671	120	2791	0.0429953	0.0429799		0.9998	948.962	0.0380484	948.924	0.0760968	949	8.01863e-05	0.000105777
		0.4384	2732	60	2672	120	2792	0.0429799	0.0429799		0.9998	949.962	0.0381113	949.924	0.0762227	950	8.02344e-05	0.000105777
		0.4374	2732	61	2671	122	2793	0.0436806	0.0435559		0.9998	950.962	0.0381746	950.924	0.0763491	951	8.0283e-05	0.000105777
		0.4363	2733	61	2672	122	2794	0.043665	0.0435559		0.9997	951.962	0.0382381	951.924	0.0764762	952	8.03321e-05	0.000157695
		0.436	2734	61	2673	122	2795	0.0436494	0.0435559		0.9997	952.962	0.0383019	952.923	0.0766038	953	8.03818e-05	0.000157695
		0.4356	2735	61	2674	122	2796	0.0436338	0.0435559		0.9997	953.962	0.0383661	953.923	0.0767321	954	8.0432e-05	0.000157695
		0.4353	2736	61	2675	122	2797	0.0436182	0.0435559		0.9997	954.962	0.0384305	954.923	0.076861	955	8.04827e-05	0.000157695
		0.4337	2737	61	2676	122	2798	0.0436026	0.0435559		0.9997	955.962	0.0384953	955.923	0.0769905	956	8.0534e-05	0.000157695
		0.4332	2738	61	2677	122	2799	0.043587	0.0435559		0.9997	956.961	0.0385603	956.923	0.0771206	957	8.05858e-05	0.000157695
		0.4328	2739	61	2678	122	2800	0.0435714	0.0435559		0.9997	957.961	0.0386257	957.923	0.0772514	958	8.06382e-05	0.000157695
		0.4324	2740	61	2679	122	2801	0.0435559	0.0435559		0.9997	958.961	0.0386914	958.923	0.0773828	959	8.06912e-05	0.000157695
		0.4322	2740	62	2678	124	2802	0.0442541	0.0441595		0.9997	959.961	0.0387574	959.922	0.0775149	960	8.07447e-05	0.000157695
		0.4311	2741	62	2679	124	2803	0.0442383	0.0441595		0.9997	960.961	0.0388238	960.922	0.0776476	961	8.07987e-05	0.000157695
		0.4308	2742	62	2680	124	2804	0.0442225	0.0441595		0.9997	961.961	0.0388905	961.922	0.077781	962	8.08534e-05	0.000157695
		0.43	2743	62	2681	124	2805	0.0442068	0.0441595		0.9997	962.961	0.0389575	962.922	0.077915	963	8.09086e-05	0.000157695
		0.4297	2744	62	2682	124	2806	0.044191	0.0441595		0.9997	963.961	0.0390249	963.922	0.0780497	964	8.09644e-05	0.000157695
		0.4292	2745	62	2683	124	2807	0.0441753	0.0441595		0.9997	964.961	0.0390925	964.922	0.0781851	965	8.10208e-05	0.000157695
		0.4279	2746	62	2684	124	2808	0.0441595	0.0441595		0.9997	965.961	0.0391606	965.922	0.0783212	966	8.10778e-05	0.000157695
		0.4269	2746	63	2683	126	2809	0.0448558	0.0448558		0.9997	966.961	0.039229	966.922	0.0784579	967	8.11354e-05	0.000157695
		0.4266	2746	64	2682	128	2810	0.0455516	0.0454223		0.9997	967.961	0.0392977	967.921	0.0785954	968	8.11936e-05	0.000157695
		0.4238	2747	64	2683	128	2811	0.0455354	0.0454223		0.9997	968.961	0.0393668	968.921	0.0787336	969	8.12524e-05	0.000157695
		0.4235	2748	64	2684	128	2812	0.0455192	0.0454223		0.9997	969.961	0.0394362	969.921	0.0788725	970	8.13118e-05	0.000157695
		0.4227	2749	64	2685	128	2813	0.045503	0.0454223		0.9997	970.96	0.039506	970.921	0.0790121	971	8.13718e-05	0.000157695
		0.4217	2750	64	2686	128	2814	0.0454869	0.0454223		0.9997	971.96	0.0395762	971.921	0.0791524	972	8.14325e-05	0.000157695
		0.4213	2751	64	2687	128	2815	0.0454707	0.0454223		0.9997	972.96	0.0396467	972.921	0.0792935	973	8.14938e-05	0.000157695
		0.4207	2752	64	2688	128	2816	0.0454545	0.0454223		0.9997	973.96	0.0397176	973.921	0.0794353	974	8.15557e-05	0.000157695
		0.4204	2753	64	2689	128	2817	0.0454384	0.0454223		0.9997	974.96	0.0397889	974.92	0.0795778	975	8.16183e-05	0.000157695
		0.4186	2754	64	2690	128	2818	0.0454223	0.0454223		0.9997	975.96	0.0398606	975.92	0.0797211	976	8.16815e-05	0.000157695
		0.4158	2754	65	2689	130	2819	0.0461156	0.0461156		0.9997	976.96	0.0399326	976.92	0.0798652	977	8.17453e-05	0.000157695
		0.415	2755	66	2689	132	2821	0.0467919	0.0466431		0.9997	977.96	0.040005	977.92	0.08001	978	8.18098e-05	0.000157695
		0.4143	2756	66	2690	132	2822	0.0467753	0.0466431		0.9997	978.96	0.0400778	978.92	0.0801556	979	8.1875e-05	0.000157695
		0.4124	2757	66	2691	132	2823	0.0467588	0.0466431		0.9997	979.96	0.040151	979.92	0.080302	980	8.19408e-05	0.000157695
		0.4114	2758	66	2692	132	2824	0.0467422	0.0466431		0.9997	980.96	0.0402246	980.92	0.0804492	981	8.20073e-05	0.000157695
		0.4104	2759	66	2693	132	2825	0.0467257	0.0466431		0.9997	981.96	0.0402986	981.919	0.0805972	982	8.20745e-05	0.000157695
		0.4092	2760	66	2694	132	2826	0.0467091	0.0466431		0.9997	982.96	0.040373	982.919	0.080746	983	8.21424e-05	0.000157695
		0.4084	2761	66	2695	132	2827	0.0466926	0.0466431		0.9997	983.96	0.0404478	983.919	0.0808956	984	8.22109e-05	0.000157695
		0.4073	2762	66	2696	132	2828	0.0466761	0.0466431		0.9997	984.959	0.040523	984.919	0.081046	985	8.22802e-05	0.000157695
		0.4063	2763	66	2697	132	2829	0.0466596	0.0466431		0.9997	985.959	0.0405986	985.919	0.0811972	986	8.23501e-05	0.000157695
		0.4054	2764	66	2698	132	2830	0.0466431	0.0466431		0.9997	986.959	0.0406746	986.919	0.0813493	987	8.24208e-05	0.000157695
		0.4053	2765	67	2698	134	2832	0.0473164	0.0471997		0.9997	987.959	0.0407511	987.918	0.0815022	988	8.24921e-05	0.000157695
		0.4036	2766	67	2699	134	2833	0.0472997	0.0471997		0.9997	988.959	0.040828	988.918	0.081656	989	8.25642e-05	0.000157695
		0.4025	2768	67	2701	134	2835	0.0472663	0.0471997		0.9997	989.959	0.0409053	989.918	0.0818106	990	8.2637e-05	0.000157695
		0.4023	2769	67	2702	134	2836	0.0472496	0.0471997		0.9997	990.959	0.0409831	990.918	0.0819661	991	8.27105e-05	0.000157695
		0.4012	2770	67	2703	134	2837	0.047233	0.0471997		0.9997	991.959	0.0410612	991.918	0.0821225	992	8.27848e-05	0.000157695
		0.3987	2771	67	2704	134	2838	0.0472163	0.0471997		0.9997	992.959	0.0411399	992.918	0.0822797	993	8.28598e-05	0.000157695
		0.3986	2772	67	2705	134	2839	0.0471997	0.0471997		0.9997	993.959	0.0412189	993.918	0.0824379	994	8.29355e-05	0.000157695
		0.3982	2772	68	2704	136	2840	0.0478873	0.047736		0.9997	994.959	0.0412985	994.917	0.0825969	995	8.3012e-05	0.000157695
		0.3977	2773	68	2705	136	2841	0.0478705	0.047736		0.9997	995.959	0.0413784	995.917	0.0827569	996	8.30892e-05	0.000157695
		0.3971	2775	68	2707	136	2843	0.0478368	0.047736		0.9997	996.959	0.0414589	996.917	0.0829177	997	8.31672e-05	0.000157695
		0.3962	2776	68	2708	136	2844	0.04782	0.047736		0.9997	997.958	0.0415398	997.917	0.0830795	998	8.3246e-05	0.000157695
		0.3952	2777	68	2709	136	2845	0.0478032	0.047736		0.9997	998.958	0.0416211	998.917	0.0832422	999	8.33255e-05	0.000157695
		0.3948	2778	68	2710	136	2846	0.0477864	0.047736		0.9997	999.958	0.0417029	999.917	0.0834059	1000	8.34059e-05	0.000157695
		0.3912	2779	68	2711	136	2847	0.0477696	0.047736		0.9997	1000.96	0.0417852	1000.92	0.0835705	1001	8.3487e-05	0.000157695
		0.3909	2780	68	2712	136	2848	0.0477528	0.047736		0.9997	1001.96	0.041868	1001.92	0.083736	1002	8.35689e-05	0.000157695
		0.3905	2781	68	2713	136	2849	0.047736	0.047736		0.9997	1002.96	0.0419513	1002.92	0.0839025	1003	8.36516e-05	0.000157695
		0.3902	2781	69	2712	138	2850	0.0484211	0.0483363		0.9997	1003.96	0.042035	1003.92	0.08407	1004	8.37351e-05	0.000157695
		0.3891	2782	69	2713	138	2851	0.0484041	0.0483363		0.9997	1004.96	0.0421192	1004.92	0.0842385	1005	8.38194e-05	0.000157695
		0.3882	2783	69	2714	138	2852	0.0483871	0.0483363		0.9997	1005.96	0.042204	1005.92	0.084408	1006	8.39045e-05	0.000157695
		0.387	2784	69	2715	138	2853	0.0483701	0.0483363		0.9997	1006.96	0.0422892	1006.92	0.0845784	1007	8.39905e-05	0.000157695
		0.3856	2785	69	2716	138	2854	0.0483532	0.0483363		0.9997	1007.96	0.0423749	1007.92	0.0847499	1008	8.40773e-05	0.000157695
		0.3842	2786	69	2717	138	2855	0.0483363	0.0483363		0.9997	1008.96	0.0424612	1008.92	0.0849224	1009	8.41649e-05	0.000157695
		0.3835	2786	70	2716	140	2856	0.0490196	0.0490196		0.9997	1009.96	0.0425479	1009.91	0.0850959	1010	8.42533e-05	0.000157695
		0.3813	2786	71	2715	142	2857	0.0497025	0.0495983		0.9997	1010.96	0.0426352	1010.91	0.0852704	1011	8.43427e-05	0.000157695
		0.3798	2787	71	2716	142	2858	0.0496851	0.0495983		0.9997	1011.96	0.042723	1011.91	0.085446	1012	8.44328e-05	0.000157695
		0.3793	2788	71	2717	142	2859	0.0496677	0.0495983		0.9997	1012.96	0.0428113	1012.91	0.0856226	1013	8.45238e-05	0.000157695
		0.3783	2789	71	2718	142	2860	0.0496503	0.0495983		0.9997	1013.96	0.0429002	1013.91	0.0858003	1014	8.46157e-05	0.000157695
		0.3771	2790	71	2719	142	2861	0.049633	0.0495983		0.9997	1014.96	0.0429896	1014.91	0.0859791	1015	8.47085e-05	0.000157695
		0.377	2791	71	2720	142	2862	0.0496157	0.0495983		0.9997	1015.96	0.0430795	1015.91	0.086159	1016	8.48021e-05	0.000157695
		0.3754	2792	71	2721	142	2863	0.0495983	0.0495983		0.9997	1016.96	0.0431699	1016.91	0.0863399	1017	8.48967e-05	0.000157695
		0.3748	2792	72	2720	144	2864	0.0502793	0.0501742		0.9997	1017.96	0.043261	1017.91	0.0865219	1018	8.49921e-05	0.000157695
		0.3744	2793	72	2721	144	2865	0.0502618	0.0501742		0.9997	1018.96	0.0433525	1018.91	0.0867051	1019	8.50884e-05	0.000157695
		0.3724	2794	72	2722	144	2866	0.0502442	0.0501742		0.9997	1019.96	0.0434447	1019.91	0.0868893	1020	8.51856e-05	0.000157695
		0.3715	2795	72	2723	144	2867	0.0502267	0.0501742		0.9997	1020.96	0.0435374	1020.91	0.0870747	1021	8.52838e-05	0.000157695
		0.3708	2796	72	2724	144	2868	0.0502092	0.0501742		0.9997	1021.96	0.0436306	1021.91	0.0872612	1022	8.53828e-05	0.000157695
		0.3695	2797	72	2725	144	2869	0.0501917	0.0501742		0.9997	1022.96	0.0437245	1022.91	0.0874489	1023	8.54828e-05	0.000157695
		0.3686	2798	72	2726	144	2870	0.0501742	0.0501742		0.9997	1023.96	0.0438189	1023.91	0.0876377	1024	8.55837e-05	0.000157695
		0.3685	2798	73	2725	146	2871	0.0508534	0.0506593		0.9997	1024.96	0.0439139	1024.91	0.0878277	1025	8.56856e-05	0.000157695
		0.3671	2799	73	2726	146	2872	0.0508357	0.0506593		0.9997	1025.96	0.0440094	1025.91	0.0880189	1026	8.57884e-05	0.000157695
		0.3666	2800	73	2727	146	2873	0.050818	0.0506593		0.9997	1026.96	0.0441056	1026.91	0.0882112	1027	8.58921e-05	0.000157695
		0.3656	2801	73	2728	146	2874	0.0508003	0.0506593		0.9997	1027.96	0.0442024	1027.91	0.0884048	1028	8.59969e-05	0.000157695
		0.3637	2802	73	2729	146	2875	0.0507826	0.0506593		0.9997	1028.96	0.0442998	1028.91	0.0885995	1029	8.61025e-05	0.000157695
		0.3635	2803	73	2730	146	2876	0.050765	0.0506593		0.9997	1029.96	0.0443977	1029.91	0.0887955	1030	8.62092e-05	0.000157695
		0.3623	2804	73	2731	146	2877	0.0507473	0.0506593		0.9997	1030.96	0.0444963	1030.91	0.0889927	1031	8.63168e-05	0.000157695
		0.3604	2808	73	2735	146	2881	0.0506768	0.0506593		0.9997	1031.96	0.0445955	1031.91	0.0891911	1032	8.64255e-05	0.000157695
		0.3603	2809	73	2736	146	2882	0.0506593	0.0506593		0.9997	1032.96	0.0446954	1032.91	0.0893908	1033	8.65351e-05	0.000157695
		0.359	2809	74	2735	148	2883	0.0513354	0.0513354		0.9997	1033.96	0.0447958	1033.91	0.0895917	1034	8.66457e-05	0.000157695
		0.3589	2809	75	2734	150	2884	0.0520111	0.0518852		0.9997	1034.96	0.0448969	1034.91	0.0897939	1035	8.67574e-05	0.000157695
		0.3586	2810	75	2735	150	2885	0.0519931	0.0518852		0.9996	1035.96	0.0449987	1035.91	0.0899973	1036	8.687e-05	0.000251016
		0.357	2811	75	2736	150	2886	0.0519751	0.0518852		0.9996	1036.95	0.045101	1036.91	0.0902021	1037	8.69837e-05	0.000251016
		0.3556	2812	75	2737	150	2887	0.051957	0.0518852		0.9996	1037.95	0.0452041	1037.91	0.0904081	1038	8.70984e-05	0.000251016
		0.3535	2813	75	2738	150	2888	0.0519391	0.0518852		0.9996	1038.95	0.0453077	1038.91	0.0906155	1039	8.72141e-05	0.000251016
		0.3522	2814	75	2739	150	2889	0.0519211	0.0518852		0.9996	1039.95	0.0454121	1039.91	0.0908241	1040	8.73309e-05	0.000251016
		0.352	2815	75	2740	150	2890	0.0519031	0.0518852		0.9996	1040.95	0.0455171	1040.91	0.0910342	1041	8.74488e-05	0.000251016
		0.3507	2816	75	2741	150	2891	0.0518852	0.0518852		0.9996	1041.95	0.0456227	1041.91	0.0912455	1042	8.75677e-05	0.000251016
		0.3503	2816	76	2740	152	2892	0.0525588	0.0523777		0.9996	1042.95	0.0457291	1042.91	0.0914582	1043	8.76876e-05	0.000251016
		0.3499	2817	76	2741	152	2893	0.0525406	0.0523777		0.9996	1043.95	0.0458361	1043.91	0.0916722	1044	8.78087e-05	0.000251016
		0.3491	2818	76	2742	152	2894	0.0525225	0.0523777		0.9996	1044.95	0.0459438	1044.91	0.0918877	1045	8.79308e-05	0.000251016
		0.3475	2819	76	2743	152	2895	0.0525043	0.0523777		0.9996	1045.95	0.0460522	1045.91	0.0921045	1046	8.8054e-05	0.000251016
		0.3465	2820	76	2744	152	2896	0.0524862	0.0523777		0.9996	1046.95	0.0461613	1046.91	0.0923227	1047	8.81783e-05	0.000251016
		0.346	2821	76	2745	152	2897	0.0524681	0.0523777		0.9996	1047.95	0.0462712	1047.91	0.0925423	1048	8.83037e-05	0.000251016
		0.3446	2822	76	2746	152	2898	0.05245	0.0523777		0.9996	1048.95	0.0463817	1048.91	0.0927633	1049	8.84303e-05	0.000251016
		0.3437	2823	76	2747	152	2899	0.0524319	0.0523777		0.9996	1049.95	0.0464929	1049.91	0.0929858	1050	8.85579e-05	0.000251016
		0.3429	2824	76	2748	152	2900	0.0524138	0.0523777		0.9996	1050.95	0.0466049	1050.91	0.0932097	1051	8.86867e-05	0.000251016
		0.3427	2825	76	2749	152	2901	0.0523957	0.0523777		0.9996	1051.95	0.0467175	1051.91	0.0934351	1052	8.88166e-05	0.000251016
		0.3406	2826	76	2750	152	2902	0.0523777	0.0523777		0.9996	1052.95	0.0468309	1052.91	0.0936619	1053	8.89476e-05	0.000251016
		0.3397	2826	77	2749	154	2903	0.0530486	0.0530486		0.9996	1053.95	0.0469451	1053.91	0.0938902	1054	8.90799e-05	0.000251016
		0.339	2826	78	2748	156	2904	0.053719	0.0534796		0.9996	1054.95	0.04706	1054.91	0.0941199	1055	8.92132e-05	0.000251016
		0.338	2827	78	2749	156	2905	0.0537005	0.0534796		0.9996	1055.95	0.0471756	1055.91	0.0943512	1056	8.93477e-05	0.000251016
		0.3371	2828	78	2750	156	2906	0.053682	0.0534796		0.9996	1056.95	0.047292	1056.91	0.094584	1057	8.94834e-05	0.000251016
		0.3362	2830	78	2752	156	2908	0.0536451	0.0534796		0.9996	1057.95	0.0474092	1057.91	0.0948183	1058	8.96203e-05	0.000251016
		0.3348	2833	78	2755	156	2911	0.0535898	0.0534796		0.9996	1058.95	0.0475271	1058.9	0.0950541	1059	8.97584e-05	0.000251016
		0.3338	2834	78	2756	156	2912	0.0535714	0.0534796		0.9996	1059.95	0.0476458	1059.9	0.0952915	1060	8.98977e-05	0.000251016
		0.3331	2835	78	2757	156	2913	0.053553	0.0534796		0.9996	1060.95	0.0477652	1060.9	0.0955305	1061	9.00382e-05	0.000251016
		0.3318	2836	78	2758	156	2914	0.0535347	0.0534796		0.9996	1061.95	0.0478855	1061.9	0.095771	1062	9.01798e-05	0.000251016
		0.3294	2838	78	2760	156	2916	0.0534979	0.0534796		0.9996	1062.95	0.0480065	1062.9	0.0960131	1063	9.03228e-05	0.000251016
		0.3242	2839	78	2761	156	2917	0.0534796	0.0534796		0.9996	1063.95	0.0481284	1063.9	0.0962568	1064	9.04669e-05	0.000251016
		0.3234	2839	79	2760	158	2918	0.0541467	0.0540911		0.9996	1064.95	0.048251	1064.9	0.0965021	1065	9.06123e-05	0.000251016
		0.3233	2840	79	2761	158	2919	0.0541281	0.0540911		0.9996	1065.95	0.0483745	1065.9	0.096749	1066	9.07589e-05	0.000251016
		0.3223	2841	79	2762	158	2920	0.0541096	0.0540911		0.9996	1066.95	0.0484988	1066.9	0.0969975	1067	9.09068e-05	0.000251016
		0.3205	2842	79	2763	158	2921	0.0540911	0.0540911		0.9996	1067.95	0.0486239	1067.9	0.0972477	1068	9.10559e-05	0.000251016
		0.3196	2842	80	2762	160	2922	0.054757	0.0544218		0.9996	1068.95	0.0487498	1068.9	0.0974996	1069	9.12063e-05	0.000251016
		0.3187	2843	80	2763	160	2923	0.0547383	0.0544218		0.9996	1069.95	0.0488765	1069.9	0.0977531	1070	9.1358e-05	0.000251016
		0.3178	2844	80	2764	160	2924	0.0547196	0.0544218		0.9996	1070.95	0.0490041	1070.9	0.0980083	1071	9.1511e-05	0.000251016
		0.3169	2846	80	2766	160	2926	0.0546822	0.0544218		0.9996	1071.95	0.0491326	1071.9	0.0982652	1072	9.16653e-05	0.000251016
		0.316	2849	80	2769	160	2929	0.0546262	0.0544218		0.9996	1072.95	0.0492619	1072.9	0.0985238	1073	9.18208e-05	0.000251016
		0.3135	2850	80	2770	160	2930	0.0546075	0.0544218		0.9996	1073.95	0.049392	1073.9	0.0987841	1074	9.19777e-05	0.000251016
		0.3123	2851	80	2771	160	2931	0.0545889	0.0544218		0.9996	1074.95	0.0495231	1074.9	0.0990461	1075	9.21359e-05	0.000251016
		0.3115	2852	80	2772	160	2932	0.0545703	0.0544218		0.9996	1075.95	0.049655	1075.9	0.0993099	1076	9.22955e-05	0.000251016
		0.3106	2853	80	2773	160	2933	0.0545517	0.0544218		0.9996	1076.95	0.0497878	1076.9	0.0995755	1077	9.24564e-05	0.000251016
		0.3088	2855	80	2775	160	2935	0.0545145	0.0544218		0.9996	1077.95	0.0499214	1077.9	0.0998428	1078	9.26186e-05	0.000251016
		0.3065	2856	80	2776	160	2936	0.0544959	0.0544218		0.9996	1078.95	0.050056	1078.9	0.100112	1079	9.27822e-05	0.000251016
		0.3062	2857	80	2777	160	2937	0.0544774	0.0544218		0.9996	1079.95	0.0501914	1079.9	0.100383	1080	9.29471e-05	0.000251016
		0.3046	2858	80	2778	160	2938	0.0544588	0.0544218		0.9996	1080.95	0.0503278	1080.9	0.100656	1081	9.31134e-05	0.000251016
		0.3025	2859	80	2779	160	2939	0.0544403	0.0544218		0.9996	1081.95	0.0504651	1081.9	0.10093	1082	9.32811e-05	0.000251016
		0.3015	2860	80	2780	160	2940	0.0544218	0.0544218		0.9996	1082.95	0.0506033	1082.9	0.101207	1083	9.34502e-05	0.000251016
		0.3007	2860	81	2779	162	2941	0.0550833	0.0549339		0.9996	1083.95	0.0507424	1083.9	0.101485	1084	9.36207e-05	0.000251016
		0.2991	2862	81	2781	162	2943	0.0550459	0.0549339		0.9996	1084.95	0.0508825	1084.9	0.101765	1085	9.37926e-05	0.000251016
		0.2989	2863	81	2782	162	2944	0.0550272	0.0549339		0.9996	1085.95	0.0510235	1085.9	0.102047	1086	9.39659e-05	0.000251016
		0.2981	2864	81	2783	162	2945	0.0550085	0.0549339		0.9996	1086.95	0.0511654	1086.9	0.102331	1087	9.41406e-05	0.000251016
		0.2972	2865	81	2784	162	2946	0.0549898	0.0549339		0.9996	1087.95	0.0513083	1087.9	0.102617	1088	9.43168e-05	0.000251016
		0.2955	2866	81	2785	162	2947	0.0549712	0.0549339		0.9996	1088.95	0.0514522	1088.9	0.102904	1089	9.44944e-05	0.000251016
		0.2938	2867	81	2786	162	2948	0.0549525	0.0549339		0.9996	1089.95	0.051597	1089.9	0.103194	1090	9.46734e-05	0.000251016
		0.2935	2868	81	2787	162	2949	0.0549339	0.0549339		0.9996	1090.95	0.0517428	1090.9	0.103486	1091	9.48539e-05	0.000251016
		0.2933	2868	82	2786	164	2950	0.0555932	0.0555744		0.9996	1091.95	0.0518896	1091.9	0.103779	1092	9.50359e-05	0.000251016
		0.2922	2869	82	2787	164	2951	0.0555744	0.0555744		0.9996	1092.95	0.0520374	1092.9	0.104075	1093	9.52194e-05	0.000251016
		0.2909	2869	83	2786	166	2952	0.0562331	0.0562331		0.9996	1093.95	0.0521862	1093.9	0.104372	1094	9.54043e-05	0.000251016
		0.2897	2869	84	2785	168	2953	0.0568913	0.0568143		0.9996	1094.95	0.0523359	1094.9	0.104672	1095	9.55908e-05	0.000251016
		0.2893	2870	84	2786	168	2954	0.056872	0.0568143		0.9996	1095.95	0.0524867	1095.9	0.104973	1096	9.57787e-05	0.000251016
		0.2885	2871	84	2787	168	2955	0.0568528	0.0568143		0.9996	1096.95	0.0526386	1096.89	0.105277	1097	9.59682e-05	0.000251016
		0.2882	2873	84	2789	168	2957	0.0568143	0.0568143		0.9996	1097.95	0.0527914	1097.89	0.105583	1098	9.61592e-05	0.000251016
		0.2863	2873	85	2788	170	2958	0.0574713	0.0574324		0.9996	1098.95	0.0529453	1098.89	0.105891	1099	9.63517e-05	0.000251016
		0.2858	2874	85	2789	170	2959	0.0574518	0.0574324		0.9996	1099.95	0.0531002	1099.89	0.1062	1100	9.65458e-05	0.000251016
		0.2847	2875	85	2790	170	2960	0.0574324	0.0574324		0.9996	1100.95	0.0532561	1100.89	0.106512	1101	9.67414e-05	0.000251016
		0.2845	2875	86	2789	172	2961	0.0580885	0.0580885		0.9995	1101.95	0.0534132	1101.89	0.106826	1102	9.69386e-05	0.000364441
		0.2841	2875	87	2788	174	2962	0.0587441	0.0586847		0.9995	1102.95	0.0535712	1102.89	0.107142	1103	9.71373e-05	0.000364441
		0.2828	2877	87	2790	174	2964	0.0587045	0.0586847		0.9995	1103.95	0.0537304	1103.89	0.107461	1104	9.73377e-05	0.000364441
		0.2815	2878	87	2791	174	2965	0.0586847	0.0586847		0.9995	1104.95	0.0538906	1104.89	0.107781	1105	9.75396e-05	0.000364441
		0.2811	2878	88	2790	176	2966	0.0593392	0.0592792		0.9995	1105.95	0.0540519	1105.89	0.108104	1106	9.77431e-05	0.000364441
		0.2807	2879	88	2791	176	2967	0.0593192	0.0592792		0.9995	1106.95	0.0542143	1106.89	0.108429	1107	9.79482e-05	0.000364441
		0.2799	2880	88	2792	176	2968	0.0592992	0.0592792		0.9995	1107.95	0.0543779	1107.89	0.108756	1108	9.8155e-05	0.000364441
		0.2798	2881	88	2793	176	2969	0.0592792	0.0592792		0.9995	1108.95	0.0545425	1108.89	0.109085	1109	9.83634e-05	0.000364441
		0.279	2881	89	2792	178	2970	0.0599327	0.0599327		0.9995	1109.95	0.0547082	1109.89	0.109416	1110	9.85734e-05	0.000364441
		0.2784	2881	90	2791	180	2971	0.0605857	0.0605857		0.9995	1110.95	0.0548751	1110.89	0.10975	1111	9.8785e-05	0.000364441
		0.278	2881	91	2790	182	2972	0.0612382	0.061197		0.9995	1111.94	0.0550431	1111.89	0.110086	1112	9.89984e-05	0.000364441
		0.277	2882	91	2791	182	2973	0.0612176	0.061197		0.9995	1112.94	0.0552122	1112.89	0.110424	1113	9.92133e-05	0.000364441
		0.2744	2883	91	2792	182	2974	0.061197	0.061197		0.9995	1113.94	0.0553825	1113.89	0.110765	1114	9.943e-05	0.000364441
		0.273	2883	92	2791	184	2975	0.0618487	0.0616622		0.9995	1114.94	0.055554	1114.89	0.111108	1115	9.96483e-05	0.000364441
		0.2726	2884	92	2792	184	2976	0.061828	0.0616622		0.9995	1115.94	0.0557266	1115.89	0.111453	1116	9.98684e-05	0.000364441
		0.2714	2885	92	2793	184	2977	0.0618072	0.0616622		0.9995	1116.94	0.0559003	1116.89	0.111801	1117	0.00010009	0.000364441
		0.2713	2886	92	2794	184	2978	0.0617864	0.0616622		0.9995	1117.94	0.0560753	1117.89	0.112151	1118	0.000100314	0.000364441
		0.2712	2887	92	2795	184	2979	0.0617657	0.0616622		0.9995	1118.94	0.0562515	1118.89	0.112503	1119	0.000100539	0.000364441
		0.271	2888	92	2796	184	2980	0.061745	0.0616622		0.9995	1119.94	0.0564288	1119.89	0.112858	1120	0.000100766	0.000364441
		0.2704	2889	92	2797	184	2981	0.0617243	0.0616622		0.9995	1120.94	0.0566074	1120.89	0.113215	1121	0.000100994	0.000364441
		0.2687	2890	92	2798	184	2982	0.0617036	0.0616622		0.9995	1121.94	0.0567871	1121.89	0.113574	1122	0.000101225	0.000364441
		0.2676	2892	92	2800	184	2984	0.0616622	0.0616622		0.9995	1122.94	0.0569681	1122.89	0.113936	1123	0.000101457	0.000364441
		0.2667	2892	93	2799	186	2985	0.0623116	0.0621866		0.9995	1123.94	0.0571503	1123.89	0.114301	1124	0.000101691	0.000364441
		0.2662	2893	93	2800	186	2986	0.0622907	0.0621866		0.9995	1124.94	0.0573338	1124.89	0.114668	1125	0.000101927	0.000364441
		0.2653	2894	93	2801	186	2987	0.0622698	0.0621866		0.9995	1125.94	0.0575185	1125.88	0.115037	1126	0.000102164	0.000364441
		0.2646	2895	93	2802	186	2988	0.062249	0.0621866		0.9995	1126.94	0.0577045	1126.88	0.115409	1127	0.000102404	0.000364441
		0.2637	2896	93	2803	186	2989	0.0622282	0.0621866		0.9995	1127.94	0.0578917	1127.88	0.115783	1128	0.000102645	0.000364441
		0.2635	2897	93	2804	186	2990	0.0622074	0.0621866		0.9995	1128.94	0.0580802	1128.88	0.11616	1129	0.000102888	0.000364441
		0.2617	2898	93	2805	186	2991	0.0621866	0.0621866		0.9995	1129.94	0.05827	1129.88	0.11654	1130	0.000103133	0.000364441
		0.2608	2898	94	2804	188	2992	0.0628342	0.0626458		0.9995	1130.94	0.0584611	1130.88	0.116922	1131	0.000103379	0.000364441
		0.2591	2899	94	2805	188	2993	0.0628132	0.0626458		0.9995	1131.94	0.0586534	1131.88	0.117307	1132	0.000103628	0.000364441
		0.2579	2900	94	2806	188	2994	0.0627923	0.0626458		0.9995	1132.94	0.0588471	1132.88	0.117694	1133	0.000103878	0.000364441
		0.2573	2901	94	2807	188	2995	0.0627713	0.0626458		0.9995	1133.94	0.0590421	1133.88	0.118084	1134	0.000104131	0.000364441
		0.2571	2902	94	2808	188	2996	0.0627503	0.0626458		0.9995	1134.94	0.0592384	1134.88	0.118477	1135	0.000104385	0.000364441
		0.2569	2903	94	2809	188	2997	0.0627294	0.0626458		0.9995	1135.94	0.0594361	1135.88	0.118872	1136	0.000104641	0.000364441
		0.2563	2904	94	2810	188	2998	0.0627085	0.0626458		0.9995	1136.94	0.0596351	1136.88	0.11927	1137	0.000104899	0.000364441
		0.2549	2906	94	2812	188	3000	0.0626667	0.0626458		0.9995	1137.94	0.0598354	1137.88	0.119671	1138	0.000105159	0.000364441
		0.2547	2907	94	2813	188	3001	0.0626458	0.0626458		0.9995	1138.94	0.0600371	1138.88	0.120074	1139	0.000105421	0.000364441
		0.2546	2907	95	2812	190	3002	0.0632911	0.063249		0.9995	1139.94	0.0602402	1139.88	0.12048	1140	0.000105685	0.000364441
		0.2544	2908	95	2813	190	3003	0.0632701	0.063249		0.9995	1140.94	0.0604446	1140.88	0.120889	1141	0.00010595	0.000364441
		0.2535	2909	95	2814	190	3004	0.063249	0.063249		0.9995	1141.94	0.0606505	1141.88	0.121301	1142	0.000106218	0.000364441
		0.2533	2909	97	2812	194	3006	0.0645376	0.0644947		0.9995	1142.94	0.0608577	1142.88	0.121715	1143	0.000106488	0.000364441
		0.253	2910	97	2813	194	3007	0.0645161	0.0644947		0.9995	1143.94	0.0610664	1143.88	0.122133	1144	0.000106759	0.000364441
		0.2521	2911	97	2814	194	3008	0.0644947	0.0644947		0.9995	1144.94	0.0612764	1144.88	0.122553	1145	0.000107033	0.000364441
		0.2501	2911	98	2813	196	3009	0.0651379	0.065073		0.9995	1145.94	0.0614879	1145.88	0.122976	1146	0.000107309	0.000364441
		0.2498	2912	98	2814	196	3010	0.0651163	0.065073		0.9994	1146.94	0.0617008	1146.88	0.123402	1147	0.000107586	0.000488849
		0.2491	2913	98	2815	196	3011	0.0650947	0.065073		0.9994	1147.94	0.0619152	1147.88	0.12383	1148	0.000107866	0.000488849
		0.2485	2914	98	2816	196	3012	0.065073	0.065073		0.9994	1148.94	0.062131	1148.88	0.124262	1149	0.000108148	0.000488849
		0.248	2914	99	2815	198	3013	0.0657152	0.0657152		0.9994	1149.94	0.0623483	1149.88	0.124697	1150	0.000108432	0.000488849
		0.2476	2914	100	2814	200	3014	0.066357	0.066313		0.9994	1150.94	0.062567	1150.87	0.125134	1151	0.000108718	0.000488849
		0.2466	2915	100	2815	200	3015	0.066335	0.066313		0.9994	1151.94	0.0627873	1151.87	0.125575	1152	0.000109006	0.000488849
		0.2451	2916	100	2816	200	3016	0.066313	0.066313		0.9994	1152.94	0.063009	1152.87	0.126018	1153	0.000109296	0.000488849
		0.2448	2916	101	2815	202	3017	0.0669539	0.0669317		0.9994	1153.94	0.0632322	1153.87	0.126464	1154	0.000109588	0.000488849
		0.2439	2917	101	2816	202	3018	0.0669317	0.0669317		0.9994	1154.94	0.0634569	1154.87	0.126914	1155	0.000109882	0.000488849
		0.2431	2917	102	2815	204	3019	0.067572	0.067505		0.9994	1155.94	0.0636832	1155.87	0.127366	1156	0.000110178	0.000488849
		0.2423	2918	102	2816	204	3020	0.0675497	0.067505		0.9994	1156.94	0.0639109	1156.87	0.127822	1157	0.000110477	0.000488849
		0.242	2919	102	2817	204	3021	0.0675273	0.067505		0.9994	1157.94	0.0641402	1157.87	0.12828	1158	0.000110778	0.000488849
		0.2414	2920	102	2818	204	3022	0.067505	0.067505		0.9994	1158.94	0.0643711	1158.87	0.128742	1159	0.00011108	0.000488849
		0.2407	2920	103	2817	206	3023	0.0681442	0.0681217		0.9994	1159.94	0.0646035	1159.87	0.129207	1160	0.000111385	0.000488849
		0.2406	2921	103	2818	206	3024	0.0681217	0.0681217		0.9994	1160.94	0.0648375	1160.87	0.129675	1161	0.000111693	0.000488849
		0.2403	2921	104	2817	208	3025	0.0687603	0.0686469		0.9994	1161.93	0.0650731	1161.87	0.130146	1162	0.000112002	0.000488849
		0.2399	2922	104	2818	208	3026	0.0687376	0.0686469		0.9994	1162.93	0.0653102	1162.87	0.13062	1163	0.000112313	0.000488849
		0.2396	2923	104	2819	208	3027	0.0687149	0.0686469		0.9994	1163.93	0.065549	1163.87	0.131098	1164	0.000112627	0.000488849
		0.2394	2926	104	2822	208	3030	0.0686469	0.0686469		0.9994	1164.93	0.0657893	1164.87	0.131579	1165	0.000112943	0.000488849
		0.2391	2926	105	2821	210	3031	0.0692841	0.0691472		0.9994	1165.93	0.0660313	1165.87	0.132063	1166	0.000113261	0.000488849
		0.2379	2927	105	2822	210	3032	0.0692612	0.0691472		0.9994	1166.93	0.0662749	1166.87	0.13255	1167	0.000113582	0.000488849
		0.2378	2928	105	2823	210	3033	0.0692384	0.0691472		0.9994	1167.93	0.0665202	1167.87	0.13304	1168	0.000113904	0.000488849
		0.2377	2929	105	2824	210	3034	0.0692156	0.0691472		0.9994	1168.93	0.0667671	1168.87	0.133534	1169	0.000114229	0.000488849
		0.2371	2930	105	2825	210	3035	0.0691928	0.0691472		0.9994	1169.93	0.0670156	1169.87	0.134031	1170	0.000114557	0.000488849
		0.237	2931	105	2826	210	3036	0.06917	0.0691472		0.9994	1170.93	0.0672658	1170.87	0.134532	1171	0.000114886	0.000488849
		0.2358	2932	105	2827	210	3037	0.0691472	0.0691472		0.9994	1171.93	0.0675177	1171.86	0.135035	1172	0.000115218	0.000488849
		0.2354	2933	106	2827	212	3039	0.0697598	0.0697598		0.9994	1172.93	0.0677713	1172.86	0.135543	1173	0.000115552	0.000488849
		0.2351	2933	107	2826	214	3040	0.0703947	0.0702561		0.9994	1173.93	0.0680266	1173.86	0.136053	1174	0.000115889	0.000488849
		0.2335	2935	107	2828	214	3042	0.0703485	0.0702561		0.9994	1174.93	0.0682836	1174.86	0.136567	1175	0.000116227	0.000488849
		0.2315	2936	107	2829	214	3043	0.0703253	0.0702561		0.9994	1175.93	0.0685424	1175.86	0.137085	1176	0.000116569	0.000488849
		0.2295	2937	107	2830	214	3044	0.0703022	0.0702561		0.9994	1176.93	0.0688028	1176.86	0.137606	1177	0.000116912	0.000488849
		0.2293	2938	107	2831	214	3045	0.0702791	0.0702561		0.9994	1177.93	0.069065	1177.86	0.13813	1178	0.000117258	0.000488849
		0.2287	2939	107	2832	214	3046	0.0702561	0.0702561		0.9994	1178.93	0.069329	1178.86	0.138658	1179	0.000117606	0.000488849
		0.2284	2939	108	2831	216	3047	0.0708894	0.0708894		0.9994	1179.93	0.0695947	1179.86	0.139189	1180	0.000117957	0.000488849
		0.2269	2939	109	2830	218	3048	0.0715223	0.0711953		0.9994	1180.93	0.0698622	1180.86	0.139724	1181	0.00011831	0.000488849
		0.2265	2940	109	2831	218	3049	0.0714989	0.0711953		0.9994	1181.93	0.0701315	1181.86	0.140263	1182	0.000118666	0.000488849
		0.2258	2941	109	2832	218	3050	0.0714754	0.0711953		0.9994	1182.93	0.0704026	1182.86	0.140805	1183	0.000119024	0.000488849
		0.2237	2942	109	2833	218	3051	0.071452	0.0711953		0.9994	1183.93	0.0706754	1183.86	0.141351	1184	0.000119384	0.000488849
		0.2236	2943	109	2834	218	3052	0.0714286	0.0711953		0.9994	1184.93	0.0709501	1184.86	0.1419	1185	0.000119747	0.000488849
		0.2232	2944	109	2835	218	3053	0.0714052	0.0711953		0.9994	1185.93	0.0712267	1185.86	0.142453	1186	0.000120112	0.000488849
		0.2231	2945	109	2836	218	3054	0.0713818	0.0711953		0.9994	1186.93	0.0715051	1186.86	0.14301	1187	0.00012048	0.000488849
		0.2229	2946	109	2837	218	3055	0.0713584	0.0711953		0.9994	1187.93	0.0717853	1187.86	0.143571	1188	0.000120851	0.000488849
		0.222	2947	109	2838	218	3056	0.0713351	0.0711953		0.9993	1188.93	0.0720674	1188.86	0.144135	1189	0.000121223	0.000618737
		0.2219	2948	109	2839	218	3057	0.0713117	0.0711953		0.9993	1189.93	0.0723513	1189.86	0.144703	1190	0.000121599	0.000618737
		0.2205	2949	109	2840	218	3058	0.0712884	0.0711953		0.9993	1190.93	0.0726372	1190.85	0.145274	1191	0.000121977	0.000618737
		0.2201	2950	109	2841	218	3059	0.0712651	0.0711953		0.9993	1191.93	0.0729249	1191.85	0.14585	1192	0.000122357	0.000618737
		0.2196	2951	109	2842	218	3060	0.0712418	0.0711953		0.9993	1192.93	0.0732146	1192.85	0.146429	1193	0.00012274	0.000618737
		0.2195	2952	109	2843	218	3061	0.0712186	0.0711953		0.9993	1193.93	0.0735062	1193.85	0.147012	1194	0.000123126	0.000618737
		0.2191	2953	109	2844	218	3062	0.0711953	0.0711953		0.9993	1194.93	0.0737997	1194.85	0.147599	1195	0.000123514	0.000618737
		0.2185	2954	110	2844	220	3064	0.0718016	0.0716612		0.9993	1195.93	0.0740951	1195.85	0.14819	1196	0.000123905	0.000618737
		0.2184	2955	110	2845	220	3065	0.0717781	0.0716612		0.9993	1196.93	0.0743925	1196.85	0.148785	1197	0.000124298	0.000618737
		0.2183	2956	110	2846	220	3066	0.0717547	0.0716612		0.9993	1197.93	0.0746919	1197.85	0.149384	1198	0.000124694	0.000618737
		0.217	2957	110	2847	220	3067	0.0717313	0.0716612		0.9993	1198.93	0.0749932	1198.85	0.149986	1199	0.000125093	0.000618737
		0.2169	2958	110	2848	220	3068	0.071708	0.0716612		0.9993	1199.92	0.0752966	1199.85	0.150593	1200	0.000125494	0.000618737
		0.2166	2960	110	2850	220	3070	0.0716612	0.0716612		0.9993	1200.92	0.0756019	1200.85	0.151204	1201	0.000125898	0.000618737
		0.2163	2960	111	2849	222	3071	0.0722892	0.0722186		0.9993	1201.92	0.0759092	1201.85	0.151818	1202	0.000126305	0.000618737
		0.2162	2961	111	2850	222	3072	0.0722656	0.0722186		0.9993	1202.92	0.0762186	1202.85	0.152437	1203	0.000126714	0.000618737
		0.2158	2962	111	2851	222	3073	0.0722421	0.0722186		0.9993	1203.92	0.07653	1203.85	0.15306	1204	0.000127126	0.000618737
		0.2157	2963	111	2852	222	3074	0.0722186	0.0722186		0.9993	1204.92	0.0768435	1204.85	0.153687	1205	0.000127541	0.000618737
		0.2153	2963	112	2851	224	3075	0.0728455	0.0728455		0.9993	1205.92	0.077159	1205.85	0.154318	1206	0.000127958	0.000618737
		0.2148	2963	113	2850	226	3076	0.073472	0.0734243		0.9993	1206.92	0.0774766	1206.85	0.154953	1207	0.000128379	0.000618737
		0.2147	2964	113	2851	226	3077	0.0734482	0.0734243		0.9993	1207.92	0.0777962	1207.84	0.155592	1208	0.000128802	0.000618737
		0.2144	2965	113	2852	226	3078	0.0734243	0.0734243		0.9993	1208.92	0.078118	1208.84	0.156236	1209	0.000129227	0.000618737
		0.2139	2965	114	2851	228	3079	0.07405	0.073882		0.9993	1209.92	0.0784419	1209.84	0.156884	1210	0.000129656	0.000618737
		0.2132	2966	114	2852	228	3080	0.074026	0.073882		0.9993	1210.92	0.0787678	1210.84	0.157536	1211	0.000130087	0.000618737
		0.2127	2967	114	2853	228	3081	0.0740019	0.073882		0.9993	1211.92	0.079096	1211.84	0.158192	1212	0.000130521	0.000618737
		0.2124	2968	114	2854	228	3082	0.0739779	0.073882		0.9993	1212.92	0.0794262	1212.84	0.158852	1213	0.000130958	0.000618737
		0.2112	2969	114	2855	228	3083	0.0739539	0.073882		0.9993	1213.92	0.0797587	1213.84	0.159517	1214	0.000131398	0.000618737
		0.2106	2970	114	2856	228	3084	0.07393	0.073882		0.9993	1214.92	0.0800933	1214.84	0.160187	1215	0.000131841	0.000618737
		0.21	2971	114	2857	228	3085	0.073906	0.073882		0.9993	1215.92	0.08043	1215.84	0.16086	1216	0.000132286	0.000618737
		0.2097	2972	114	2858	228	3086	0.073882	0.073882		0.9993	1216.92	0.080769	1216.84	0.161538	1217	0.000132735	0.000618737
		0.2093	2972	115	2857	230	3087	0.074506	0.0743615		0.9992	1217.92	0.0811102	1217.84	0.16222	1218	0.000133186	0.00074923
		0.2089	2973	115	2858	230	3088	0.0744819	0.0743615		0.9992	1218.92	0.0814536	1218.84	0.162907	1219	0.00013364	0.00074923
		0.2088	2974	115	2859	230	3089	0.0744578	0.0743615		0.9992	1219.92	0.0817992	1219.84	0.163598	1220	0.000134097	0.00074923
		0.208	2976	115	2861	230	3091	0.0744096	0.0743615		0.9992	1220.92	0.0821471	1220.84	0.164294	1221	0.000134557	0.00074923
		0.2078	2978	115	2863	230	3093	0.0743615	0.0743615		0.9992	1221.92	0.0824972	1221.84	0.164994	1222	0.00013502	0.00074923
		0.2073	2978	116	2862	232	3094	0.0749838	0.0749354		0.9992	1222.92	0.0828496	1222.83	0.165699	1223	0.000135486	0.00074923
		0.2068	2980	116	2864	232	3096	0.0749354	0.0749354		0.9992	1223.92	0.0832043	1223.83	0.166409	1224	0.000135955	0.00074923
		0.2062	2982	117	2865	234	3099	0.0755082	0.0754109		0.9992	1224.92	0.0835613	1224.83	0.167123	1225	0.000136427	0.00074923
		0.2044	2985	117	2868	234	3102	0.0754352	0.0754109		0.9992	1225.92	0.0839206	1225.83	0.167841	1226	0.000136901	0.00074923
		0.2043	2986	117	2869	234	3103	0.0754109	0.0754109		0.9992	1226.92	0.0842822	1226.83	0.168564	1227	0.000137379	0.00074923
		0.2037	2986	118	2868	236	3104	0.0760309	0.0759331		0.9992	1227.92	0.0846461	1227.83	0.169292	1228	0.00013786	0.00074923
		0.2032	2988	118	2870	236	3106	0.075982	0.0759331		0.9992	1228.91	0.0850124	1228.83	0.170025	1229	0.000138344	0.00074923
		0.2031	2989	118	2871	236	3107	0.0759575	0.0759331		0.9992	1229.91	0.0853811	1229.83	0.170762	1230	0.000138831	0.00074923
		0.2027	2990	118	2872	236	3108	0.0759331	0.0759331		0.9992	1230.91	0.0857521	1230.83	0.171504	1231	0.000139321	0.00074923
		0.2026	2990	119	2871	238	3109	0.0765519	0.0762332		0.9992	1231.91	0.0861255	1231.83	0.172251	1232	0.000139814	0.00074923
		0.2025	2991	119	2872	238	3110	0.0765273	0.0762332		0.9992	1232.91	0.0865013	1232.83	0.173003	1233	0.00014031	0.00074923
		0.2022	2992	119	2873	238	3111	0.0765027	0.0762332		0.9992	1233.91	0.0868796	1233.83	0.173759	1234	0.00014081	0.00074923
		0.2021	2993	119	2874	238	3112	0.0764781	0.0762332		0.9992	1234.91	0.0872602	1234.83	0.17452	1235	0.000141312	0.00074923
		0.2017	2994	119	2875	238	3113	0.0764536	0.0762332		0.9992	1235.91	0.0876433	1235.82	0.175287	1236	0.000141818	0.00074923
		0.2013	2995	119	2876	238	3114	0.076429	0.0762332		0.9992	1236.91	0.0880289	1236.82	0.176058	1237	0.000142326	0.00074923
		0.2006	2996	119	2877	238	3115	0.0764045	0.0762332		0.9992	1237.91	0.0884169	1237.82	0.176834	1238	0.000142838	0.00074923
		0.2	2997	119	2878	238	3116	0.07638	0.0762332		0.9992	1238.91	0.0888074	1238.82	0.177615	1239	0.000143353	0.00074923
		0.1994	3000	119	2881	238	3119	0.0763065	0.0762332		0.9992	1239.91	0.0892004	1239.82	0.178401	1240	0.000143872	0.00074923
		0.1991	3001	119	2882	238	3120	0.0762821	0.0762332		0.9992	1240.91	0.0895959	1240.82	0.179192	1241	0.000144393	0.00074923
		0.1986	3002	119	2883	238	3121	0.0762576	0.0762332		0.9992	1241.91	0.089994	1241.82	0.179988	1242	0.000144918	0.00074923
		0.1985	3003	119	2884	238	3122	0.0762332	0.0762332		0.9992	1242.91	0.0903945	1242.82	0.180789	1243	0.000145446	0.00074923
		0.198	3004	120	2884	240	3124	0.0768246	0.0766773		0.9992	1243.91	0.0907976	1243.82	0.181595	1244	0.000145977	0.00074923
		0.1977	3005	120	2885	240	3125	0.0768	0.0766773		0.9992	1244.91	0.0912033	1244.82	0.182407	1245	0.000146511	0.00074923
		0.1975	3006	120	2886	240	3126	0.0767754	0.0766773		0.9992	1245.91	0.0916116	1245.82	0.183223	1246	0.000147049	0.00074923
		0.1972	3007	120	2887	240	3127	0.0767509	0.0766773		0.9992	1246.91	0.0920224	1246.82	0.184045	1247	0.00014759	0.00074923
		0.1966	3008	120	2888	240	3128	0.0767263	0.0766773		0.9991	1247.91	0.0924359	1247.82	0.184872	1248	0.000148134	0.000875107
		0.1964	3009	120	2889	240	3129	0.0767018	0.0766773		0.9991	1248.91	0.092852	1248.81	0.185704	1249	0.000148682	0.000875107
		0.1961	3010	120	2890	240	3130	0.0766773	0.0766773		0.9991	1249.91	0.0932707	1249.81	0.186541	1250	0.000149233	0.000875107
		0.1959	3010	121	2889	242	3131	0.0772916	0.0771192		0.9991	1250.91	0.093692	1250.81	0.187384	1251	0.000149787	0.000875107
		0.1958	3011	121	2890	242	3132	0.0772669	0.0771192		0.9991	1251.91	0.0941161	1251.81	0.188232	1252	0.000150345	0.000875107
		0.1955	3012	121	2891	242	3133	0.0772423	0.0771192		0.9991	1252.91	0.0945428	1252.81	0.189086	1253	0.000150906	0.000875107
		0.1952	3013	121	2892	242	3134	0.0772176	0.0771192		0.9991	1253.91	0.0949722	1253.81	0.189944	1254	0.000151471	0.000875107
		0.1947	3014	121	2893	242	3135	0.077193	0.0771192		0.9991	1254.9	0.0954043	1254.81	0.190809	1255	0.000152039	0.000875107
		0.1943	3015	121	2894	242	3136	0.0771684	0.0771192		0.9991	1255.9	0.0958391	1255.81	0.191678	1256	0.00015261	0.000875107
		0.1941	3016	121	2895	242	3137	0.0771438	0.0771192		0.9991	1256.9	0.0962766	1256.81	0.192553	1257	0.000153185	0.000875107
		0.1938	3017	121	2896	242	3138	0.0771192	0.0771192		0.9991	1257.9	0.0967169	1257.81	0.193434	1258	0.000153763	0.000875107
		0.1935	3017	122	2895	244	3139	0.0777318	0.0773621		0.9991	1258.9	0.09716	1258.81	0.19432	1259	0.000154345	0.000875107
		0.1933	3018	122	2896	244	3140	0.077707	0.0773621		0.9991	1259.9	0.0976059	1259.8	0.195212	1260	0.00015493	0.000875107
		0.193	3019	122	2897	244	3141	0.0776823	0.0773621		0.9991	1260.9	0.0980545	1260.8	0.196109	1261	0.000155519	0.000875107
		0.1929	3020	122	2898	244	3142	0.0776575	0.0773621		0.9991	1261.9	0.0985059	1261.8	0.197012	1262	0.000156111	0.000875107
		0.1927	3021	122	2899	244	3143	0.0776328	0.0773621		0.9991	1262.9	0.0989602	1262.8	0.19792	1263	0.000156707	0.000875107
		0.1925	3022	122	2900	244	3144	0.0776081	0.0773621		0.9991	1263.9	0.0994173	1263.8	0.198835	1264	0.000157306	0.000875107
		0.1922	3023	122	2901	244	3145	0.0775835	0.0773621		0.9991	1264.9	0.0998773	1264.8	0.199755	1265	0.000157909	0.000875107
		0.1912	3024	122	2902	244	3146	0.0775588	0.0773621		0.9991	1265.9	0.10034	1265.8	0.20068	1266	0.000158515	0.000875107
		0.1905	3025	122	2903	244	3147	0.0775342	0.0773621		0.999	1266.9	0.100806	1266.8	0.201612	1267	0.000159125	0.00100919
		0.1903	3026	122	2904	244	3148	0.0775095	0.0773621		0.999	1267.9	0.101274	1267.8	0.202549	1268	0.000159739	0.00100919
		0.1901	3027	122	2905	244	3149	0.0774849	0.0773621		0.999	1268.9	0.101746	1268.8	0.203492	1269	0.000160356	0.00100919
		0.1899	3028	122	2906	244	3150	0.0774603	0.0773621		0.999	1269.9	0.10222	1269.8	0.204441	1270	0.000160977	0.00100919
		0.1894	3029	122	2907	244	3151	0.0774357	0.0773621		0.999	1270.9	0.102698	1270.79	0.205396	1271	0.000161602	0.00100919
		0.1893	3030	122	2908	244	3152	0.0774112	0.0773621		0.999	1271.9	0.103178	1271.79	0.206356	1272	0.00016223	0.00100919
		0.1892	3031	122	2909	244	3153	0.0773866	0.0773621		0.999	1272.9	0.103662	1272.79	0.207323	1273	0.000162862	0.00100919
		0.189	3032	122	2910	244	3154	0.0773621	0.0773621		0.999	1273.9	0.104148	1273.79	0.208296	1274	0.000163497	0.00100919
		0.1888	3032	123	2909	246	3155	0.0779715	0.0779715		0.999	1274.9	0.104637	1274.79	0.209274	1275	0.000164137	0.00100919
		0.1887	3032	124	2908	248	3156	0.0785805	0.0785805		0.999	1275.89	0.10513	1275.79	0.210259	1276	0.00016478	0.00100919
		0.1886	3032	125	2907	250	3157	0.0791891	0.0790389		0.999	1276.89	0.105625	1276.79	0.21125	1277	0.000165427	0.00100919
		0.1877	3033	125	2908	250	3158	0.079164	0.0790389		0.999	1277.89	0.106123	1277.79	0.212247	1278	0.000166077	0.00100919
		0.1872	3034	125	2909	250	3159	0.079139	0.0790389		0.999	1278.89	0.106625	1278.79	0.21325	1279	0.000166732	0.00100919
		0.1869	3035	125	2910	250	3160	0.0791139	0.0790389		0.999	1279.89	0.107129	1279.79	0.214259	1280	0.00016739	0.00100919
		0.1868	3037	125	2912	250	3162	0.0790639	0.0790389		0.999	1280.89	0.107637	1280.78	0.215274	1281	0.000168052	0.00100919
		0.1865	3038	125	2913	250	3163	0.0790389	0.0790389		0.999	1281.89	0.108148	1281.78	0.216296	1282	0.000168718	0.00100919
		0.1861	3039	126	2913	252	3165	0.0796209	0.0796209		0.999	1282.89	0.108662	1282.78	0.217324	1283	0.000169387	0.00100919
		0.1859	3039	127	2912	254	3166	0.0802274	0.0801262		0.999	1283.89	0.109179	1283.78	0.218358	1284	0.000170061	0.00100919
		0.1856	3040	127	2913	254	3167	0.0802021	0.0801262		0.999	1284.89	0.109699	1284.78	0.219399	1285	0.000170738	0.00100919
		0.1854	3041	127	2914	254	3168	0.0801768	0.0801262		0.999	1285.89	0.110223	1285.78	0.220445	1286	0.000171419	0.00100919
		0.1852	3042	127	2915	254	3169	0.0801515	0.0801262		0.999	1286.89	0.110749	1286.78	0.221499	1287	0.000172105	0.00100919
		0.185	3043	127	2916	254	3170	0.0801262	0.0801262		0.999	1287.89	0.111279	1287.78	0.222558	1288	0.000172794	0.00100919
		0.1839	3043	128	2915	256	3171	0.0807316	0.0807316		0.999	1288.89	0.111812	1288.78	0.223625	1289	0.000173487	0.00100919
		0.1838	3043	129	2914	258	3172	0.0813367	0.0813367		0.999	1289.89	0.112349	1289.78	0.224697	1290	0.000174184	0.00100919
		0.1836	3044	130	2914	260	3174	0.0819156	0.0816839		0.999	1290.89	0.112888	1290.77	0.225776	1291	0.000174885	0.00100919
		0.1835	3045	130	2915	260	3175	0.0818898	0.0816839		0.999	1291.89	0.113431	1291.77	0.226862	1292	0.00017559	0.00100919
		0.1834	3046	130	2916	260	3176	0.081864	0.0816839		0.999	1292.89	0.113977	1292.77	0.227954	1293	0.000176299	0.00100919
		0.183	3048	130	2918	260	3178	0.0818125	0.0816839		0.9989	1293.89	0.114527	1293.77	0.229053	1294	0.000177012	0.00114968
		0.1826	3050	130	2920	260	3180	0.081761	0.0816839		0.9989	1294.88	0.115079	1294.77	0.230159	1295	0.000177729	0.00114968
		0.1825	3051	130	2921	260	3181	0.0817353	0.0816839		0.9989	1295.88	0.115636	1295.77	0.231271	1296	0.00017845	0.00114968
		0.1824	3053	130	2923	260	3183	0.0816839	0.0816839		0.9989	1296.88	0.116195	1296.77	0.23239	1297	0.000179175	0.00114968
		0.1823	3053	131	2922	262	3184	0.0822864	0.0822864		0.9989	1297.88	0.116758	1297.77	0.233516	1298	0.000179904	0.00114968
		0.1821	3054	132	2922	264	3186	0.0828625	0.0827068		0.9989	1298.88	0.117324	1298.77	0.234649	1299	0.000180638	0.00114968
		0.1818	3055	132	2923	264	3187	0.0828365	0.0827068		0.9989	1299.88	0.117894	1299.76	0.235788	1300	0.000181375	0.00114968
		0.1817	3057	132	2925	264	3189	0.0827846	0.0827068		0.9989	1300.88	0.118467	1300.76	0.236934	1301	0.000182117	0.00114968
		0.1812	3058	132	2926	264	3190	0.0827586	0.0827068		0.9989	1301.88	0.119044	1301.76	0.238087	1302	0.000182863	0.00114968
		0.181	3059	132	2927	264	3191	0.0827327	0.0827068		0.9989	1302.88	0.119624	1302.76	0.239247	1303	0.000183613	0.00114968
		0.1809	3060	132	2928	264	3192	0.0827068	0.0827068		0.9989	1303.88	0.120207	1303.76	0.240414	1304	0.000184367	0.00114968
		0.1807	3060	133	2927	266	3193	0.0833072	0.083125		0.9989	1304.88	0.120794	1304.76	0.241588	1305	0.000185125	0.00114968
		0.1805	3061	133	2928	266	3194	0.0832812	0.083125		0.9989	1305.88	0.121385	1305.76	0.242769	1306	0.000185888	0.00114968
		0.1804	3062	133	2929	266	3195	0.0832551	0.083125		0.9989	1306.88	0.121979	1306.76	0.243958	1307	0.000186655	0.00114968
		0.1803	3063	133	2930	266	3196	0.083229	0.083125		0.9989	1307.88	0.122576	1307.75	0.245153	1308	0.000187426	0.00114968
		0.1802	3065	133	2932	266	3198	0.083177	0.083125		0.9989	1308.88	0.123178	1308.75	0.246355	1309	0.000188201	0.00114968
		0.1801	3067	133	2934	266	3200	0.083125	0.083125		0.9988	1309.88	0.123782	1309.75	0.247565	1310	0.000188981	0.00126816
		0.18	3068	134	2934	268	3202	0.0836977	0.0834631		0.9988	1310.88	0.124391	1310.75	0.248781	1311	0.000189765	0.00126816
		0.1798	3069	134	2935	268	3203	0.0836716	0.0834631		0.9988	1311.87	0.125003	1311.75	0.250005	1312	0.000190553	0.00126816
		0.1797	3070	134	2936	268	3204	0.0836454	0.0834631		0.9988	1312.87	0.125618	1312.75	0.251237	1313	0.000191345	0.00126816
		0.1796	3071	134	2937	268	3205	0.0836193	0.0834631		0.9988	1313.87	0.126238	1313.75	0.252475	1314	0.000192142	0.00126816
		0.1794	3072	134	2938	268	3206	0.0835933	0.0834631		0.9988	1314.87	0.126861	1314.75	0.253721	1315	0.000192944	0.00126816
		0.1793	3074	134	2940	268	3208	0.0835411	0.0834631		0.9988	1315.87	0.127487	1315.75	0.254974	1316	0.00019375	0.00126816
		0.1788	3075	134	2941	268	3209	0.0835151	0.0834631		0.9988	1316.87	0.128118	1316.74	0.256235	1317	0.00019456	0.00126816
		0.1785	3076	134	2942	268	3210	0.0834891	0.0834631		0.9988	1317.87	0.128752	1317.74	0.257503	1318	0.000195374	0.00126816
		0.1775	3077	134	2943	268	3211	0.0834631	0.0834631		0.9988	1318.87	0.129389	1318.74	0.258779	1319	0.000196193	0.00126816
		0.1773	3078	135	2943	270	3213	0.0840336	0.0840336		0.9988	1319.87	0.130031	1319.74	0.260062	1320	0.000197017	0.00126816
		0.1768	3078	136	2942	272	3214	0.0846297	0.0846297		0.9988	1320.87	0.130676	1320.74	0.261353	1321	0.000197845	0.00126816
		0.1766	3078	137	2941	274	3215	0.0852255	0.0851461		0.9988	1321.87	0.131326	1321.74	0.262651	1322	0.000198677	0.00126816
		0.1765	3079	137	2942	274	3216	0.085199	0.0851461		0.9988	1322.87	0.131979	1322.74	0.263957	1323	0.000199514	0.00126816
		0.1764	3080	137	2943	274	3217	0.0851725	0.0851461		0.9988	1323.87	0.132635	1323.73	0.265271	1324	0.000200356	0.00126816
		0.176	3081	137	2944	274	3218	0.0851461	0.0851461		0.9988	1324.87	0.133296	1324.73	0.266592	1325	0.000201202	0.00126816
		0.1759	3083	138	2945	276	3221	0.0856877	0.0856611		0.9988	1325.87	0.133961	1325.73	0.267921	1326	0.000202052	0.00126816
		0.1758	3084	138	2946	276	3222	0.0856611	0.0856611		0.9987	1326.87	0.134629	1326.73	0.269258	1327	0.000202908	0.00138442
		0.1757	3084	139	2945	278	3223	0.086255	0.086255		0.9987	1327.86	0.135302	1327.73	0.270603	1328	0.000203767	0.00138442
		0.1756	3084	140	2944	280	3224	0.0868486	0.0868217		0.9987	1328.86	0.135978	1328.73	0.271956	1329	0.000204632	0.00138442
		0.1753	3085	140	2945	280	3225	0.0868217	0.0868217		0.9987	1329.86	0.136658	1329.73	0.273316	1330	0.000205501	0.00138442
		0.1752	3085	141	2944	282	3226	0.0874148	0.0873335		0.9987	1330.86	0.137342	1330.73	0.274685	1331	0.000206375	0.00138442
		0.1748	3086	141	2945	282	3227	0.0873877	0.0873335		0.9987	1331.86	0.13803	1331.72	0.276061	1332	0.000207253	0.00138442
		0.1747	3087	141	2946	282	3228	0.0873606	0.0873335		0.9987	1332.86	0.138723	1332.72	0.277445	1333	0.000208136	0.00138442
		0.1745	3088	141	2947	282	3229	0.0873335	0.0873335		0.9987	1333.86	0.139419	1333.72	0.278838	1334	0.000209024	0.00138442
		0.1744	3089	142	2947	284	3231	0.0878985	0.0878985		0.9987	1334.86	0.140119	1334.72	0.280238	1335	0.000209916	0.00138442
		0.1738	3089	143	2946	286	3232	0.0884901	0.0884627		0.9987	1335.86	0.140824	1335.72	0.281647	1336	0.000210814	0.00138442
		0.1737	3090	143	2947	286	3233	0.0884627	0.0884627		0.9987	1336.86	0.141532	1336.72	0.283064	1337	0.000211716	0.00138442
		0.1736	3090	144	2946	288	3234	0.0890538	0.0887519		0.9987	1337.86	0.142245	1337.72	0.284489	1338	0.000212623	0.00138442
		0.1735	3091	144	2947	288	3235	0.0890263	0.0887519		0.9987	1338.86	0.142961	1338.71	0.285922	1339	0.000213534	0.00138442
		0.1733	3093	144	2949	288	3237	0.0889713	0.0887519		0.9986	1339.86	0.143682	1339.71	0.287364	1340	0.000214451	0.00150066
		0.173	3094	144	2950	288	3238	0.0889438	0.0887519		0.9986	1340.86	0.144407	1340.71	0.288814	1341	0.000215372	0.00150066
		0.1725	3095	144	2951	288	3239	0.0889163	0.0887519		0.9986	1341.85	0.145136	1341.71	0.290272	1342	0.000216298	0.00150066
		0.1724	3096	144	2952	288	3240	0.0888889	0.0887519		0.9986	1342.85	0.145869	1342.71	0.291739	1343	0.000217229	0.00150066
		0.1722	3097	144	2953	288	3241	0.0888615	0.0887519		0.9986	1343.85	0.146607	1343.71	0.293214	1344	0.000218165	0.00150066
		0.1721	3099	144	2955	288	3243	0.0888067	0.0887519		0.9986	1344.85	0.147349	1344.71	0.294697	1345	0.000219106	0.00150066
		0.1719	3100	144	2956	288	3244	0.0887793	0.0887519		0.9986	1345.85	0.148095	1345.7	0.29619	1346	0.000220052	0.00150066
		0.1715	3101	144	2957	288	3245	0.0887519	0.0887519		0.9986	1346.85	0.148845	1346.7	0.29769	1347	0.000221002	0.00150066
		0.1714	3102	145	2957	290	3247	0.0893132	0.0893132		0.9986	1347.85	0.1496	1347.7	0.299199	1348	0.000221958	0.00150066
		0.1713	3103	146	2957	292	3249	0.0898738	0.0898185		0.9986	1348.85	0.150359	1348.7	0.300717	1349	0.000222919	0.00150066
		0.1712	3105	146	2959	292	3251	0.0898185	0.0898185		0.9986	1349.85	0.151122	1349.7	0.302244	1350	0.000223884	0.00150066
		0.1711	3105	147	2958	294	3252	0.0904059	0.0904059		0.9986	1350.85	0.15189	1350.7	0.303779	1351	0.000224855	0.00150066
		0.171	3105	148	2957	296	3253	0.0909929	0.090965		0.9986	1351.85	0.152662	1351.69	0.305323	1352	0.000225831	0.00150066
		0.1709	3106	148	2958	296	3254	0.090965	0.090965		0.9986	1352.85	0.153438	1352.69	0.306876	1353	0.000226812	0.00150066
		0.1707	3107	149	2958	298	3256	0.0915233	0.0915233		0.9986	1353.85	0.154219	1353.69	0.308438	1354	0.000227798	0.00150066
		0.1706	3108	150	2958	300	3258	0.092081	0.0919399		0.9985	1354.84	0.155004	1354.69	0.310008	1355	0.000228789	0.00162931
		0.1703	3109	150	2959	300	3259	0.0920528	0.0919399		0.9985	1355.84	0.155794	1355.69	0.311588	1356	0.000229785	0.00162931
		0.1702	3110	150	2960	300	3260	0.0920245	0.0919399		0.9985	1356.84	0.156588	1356.69	0.313176	1357	0.000230786	0.00162931
		0.17	3111	150	2961	300	3261	0.0919963	0.0919399		0.9985	1357.84	0.157387	1357.69	0.314774	1358	0.000231792	0.00162931
		0.1699	3112	150	2962	300	3262	0.0919681	0.0919399		0.9985	1358.84	0.15819	1358.68	0.31638	1359	0.000232804	0.00162931
		0.1697	3113	150	2963	300	3263	0.0919399	0.0919399		0.9985	1359.84	0.158998	1359.68	0.317996	1360	0.000233821	0.00162931
		0.1696	3114	151	2963	302	3265	0.0924962	0.0924962		0.9985	1360.84	0.15981	1360.68	0.319621	1361	0.000234843	0.00162931
		0.1695	3114	152	2962	304	3266	0.0930802	0.0930233		0.9985	1361.84	0.160627	1361.68	0.321255	1362	0.00023587	0.00162931
		0.1692	3116	152	2964	304	3268	0.0930233	0.0930233		0.9985	1362.84	0.161449	1362.68	0.322898	1363	0.000236902	0.00162931
		0.1691	3116	153	2963	306	3269	0.0936066	0.0935208		0.9985	1363.84	0.162275	1363.68	0.32455	1364	0.00023794	0.00162931
		0.169	3117	153	2964	306	3270	0.093578	0.0935208		0.9985	1364.84	0.163106	1364.67	0.326212	1365	0.000238983	0.00162931
		0.1689	3119	153	2966	306	3272	0.0935208	0.0935208		0.9985	1365.84	0.163941	1365.67	0.327883	1366	0.000240031	0.00162931
		0.1684	3121	154	2967	308	3275	0.0940458	0.0940458		0.9985	1366.84	0.164782	1366.67	0.329563	1367	0.000241085	0.00162931
		0.1682	3121	156	2965	312	3277	0.095209	0.09518		0.9985	1367.83	0.165627	1367.67	0.331253	1368	0.000242144	0.00162931
		0.1681	3122	156	2966	312	3278	0.09518	0.09518		0.9984	1368.83	0.166476	1368.67	0.332952	1369	0.000243208	0.0017619
		0.1676	3125	157	2968	314	3282	0.0956734	0.0956151		0.9984	1369.83	0.167331	1369.67	0.334661	1370	0.000244278	0.0017619
		0.1675	3127	157	2970	314	3284	0.0956151	0.0956151		0.9984	1370.83	0.16819	1370.66	0.336379	1371	0.000245353	0.0017619
		0.1674	3127	159	2968	318	3286	0.0967742	0.0966272		0.9984	1371.83	0.169054	1371.66	0.338107	1372	0.000246434	0.0017619
		0.1671	3128	159	2969	318	3287	0.0967448	0.0966272		0.9984	1372.83	0.169923	1372.66	0.339845	1373	0.00024752	0.0017619
		0.167	3129	159	2970	318	3288	0.0967153	0.0966272		0.9984	1373.83	0.170796	1373.66	0.341592	1374	0.000248612	0.0017619
		0.1668	3131	159	2972	318	3290	0.0966565	0.0966272		0.9984	1374.83	0.171675	1374.66	0.343349	1375	0.000249709	0.0017619
		0.1667	3132	159	2973	318	3291	0.0966272	0.0966272		0.9984	1375.83	0.172558	1375.65	0.345116	1376	0.000250811	0.0017619
		0.1666	3132	161	2971	322	3293	0.0977832	0.0977238		0.9984	1376.83	0.173446	1376.65	0.346893	1377	0.000251919	0.0017619
		0.1665	3133	161	2972	322	3294	0.0977535	0.0977238		0.9984	1377.83	0.17434	1377.65	0.348679	1378	0.000253033	0.0017619
		0.1664	3134	161	2973	322	3295	0.0977238	0.0977238		0.9984	1378.82	0.175238	1378.65	0.350476	1379	0.000254152	0.0017619
		0.1663	3134	162	2972	324	3296	0.098301	0.098301		0.9984	1379.82	0.176141	1379.65	0.352282	1380	0.000255277	0.0017619
		0.1662	3136	163	2973	326	3299	0.0988178	0.0988178		0.9984	1380.82	0.177049	1380.65	0.354098	1381	0.000256407	0.0017619
		0.1661	3138	164	2974	328	3302	0.0993337	0.0993337		0.9984	1381.82	0.177962	1381.64	0.355925	1382	0.000257543	0.0017619
		0.166	3138	165	2973	330	3303	0.0999092	0.0998487		0.9983	1382.82	0.178881	1382.64	0.357761	1383	0.000258685	0.00188755
		0.1659	3140	165	2975	330	3305	0.0998487	0.0998487		0.9983	1383.82	0.179804	1383.64	0.359608	1384	0.000259832	0.00188755
		0.1658	3140	166	2974	332	3306	0.100423	0.100181		0.9983	1384.82	0.180732	1384.64	0.361464	1385	0.000260985	0.00188755
		0.1656	3143	166	2977	332	3309	0.100332	0.100181		0.9983	1385.82	0.181666	1385.64	0.363331	1386	0.000262144	0.00188755
		0.1655	3144	166	2978	332	3310	0.100302	0.100181		0.9983	1386.82	0.182604	1386.63	0.365209	1387	0.000263308	0.00188755
		0.1654	3145	166	2979	332	3311	0.100272	0.100181		0.9983	1387.82	0.183548	1387.63	0.367096	1388	0.000264479	0.00188755
		0.165	3148	166	2982	332	3314	0.100181	0.100181		0.9983	1388.82	0.184497	1388.63	0.368994	1389	0.000265655	0.00188755
		0.1649	3148	167	2981	334	3315	0.100754	0.100724		0.9983	1389.81	0.185451	1389.63	0.370902	1390	0.000266836	0.00188755
		0.1648	3149	167	2982	334	3316	0.100724	0.100724		0.9983	1390.81	0.186411	1390.63	0.372821	1391	0.000268024	0.00188755
		0.1646	3149	168	2981	336	3317	0.101296	0.101266		0.9983	1391.81	0.187375	1391.63	0.37475	1392	0.000269217	0.00188755
		0.1644	3150	168	2982	336	3318	0.101266	0.101266		0.9983	1392.81	0.188345	1392.62	0.37669	1393	0.000270417	0.00188755
		0.1643	3150	169	2981	338	3319	0.101838	0.101807		0.9982	1393.81	0.18932	1393.62	0.378641	1394	0.000271622	0.00199321
		0.1642	3151	169	2982	338	3320	0.101807	0.101807		0.9982	1394.81	0.190301	1394.62	0.380602	1395	0.000272833	0.00199321
		0.1641	3152	171	2981	342	3323	0.102919	0.102919		0.9982	1395.81	0.191287	1395.62	0.382573	1396	0.00027405	0.00199321
		0.1639	3153	172	2981	344	3325	0.103459	0.103459		0.9982	1396.81	0.192278	1396.62	0.384556	1397	0.000275273	0.00199321
		0.1638	3153	173	2980	346	3326	0.104029	0.103748		0.9982	1397.81	0.193275	1397.61	0.386549	1398	0.000276501	0.00199321
		0.1634	3154	173	2981	346	3327	0.103998	0.103748		0.9982	1398.81	0.194277	1398.61	0.388553	1399	0.000277736	0.00199321
		0.1629	3155	173	2982	346	3328	0.103966	0.103748		0.9982	1399.8	0.195284	1399.61	0.390568	1400	0.000278977	0.00199321
		0.1624	3156	173	2983	346	3329	0.103935	0.103748		0.9982	1400.8	0.196297	1400.61	0.392594	1401	0.000280224	0.00199321
		0.1618	3157	173	2984	346	3330	0.103904	0.103748		0.9982	1401.8	0.197315	1401.61	0.394631	1402	0.000281477	0.00199321
		0.1614	3158	173	2985	346	3331	0.103873	0.103748		0.9981	1402.8	0.198339	1402.6	0.396678	1403	0.000282736	0.00208675
		0.1613	3159	173	2986	346	3332	0.103842	0.103748		0.9981	1403.8	0.199369	1403.6	0.398737	1404	0.000284001	0.00208675
		0.1611	3160	173	2987	346	3333	0.10381	0.103748		0.9981	1404.8	0.200404	1404.6	0.400807	1405	0.000285272	0.00208675
		0.1607	3162	173	2989	346	3335	0.103748	0.103748		0.9981	1405.8	0.201444	1405.6	0.402888	1406	0.000286549	0.00208675
		0.1603	3162	174	2988	348	3336	0.104317	0.104005		0.9981	1406.8	0.20249	1406.6	0.404981	1407	0.000287833	0.00208675
		0.159	3163	174	2989	348	3337	0.104285	0.104005		0.9981	1407.8	0.203542	1407.59	0.407084	1408	0.000289122	0.00208675
		0.1588	3164	174	2990	348	3338	0.104254	0.104005		0.9981	1408.8	0.2046	1408.59	0.409199	1409	0.000290418	0.00208675
		0.1587	3165	174	2991	348	3339	0.104223	0.104005		0.9981	1409.79	0.205663	1409.59	0.411326	1410	0.00029172	0.00208675
		0.1582	3166	174	2992	348	3340	0.104192	0.104005		0.998	1410.79	0.206732	1410.59	0.413463	1411	0.000293029	0.00219545
		0.1578	3167	174	2993	348	3341	0.10416	0.104005		0.998	1411.79	0.207806	1411.58	0.415612	1412	0.000294343	0.00219545
		0.1573	3168	174	2994	348	3342	0.104129	0.104005		0.998	1412.79	0.208887	1412.58	0.417773	1413	0.000295664	0.00219545
		0.1568	3169	174	2995	348	3343	0.104098	0.104005		0.998	1413.79	0.209973	1413.58	0.419945	1414	0.000296991	0.00219545
		0.1567	3170	174	2996	348	3344	0.104067	0.104005		0.998	1414.79	0.211065	1414.58	0.422129	1415	0.000298324	0.00219545
		0.1564	3171	174	2997	348	3345	0.104036	0.104005		0.998	1415.79	0.212162	1415.58	0.424325	1416	0.000299664	0.00219545
		0.1549	3172	174	2998	348	3346	0.104005	0.104005		0.998	1416.79	0.213266	1416.57	0.426532	1417	0.00030101	0.00219545
		0.1543	3172	175	2997	350	3347	0.104571	0.104571		0.998	1417.79	0.214375	1417.57	0.428751	1418	0.000302363	0.00219545
		0.1541	3172	176	2996	352	3348	0.105137	0.105043		0.998	1418.78	0.215491	1418.57	0.430981	1419	0.000303722	0.00219545
		0.1529	3173	176	2997	352	3349	0.105106	0.105043		0.998	1419.78	0.216612	1419.57	0.433224	1420	0.000305087	0.00219545
		0.1528	3174	176	2998	352	3350	0.105075	0.105043		0.998	1420.78	0.217739	1420.56	0.435478	1421	0.000306459	0.00219545
		0.1521	3175	176	2999	352	3351	0.105043	0.105043		0.9979	1421.78	0.218872	1421.56	0.437745	1422	0.000307837	0.00233313
		0.152	3175	177	2998	354	3352	0.105609	0.105609		0.9979	1422.78	0.220012	1422.56	0.440023	1423	0.000309222	0.00233313
		0.1513	3177	178	2999	356	3355	0.10611	0.106015		0.9979	1423.78	0.221157	1423.56	0.442314	1424	0.000310614	0.00233313
		0.1508	3178	178	3000	356	3356	0.106079	0.106015		0.9979	1424.78	0.222308	1424.56	0.444616	1425	0.000312012	0.00233313
		0.1506	3179	178	3001	356	3357	0.106047	0.106015		0.9979	1425.78	0.223466	1425.55	0.446931	1426	0.000313416	0.00233313
		0.1503	3180	178	3002	356	3358	0.106015	0.106015		0.9979	1426.78	0.224629	1426.55	0.449258	1427	0.000314827	0.00233313
		0.1496	3181	179	3002	358	3360	0.106548	0.106516		0.9979	1427.77	0.225799	1427.55	0.451598	1428	0.000316245	0.00233313
		0.1495	3182	179	3003	358	3361	0.106516	0.106516		0.9979	1428.77	0.226975	1428.55	0.453949	1429	0.000317669	0.00233313
		0.1494	3183	180	3003	360	3363	0.107047	0.106984		0.9979	1429.77	0.228157	1429.54	0.456313	1430	0.0003191	0.00233313
		0.1484	3184	180	3004	360	3364	0.107015	0.106984		0.9979	1430.77	0.229345	1430.54	0.45869	1431	0.000320538	0.00233313
		0.1478	3185	180	3005	360	3365	0.106984	0.106984		0.9979	1431.77	0.230539	1431.54	0.461078	1432	0.000321982	0.00233313
		0.1476	3185	181	3004	362	3366	0.107546	0.107291		0.9979	1432.77	0.23174	1432.54	0.46348	1433	0.000323433	0.00233313
		0.1472	3186	181	3005	362	3367	0.107514	0.107291		0.9978	1433.77	0.232947	1433.53	0.465894	1434	0.000324891	0.00247129
		0.1471	3190	181	3009	362	3371	0.107387	0.107291		0.9978	1434.77	0.23416	1434.53	0.46832	1435	0.000326356	0.00247129
		0.147	3191	181	3010	362	3372	0.107355	0.107291		0.9978	1435.76	0.23538	1435.53	0.47076	1436	0.000327827	0.00247129
		0.1465	3193	181	3012	362	3374	0.107291	0.107291		0.9978	1436.76	0.236606	1436.53	0.473212	1437	0.000329305	0.00247129
		0.1459	3193	182	3011	364	3375	0.107852	0.107852		0.9978	1437.76	0.237838	1437.52	0.475677	1438	0.00033079	0.00247129
		0.1448	3193	183	3010	366	3376	0.108412	0.108316		0.9978	1438.76	0.239077	1438.52	0.478154	1439	0.000332282	0.00247129
		0.1438	3195	183	3012	366	3378	0.108348	0.108316		0.9978	1439.76	0.240323	1439.52	0.480645	1440	0.000333781	0.00247129
		0.1423	3196	183	3013	366	3379	0.108316	0.108316		0.9978	1440.76	0.241574	1440.52	0.483149	1441	0.000335287	0.00247129
		0.1422	3196	184	3012	368	3380	0.108876	0.108619		0.9978	1441.76	0.242833	1441.51	0.485665	1442	0.0003368	0.00247129
		0.1418	3197	184	3013	368	3381	0.108844	0.108619		0.9978	1442.76	0.244097	1442.51	0.488195	1443	0.000338319	0.00247129
		0.1416	3198	184	3014	368	3382	0.108811	0.108619		0.9977	1443.75	0.245369	1443.51	0.490738	1444	0.000339846	0.00259588
		0.1386	3199	184	3015	368	3383	0.108779	0.108619		0.9977	1444.75	0.246647	1444.51	0.493294	1445	0.00034138	0.00259588
		0.1383	3201	184	3017	368	3385	0.108715	0.108619		0.9977	1445.75	0.247932	1445.5	0.495863	1446	0.00034292	0.00259588
		0.1373	3202	184	3018	368	3386	0.108683	0.108619		0.9977	1446.75	0.249223	1446.5	0.498446	1447	0.000344468	0.00259588
		0.1371	3203	184	3019	368	3387	0.108651	0.108619		0.9977	1447.75	0.250521	1447.5	0.501041	1448	0.000346023	0.00259588
		0.137	3204	184	3020	368	3388	0.108619	0.108619		0.9977	1448.75	0.251825	1448.5	0.503651	1449	0.000347585	0.00259588
		0.1368	3204	185	3019	370	3389	0.109177	0.10908		0.9977	1449.75	0.253137	1449.49	0.506273	1450	0.000349154	0.00259588
		0.1358	3205	185	3020	370	3390	0.109145	0.10908		0.9977	1450.75	0.254455	1450.49	0.50891	1451	0.00035073	0.00259588
		0.1357	3206	185	3021	370	3391	0.109112	0.10908		0.9977	1451.74	0.25578	1451.49	0.51156	1452	0.000352314	0.00259588
		0.1356	3207	185	3022	370	3392	0.10908	0.10908		0.9976	1452.74	0.257112	1452.49	0.514223	1453	0.000353904	0.00272551
		0.1351	3208	186	3022	372	3394	0.109605	0.109541		0.9976	1453.74	0.25845	1453.48	0.5169	1454	0.000355502	0.00272551
		0.135	3209	186	3023	372	3395	0.109573	0.109541		0.9976	1454.74	0.259796	1454.48	0.519591	1455	0.000357107	0.00272551
		0.1347	3210	186	3024	372	3396	0.109541	0.109541		0.9976	1455.74	0.261148	1455.48	0.522296	1456	0.00035872	0.00272551
		0.1342	3210	187	3023	374	3397	0.110097	0.110097		0.9976	1456.74	0.262507	1456.47	0.525014	1457	0.000360339	0.00272551
		0.1338	3210	188	3022	376	3398	0.110653	0.110556		0.9976	1457.74	0.263873	1457.47	0.527747	1458	0.000361966	0.00272551
		0.1331	3211	188	3023	376	3399	0.110621	0.110556		0.9976	1458.73	0.265247	1458.47	0.530493	1459	0.000363601	0.00272551
		0.1328	3212	188	3024	376	3400	0.110588	0.110556		0.9976	1459.73	0.266627	1459.47	0.533254	1460	0.000365242	0.00272551
		0.1323	3213	188	3025	376	3401	0.110556	0.110556		0.9976	1460.73	0.268014	1460.46	0.536028	1461	0.000366891	0.00272551
		0.1316	3213	189	3024	378	3402	0.111111	0.111078		0.9976	1461.73	0.269409	1461.46	0.538817	1462	0.000368548	0.00272551
		0.131	3214	189	3025	378	3403	0.111078	0.111078		0.9975	1462.73	0.27081	1462.46	0.54162	1463	0.000370212	0.00287486
		0.1299	3214	190	3024	380	3404	0.111633	0.111633		0.9975	1463.73	0.272219	1463.46	0.544437	1464	0.000371883	0.00287486
		0.1298	3214	191	3023	382	3405	0.112188	0.112122		0.9975	1464.73	0.273634	1464.45	0.547269	1465	0.000373562	0.00287486
		0.1288	3215	191	3024	382	3406	0.112155	0.112122		0.9975	1465.72	0.275057	1465.45	0.550115	1466	0.000375249	0.00287486
		0.1282	3216	191	3025	382	3407	0.112122	0.112122		0.9975	1466.72	0.276487	1466.45	0.552975	1467	0.000376943	0.00287486
		0.1279	3216	192	3024	384	3408	0.112676	0.112676		0.9975	1467.72	0.277925	1467.44	0.55585	1468	0.000378644	0.00287486
		0.1259	3216	193	3023	386	3409	0.11323	0.11323		0.9975	1468.72	0.27937	1468.44	0.558739	1469	0.000380353	0.00287486
		0.1237	3216	194	3022	388	3410	0.113783	0.113783		0.9975	1469.72	0.280822	1469.44	0.561643	1470	0.00038207	0.00287486
		0.1236	3216	195	3021	390	3411	0.114336	0.114236		0.9975	1470.72	0.282281	1470.44	0.564562	1471	0.000383795	0.00287486
		0.1233	3218	195	3023	390	3413	0.114269	0.114236		0.9975	1471.72	0.283748	1471.43	0.567496	1472	0.000385527	0.00287486
		0.1226	3219	195	3024	390	3414	0.114236	0.114236		0.9975	1472.71	0.285222	1472.43	0.570444	1473	0.000387267	0.00287486
		0.121	3219	196	3023	392	3415	0.114788	0.114754		0.9974	1473.71	0.286703	1473.43	0.573407	1474	0.000389014	0.00300811
		0.1204	3220	196	3024	392	3416	0.114754	0.114754		0.9974	1474.71	0.288193	1474.42	0.576385	1475	0.00039077	0.00300811
		0.1188	3220	197	3023	394	3417	0.115306	0.115137		0.9974	1475.71	0.289689	1475.42	0.579378	1476	0.000392533	0.00300811
		0.1184	3221	197	3024	394	3418	0.115272	0.115137		0.9974	1476.71	0.291193	1476.42	0.582386	1477	0.000394303	0.00300811
		0.1182	3222	197	3025	394	3419	0.115238	0.115137		0.9974	1477.71	0.292705	1477.41	0.585409	1478	0.000396082	0.00300811
		0.1177	3223	197	3026	394	3420	0.115205	0.115137		0.9974	1478.71	0.294224	1478.41	0.588448	1479	0.000397869	0.00300811
		0.1172	3224	197	3027	394	3421	0.115171	0.115137		0.9974	1479.7	0.295751	1479.41	0.591501	1480	0.000399663	0.00300811
		0.1169	3225	197	3028	394	3422	0.115137	0.115137		0.9973	1480.7	0.297285	1480.41	0.59457	1481	0.000401466	0.00313855
		0.1161	3225	198	3027	396	3423	0.115688	0.11562		0.9973	1481.7	0.298827	1481.4	0.597655	1482	0.000403276	0.00313855
		0.1154	3226	198	3028	396	3424	0.115654	0.11562		0.9973	1482.7	0.300377	1482.4	0.600754	1483	0.000405094	0.00313855
		0.115	3227	198	3029	396	3425	0.11562	0.11562		0.9973	1483.7	0.301935	1483.4	0.60387	1484	0.00040692	0.00313855
		0.1137	3228	199	3029	398	3427	0.116137	0.116137		0.9973	1484.7	0.3035	1484.39	0.607	1485	0.000408754	0.00313855
		0.1124	3229	200	3029	400	3429	0.116652	0.116516		0.9973	1485.69	0.305073	1485.39	0.610147	1486	0.000410597	0.00313855
		0.1118	3231	200	3031	400	3431	0.116584	0.116516		0.9973	1486.69	0.306654	1486.39	0.613309	1487	0.000412447	0.00313855
		0.1112	3232	200	3032	400	3432	0.11655	0.116516		0.9973	1487.69	0.308243	1487.38	0.616487	1488	0.000414306	0.00313855
		0.1108	3233	200	3033	400	3433	0.116516	0.116516		0.9973	1488.69	0.30984	1488.38	0.61968	1489	0.000416172	0.00313855
		0.1103	3233	201	3032	402	3434	0.117065	0.117065		0.9973	1489.69	0.311445	1489.38	0.62289	1490	0.000418047	0.00313855
		0.1099	3233	202	3031	404	3435	0.117613	0.117579		0.9972	1490.69	0.313058	1490.37	0.626115	1491	0.00041993	0.0032655
		0.1098	3234	202	3032	404	3436	0.117579	0.117579		0.9972	1491.69	0.314678	1491.37	0.629356	1492	0.000421821	0.0032655
		0.109	3234	203	3031	406	3437	0.118126	0.117989		0.9972	1492.68	0.316307	1492.37	0.632614	1493	0.00042372	0.0032655
		0.1072	3235	203	3032	406	3438	0.118092	0.117989		0.9972	1493.68	0.317944	1493.36	0.635887	1494	0.000425627	0.0032655
		0.1068	3236	203	3033	406	3439	0.118058	0.117989		0.9972	1494.68	0.319589	1494.36	0.639177	1495	0.000427543	0.0032655
		0.1066	3237	203	3034	406	3440	0.118023	0.117989		0.9972	1495.68	0.321242	1495.36	0.642483	1496	0.000429467	0.0032655
		0.1048	3238	203	3035	406	3441	0.117989	0.117989		0.9971	1496.68	0.322903	1496.35	0.645806	1497	0.0004314	0.00338831
		0.1036	3239	204	3035	408	3443	0.118501	0.118467		0.9971	1497.68	0.324572	1497.35	0.649144	1498	0.000433341	0.00338831
		0.1035	3240	204	3036	408	3444	0.118467	0.118467		0.9971	1498.67	0.32625	1498.35	0.652499	1499	0.00043529	0.00338831
		0.103	3240	205	3035	410	3445	0.119013	0.119013		0.9971	1499.67	0.327936	1499.34	0.655871	1500	0.000437247	0.00338831
		0.1025	3240	206	3034	412	3446	0.119559	0.11949		0.9971	1500.67	0.32963	1500.34	0.65926	1501	0.000439214	0.00338831
		0.1024	3241	206	3035	412	3447	0.119524	0.11949		0.9971	1501.67	0.331332	1501.34	0.662664	1502	0.000441188	0.00338831
		0.102	3242	206	3036	412	3448	0.11949	0.11949		0.9971	1502.67	0.333043	1502.33	0.666086	1503	0.000443171	0.00338831
		0.1015	3242	207	3035	414	3449	0.120035	0.11993		0.9971	1503.67	0.334762	1503.33	0.669525	1504	0.000445163	0.00338831
		0.1012	3243	207	3036	414	3450	0.12	0.11993		0.9971	1504.66	0.33649	1504.33	0.67298	1505	0.000447163	0.00338831
		0.1009	3244	207	3037	414	3451	0.119965	0.11993		0.997	1505.66	0.338226	1505.32	0.676452	1506	0.000449171	0.00352345
		0.1005	3245	207	3038	414	3452	0.11993	0.11993		0.997	1506.66	0.339971	1506.32	0.679942	1507	0.000451189	0.00352345
		0.0995	3245	208	3037	416	3453	0.120475	0.12044		0.997	1507.66	0.341724	1507.32	0.683448	1508	0.000453215	0.00352345
		0.09931	3246	208	3038	416	3454	0.12044	0.12044		0.997	1508.66	0.343486	1508.31	0.686971	1509	0.000455249	0.00352345
		0.099	3246	210	3036	420	3456	0.121528	0.121528		0.997	1509.65	0.345256	1509.31	0.690512	1510	0.000457293	0.00352345
		0.0987	3246	211	3035	422	3457	0.122071	0.122071		0.997	1510.65	0.347035	1510.31	0.69407	1511	0.000459345	0.00352345
		0.09851	3246	212	3034	424	3458	0.122614	0.122579		0.997	1511.65	0.348823	1511.3	0.697645	1512	0.000461406	0.00352345
		0.09808	3247	212	3035	424	3459	0.122579	0.122579		0.9969	1512.65	0.350619	1512.3	0.701238	1513	0.000463475	0.00363649
		0.09801	3247	213	3034	426	3460	0.123121	0.123086		0.9969	1513.65	0.352424	1513.3	0.704848	1514	0.000465553	0.00363649
		0.09751	3248	213	3035	426	3461	0.123086	0.123086		0.9969	1514.65	0.354238	1514.29	0.708476	1515	0.000467641	0.00363649
		0.09701	3248	214	3034	428	3462	0.123628	0.123628		0.9969	1515.64	0.35606	1515.29	0.712121	1516	0.000469737	0.00363649
		0.09652	3248	215	3033	430	3463	0.12417	0.124098		0.9969	1516.64	0.357892	1516.28	0.715784	1517	0.000471842	0.00363649
		0.09602	3249	215	3034	430	3464	0.124134	0.124098		0.9969	1517.64	0.359732	1517.28	0.719465	1518	0.000473956	0.00363649
		0.09441	3250	215	3035	430	3465	0.124098	0.124098		0.9968	1518.64	0.361582	1518.28	0.723163	1519	0.000476079	0.00377971
		0.09406	3250	216	3034	432	3466	0.124639	0.124352		0.9968	1519.64	0.36344	1519.27	0.72688	1520	0.00047821	0.00377971
		0.0938	3251	216	3035	432	3467	0.124603	0.124352		0.9968	1520.63	0.365307	1520.27	0.730614	1521	0.000480351	0.00377971
		0.09357	3252	216	3036	432	3468	0.124567	0.124352		0.9968	1521.63	0.367183	1521.27	0.734367	1522	0.000482501	0.00377971
		0.09211	3253	216	3037	432	3469	0.124532	0.124352		0.9968	1522.63	0.369069	1522.26	0.738137	1523	0.00048466	0.00377971
		0.09179	3254	216	3038	432	3470	0.124496	0.124352		0.9968	1523.63	0.370963	1523.26	0.741926	1524	0.000486828	0.00377971
		0.09162	3255	216	3039	432	3471	0.12446	0.124352		0.9968	1524.63	0.372867	1524.25	0.745733	1525	0.000489005	0.00377971
		0.09114	3256	216	3040	432	3472	0.124424	0.124352		0.9968	1525.63	0.374779	1525.25	0.749559	1526	0.000491192	0.00377971
		0.09077	3257	216	3041	432	3473	0.124388	0.124352		0.9968	1526.62	0.376701	1526.25	0.753403	1527	0.000493387	0.00377971
		0.09065	3258	216	3042	432	3474	0.124352	0.124352		0.9968	1527.62	0.378632	1527.24	0.757265	1528	0.000495592	0.00377971
		0.09017	3258	217	3041	434	3475	0.124892	0.124641		0.9967	1528.62	0.380573	1528.24	0.761146	1529	0.000497806	0.00391818
		0.08987	3259	217	3042	434	3476	0.124856	0.124641		0.9967	1529.62	0.382523	1529.23	0.765045	1530	0.000500029	0.00391818
		0.08969	3260	217	3043	434	3477	0.12482	0.124641		0.9967	1530.62	0.384482	1530.23	0.768963	1531	0.000502262	0.00391818
		0.08957	3261	217	3044	434	3478	0.124784	0.124641		0.9967	1531.61	0.38645	1531.23	0.7729	1532	0.000504504	0.00391818
		0.08939	3262	217	3045	434	3479	0.124748	0.124641		0.9967	1532.61	0.388428	1532.22	0.776856	1533	0.000506755	0.00391818
		0.08873	3263	217	3046	434	3480	0.124713	0.124641		0.9966	1533.61	0.390415	1533.22	0.780831	1534	0.000509016	0.00404156
		0.08863	3265	217	3048	434	3482	0.124641	0.124641		0.9966	1534.61	0.392412	1534.22	0.784825	1535	0.000511286	0.00404156
		0.08836	3265	218	3047	436	3483	0.125179	0.125		0.9966	1535.61	0.394419	1535.21	0.788837	1536	0.000513566	0.00404156
		0.08789	3266	218	3048	436	3484	0.125144	0.125		0.9966	1536.6	0.396435	1536.21	0.792869	1537	0.000515855	0.00404156
		0.08777	3267	218	3049	436	3485	0.125108	0.125		0.9966	1537.6	0.39846	1537.2	0.79692	1538	0.000518154	0.00404156
		0.08776	3268	218	3050	436	3486	0.125072	0.125		0.9966	1538.6	0.400495	1538.2	0.800991	1539	0.000520462	0.00404156
		0.08716	3269	218	3051	436	3487	0.125036	0.125		0.9966	1539.6	0.40254	1539.19	0.805081	1540	0.00052278	0.00404156
		0.08705	3270	218	3052	436	3488	0.125	0.125		0.9966	1540.6	0.404595	1540.19	0.80919	1541	0.000525107	0.00404156
		0.08647	3270	219	3051	438	3489	0.125537	0.125537		0.9965	1541.59	0.40666	1541.19	0.813319	1542	0.000527444	0.00416816
		0.0861	3271	220	3051	440	3491	0.126038	0.126002		0.9965	1542.59	0.408734	1542.18	0.817468	1543	0.000529791	0.00416816
		0.08579	3272	220	3052	440	3492	0.126002	0.126002		0.9965	1543.59	0.410818	1543.18	0.821636	1544	0.000532147	0.00416816
		0.08516	3273	221	3052	442	3494	0.126503	0.126503		0.9965	1544.59	0.412912	1544.17	0.825824	1545	0.000534514	0.00416816
		0.08507	3275	222	3053	444	3497	0.126966	0.12693		0.9965	1545.58	0.415016	1545.17	0.830031	1546	0.00053689	0.00416816
		0.08385	3276	222	3054	444	3498	0.12693	0.12693		0.9964	1546.58	0.41713	1546.17	0.834259	1547	0.000539275	0.00428793
		0.08351	3276	223	3053	446	3499	0.127465	0.127465		0.9964	1547.58	0.419253	1547.16	0.838507	1548	0.000541671	0.00428793
		0.0821	3276	224	3052	448	3500	0.128	0.127963		0.9964	1548.58	0.421387	1548.16	0.842775	1549	0.000544077	0.00428793
		0.08164	3277	224	3053	448	3501	0.127963	0.127963		0.9964	1549.58	0.423531	1549.15	0.847062	1550	0.000546492	0.00428793
		0.08094	3278	225	3053	450	3503	0.128461	0.128278		0.9964	1550.57	0.425685	1550.15	0.851371	1551	0.000548917	0.00428793
		0.08003	3279	225	3054	450	3504	0.128425	0.128278		0.9964	1551.57	0.42785	1551.14	0.855699	1552	0.000551353	0.00428793
		0.08002	3280	225	3055	450	3505	0.128388	0.128278		0.9964	1552.57	0.430024	1552.14	0.860048	1553	0.000553798	0.00428793
		0.07944	3281	225	3056	450	3506	0.128351	0.128278		0.9963	1553.57	0.432209	1553.14	0.864417	1554	0.000556253	0.00438992
		0.07937	3282	225	3057	450	3507	0.128315	0.128278		0.9963	1554.57	0.434404	1554.13	0.868807	1555	0.000558719	0.00438992
		0.07886	3283	225	3058	450	3508	0.128278	0.128278		0.9963	1555.56	0.436609	1555.13	0.873218	1556	0.000561194	0.00438992
		0.0784	3283	226	3057	452	3509	0.128812	0.128812		0.9962	1556.56	0.438825	1556.12	0.877649	1557	0.00056368	0.00453611
		0.07839	3283	227	3056	454	3510	0.129345	0.129345		0.9962	1557.56	0.441051	1557.12	0.882101	1558	0.000566175	0.00453611
		0.0782	3283	228	3055	456	3511	0.129878	0.129878		0.9962	1558.56	0.443287	1558.11	0.886574	1559	0.000568681	0.00453611
		0.07795	3283	229	3054	458	3512	0.13041	0.130188		0.9962	1559.55	0.445534	1559.11	0.891068	1560	0.000571198	0.00453611
		0.07792	3284	229	3055	458	3513	0.130373	0.130188		0.9962	1560.55	0.447792	1560.1	0.895583	1561	0.000573724	0.00453611
		0.07745	3285	229	3056	458	3514	0.130336	0.130188		0.9962	1561.55	0.45006	1561.1	0.900119	1562	0.000576261	0.00453611
		0.07709	3286	229	3057	458	3515	0.130299	0.130188		0.9962	1562.55	0.452338	1562.1	0.904677	1563	0.000578808	0.00453611
		0.07703	3287	229	3058	458	3516	0.130262	0.130188		0.9962	1563.55	0.454628	1563.09	0.909255	1564	0.000581365	0.00453611
		0.07657	3289	229	3060	458	3518	0.130188	0.130188		0.9962	1564.54	0.456928	1564.09	0.913855	1565	0.000583933	0.00453611
		0.07651	3289	230	3059	460	3519	0.130719	0.130645		0.9962	1565.54	0.459238	1565.08	0.918477	1566	0.000586511	0.00453611
		0.07612	3290	230	3060	460	3520	0.130682	0.130645		0.9962	1566.54	0.46156	1566.08	0.92312	1567	0.0005891	0.00453611
		0.07572	3291	230	3061	460	3521	0.130645	0.130645		0.9961	1567.54	0.463892	1567.07	0.927784	1568	0.000591699	0.00470818
		0.07566	3291	231	3060	462	3522	0.131175	0.131175		0.9961	1568.53	0.466235	1568.07	0.932471	1569	0.000594309	0.00470818
		0.07491	3291	232	3059	464	3523	0.131706	0.131669		0.9961	1569.53	0.468589	1569.06	0.937179	1570	0.000596929	0.00470818
		0.07476	3292	232	3060	464	3524	0.131669	0.131669		0.9961	1570.53	0.470954	1570.06	0.941909	1571	0.00059956	0.00470818
		0.07408	3293	233	3060	466	3526	0.132161	0.132049		0.9961	1571.53	0.473331	1571.05	0.946661	1572	0.000602202	0.00470818
		0.07378	3295	233	3062	466	3528	0.132086	0.132049		0.996	1572.52	0.475718	1572.05	0.951435	1573	0.000604854	0.00482963
		0.07359	3296	233	3063	466	3529	0.132049	0.132049		0.996	1573.52	0.478116	1573.04	0.956231	1574	0.000607517	0.00482963
		0.07307	3296	234	3062	468	3530	0.132578	0.132578		0.996	1574.52	0.480525	1574.04	0.96105	1575	0.00061019	0.00482963
		0.07296	3296	235	3061	470	3531	0.133107	0.133031		0.996	1575.52	0.482945	1575.03	0.965891	1576	0.000612875	0.00482963
		0.07243	3297	235	3062	470	3532	0.133069	0.133031		0.996	1576.51	0.485377	1576.03	0.970754	1577	0.00061557	0.00482963
		0.07239	3298	235	3063	470	3533	0.133031	0.133031		0.996	1577.51	0.48782	1577.02	0.97564	1578	0.000618276	0.00482963
		0.07206	3298	236	3062	472	3534	0.13356	0.133484		0.9959	1578.51	0.490274	1578.02	0.980548	1579	0.000620993	0.00496514
		0.07117	3299	236	3063	472	3535	0.133522	0.133484		0.9959	1579.51	0.492739	1579.01	0.985479	1580	0.000623721	0.00496514
		0.07072	3300	236	3064	472	3536	0.133484	0.133484		0.9959	1580.5	0.495216	1580.01	0.990433	1581	0.00062646	0.00496514
		0.07024	3300	237	3063	474	3537	0.134012	0.133974		0.9959	1581.5	0.497705	1581	0.995409	1582	0.000629209	0.00496514
		0.07012	3301	237	3064	474	3538	0.133974	0.133974		0.9959	1582.5	0.500204	1582	1.00041	1583	0.00063197	0.00496514
		0.07006	3301	238	3063	476	3539	0.134501	0.134122		0.9959	1583.5	0.502716	1582.99	1.00543	1584	0.000634742	0.00496514
		0.06996	3302	238	3064	476	3540	0.134463	0.134122		0.9958	1584.49	0.505238	1583.99	1.01048	1585	0.000637525	0.0050805
		0.06968	3304	238	3066	476	3542	0.134387	0.134122		0.9958	1585.49	0.507773	1584.98	1.01555	1586	0.000640319	0.0050805
		0.06954	3305	238	3067	476	3543	0.134349	0.134122		0.9958	1586.49	0.510319	1585.98	1.02064	1587	0.000643124	0.0050805
		0.06939	3306	238	3068	476	3544	0.134312	0.134122		0.9958	1587.49	0.512877	1586.97	1.02575	1588	0.00064594	0.0050805
		0.06868	3307	238	3069	476	3545	0.134274	0.134122		0.9957	1588.48	0.515446	1587.97	1.03089	1589	0.000648768	0.00521002
		0.06769	3308	238	3070	476	3546	0.134236	0.134122		0.9957	1589.48	0.518028	1588.96	1.03606	1590	0.000651607	0.00521002
		0.06763	3309	238	3071	476	3547	0.134198	0.134122		0.9957	1590.48	0.520621	1589.96	1.04124	1591	0.000654457	0.00521002
		0.06753	3311	238	3073	476	3549	0.134122	0.134122		0.9957	1591.48	0.523226	1590.95	1.04645	1592	0.000657319	0.00521002
		0.06725	3311	239	3072	478	3550	0.134648	0.13461		0.9957	1592.47	0.525843	1591.95	1.05169	1593	0.000660192	0.00521002
		0.06724	3312	239	3073	478	3551	0.13461	0.13461		0.9957	1593.47	0.528472	1592.94	1.05694	1594	0.000663076	0.00521002
		0.06719	3312	240	3072	480	3552	0.135135	0.135097		0.9957	1594.47	0.531112	1593.94	1.06222	1595	0.000665972	0.00521002
		0.06675	3313	240	3073	480	3553	0.135097	0.135097		0.9956	1595.47	0.533765	1594.93	1.06753	1596	0.000668879	0.00535452
		0.06639	3314	241	3073	482	3555	0.135584	0.135498		0.9956	1596.46	0.536431	1595.93	1.07286	1597	0.000671798	0.00535452
		0.06599	3314	242	3072	484	3556	0.136108	0.135498		0.9956	1597.46	0.539108	1596.92	1.07822	1598	0.000674728	0.00535452
		0.06588	3315	242	3073	484	3557	0.13607	0.135498		0.9956	1598.46	0.541797	1597.92	1.08359	1599	0.00067767	0.00535452
		0.06542	3316	242	3074	484	3558	0.136031	0.135498		0.9956	1599.46	0.544499	1598.91	1.089	1600	0.000680624	0.00535452
		0.06524	3317	242	3075	484	3559	0.135993	0.135498		0.9955	1600.45	0.547213	1599.91	1.09443	1601	0.000683589	0.00548996
		0.06523	3318	242	3076	484	3560	0.135955	0.135498		0.9955	1601.45	0.549939	1600.9	1.09988	1602	0.000686566	0.00548996
		0.06506	3328	242	3086	484	3570	0.135574	0.135498		0.9955	1602.45	0.552678	1601.89	1.10536	1603	0.000689555	0.00548996
		0.0647	3330	242	3088	484	3572	0.135498	0.135498		0.9955	1603.44	0.555429	1602.89	1.11086	1604	0.000692555	0.00548996
		0.06458	3330	243	3087	486	3573	0.13602	0.13602		0.9955	1604.44	0.558193	1603.88	1.11639	1605	0.000695568	0.00548996
		0.06453	3330	244	3086	488	3574	0.136542	0.136275		0.9955	1605.44	0.560969	1604.88	1.12194	1606	0.000698592	0.00548996
		0.06415	3331	244	3087	488	3575	0.136503	0.136275		0.9954	1606.44	0.563758	1605.87	1.12752	1607	0.000701628	0.00560295
		0.06387	3332	244	3088	488	3576	0.136465	0.136275		0.9954	1607.43	0.56656	1606.87	1.13312	1608	0.000704676	0.00560295
		0.06326	3333	244	3089	488	3577	0.136427	0.136275		0.9954	1608.43	0.569374	1607.86	1.13875	1609	0.000707736	0.00560295
		0.06296	3335	244	3091	488	3579	0.136351	0.136275		0.9953	1609.43	0.572201	1608.86	1.1444	1610	0.000710808	0.00570505
		0.06285	3336	244	3092	488	3580	0.136313	0.136275		0.9953	1610.42	0.57504	1609.85	1.15008	1611	0.000713893	0.00570505
		0.06268	3337	244	3093	488	3581	0.136275	0.136275		0.9953	1611.42	0.577893	1610.84	1.15579	1612	0.000716989	0.00570505
		0.0624	3337	245	3092	490	3582	0.136795	0.136719		0.9953	1612.42	0.580758	1611.84	1.16152	1613	0.000720097	0.00570505
		0.06232	3338	245	3093	490	3583	0.136757	0.136719		0.9953	1613.42	0.583637	1612.83	1.16727	1614	0.000723218	0.00570505
		0.06213	3339	245	3094	490	3584	0.136719	0.136719		0.9952	1614.41	0.586528	1613.83	1.17306	1615	0.000726351	0.00580875
		0.06212	3339	246	3093	492	3585	0.137238	0.137009		0.9952	1615.41	0.589432	1614.82	1.17886	1616	0.000729496	0.00580875
		0.062	3342	246	3096	492	3588	0.137124	0.137009		0.9952	1616.41	0.59235	1615.82	1.1847	1617	0.000732653	0.00580875
		0.06187	3343	246	3097	492	3589	0.137086	0.137009		0.9951	1617.4	0.595281	1616.81	1.19056	1618	0.000735823	0.00594066
		0.06157	3344	246	3098	492	3590	0.137047	0.137009		0.9951	1618.4	0.598224	1617.8	1.19645	1619	0.000739005	0.00594066
		0.06156	3345	246	3099	492	3591	0.137009	0.137009		0.9951	1619.4	0.601181	1618.8	1.20236	1620	0.000742199	0.00594066
		0.06136	3345	247	3098	494	3592	0.137528	0.137413		0.9951	1620.4	0.604152	1619.79	1.2083	1621	0.000745406	0.00594066
		0.06112	3346	247	3099	494	3593	0.13749	0.137413		0.9951	1621.39	0.607135	1620.79	1.21427	1622	0.000748626	0.00594066
		0.061	3348	247	3101	494	3595	0.137413	0.137413		0.9951	1622.39	0.610132	1621.78	1.22026	1623	0.000751858	0.00594066
		0.06071	3350	248	3102	496	3598	0.137854	0.137778		0.9951	1623.39	0.613143	1622.77	1.22629	1624	0.000755102	0.00594066
		0.06054	3352	248	3104	496	3600	0.137778	0.137778		0.995	1624.38	0.616167	1623.77	1.23233	1625	0.000758359	0.00610236
		0.06042	3352	249	3103	498	3601	0.138295	0.13818		0.995	1625.38	0.619205	1624.76	1.23841	1626	0.000761629	0.00610236
		0.06009	3353	249	3104	498	3602	0.138257	0.13818		0.995	1626.38	0.622256	1625.76	1.24451	1627	0.000764912	0.00610236
		0.05998	3354	249	3105	498	3603	0.138218	0.13818		0.995	1627.37	0.625321	1626.75	1.25064	1628	0.000768207	0.00610236
		0.05987	3355	249	3106	498	3604	0.13818	0.13818		0.995	1628.37	0.628399	1627.74	1.2568	1629	0.000771515	0.00610236
		0.05986	3355	250	3105	500	3605	0.138696	0.138658		0.9949	1629.37	0.631491	1628.74	1.26298	1630	0.000774836	0.00622612
		0.05967	3356	250	3106	500	3606	0.138658	0.138658		0.9949	1630.37	0.634598	1629.73	1.2692	1631	0.00077817	0.00622612
		0.05902	3356	251	3105	502	3607	0.139174	0.139174		0.9949	1631.36	0.637718	1630.72	1.27544	1632	0.000781517	0.00622612
		0.05896	3356	252	3104	504	3608	0.13969	0.139612		0.9949	1632.36	0.640852	1631.72	1.2817	1633	0.000784876	0.00622612
		0.05859	3357	252	3105	504	3609	0.139651	0.139612		0.9948	1633.36	0.643999	1632.71	1.288	1634	0.000788249	0.00633796
		0.05858	3358	252	3106	504	3610	0.139612	0.139612		0.9948	1634.35	0.647161	1633.71	1.29432	1635	0.000791635	0.00633796
		0.05821	3358	253	3105	506	3611	0.140127	0.14005		0.9948	1635.35	0.650337	1634.7	1.30067	1636	0.000795034	0.00633796
		0.05818	3359	253	3106	506	3612	0.140089	0.14005		0.9948	1636.35	0.653528	1635.69	1.30706	1637	0.000798445	0.00633796
		0.05817	3360	253	3107	506	3613	0.14005	0.14005		0.9947	1637.34	0.656732	1636.69	1.31346	1638	0.000801871	0.00645154
		0.05803	3360	254	3106	508	3614	0.140564	0.140526		0.9947	1638.34	0.659951	1637.68	1.3199	1639	0.000805309	0.00645154
		0.05776	3361	254	3107	508	3615	0.140526	0.140526		0.9947	1639.34	0.663184	1638.67	1.32637	1640	0.00080876	0.00645154
		0.05767	3361	255	3106	510	3616	0.14104	0.140884		0.9947	1640.33	0.666431	1639.67	1.33286	1641	0.000812225	0.00645154
		0.05758	3363	255	3108	510	3618	0.140962	0.140884		0.9946	1641.33	0.669693	1640.66	1.33939	1642	0.000815703	0.00653788
		0.0575	3364	255	3109	510	3619	0.140923	0.140884		0.9946	1642.33	0.672969	1641.65	1.34594	1643	0.000819195	0.00653788
		0.05734	3365	255	3110	510	3620	0.140884	0.140884		0.9945	1643.32	0.676259	1642.65	1.35252	1644	0.0008227	0.00662524
		0.05733	3365	256	3109	512	3621	0.141397	0.141086		0.9945	1644.32	0.679565	1643.64	1.35913	1645	0.000826219	0.00662524
		0.05724	3366	256	3110	512	3622	0.141358	0.141086		0.9945	1645.32	0.682885	1644.63	1.36577	1646	0.000829751	0.00662524
		0.05716	3367	256	3111	512	3623	0.141319	0.141086		0.9945	1646.31	0.686219	1645.63	1.37244	1647	0.000833296	0.00662524
		0.05708	3369	256	3113	512	3625	0.141241	0.141086		0.9944	1647.31	0.689569	1646.62	1.37914	1648	0.000836855	0.0067433
		0.05699	3370	256	3114	512	3626	0.141202	0.141086		0.9944	1648.31	0.692933	1647.61	1.38587	1649	0.000840428	0.0067433
		0.05691	3371	256	3115	512	3627	0.141163	0.141086		0.9944	1649.3	0.696312	1648.61	1.39262	1650	0.000844015	0.0067433
		0.05683	3372	256	3116	512	3628	0.141125	0.141086		0.9944	1650.3	0.699706	1649.6	1.39941	1651	0.000847615	0.0067433
		0.05675	3373	256	3117	512	3629	0.141086	0.141086		0.9943	1651.3	0.703115	1650.59	1.40623	1652	0.000851229	0.00684812
		0.05667	3373	257	3116	514	3630	0.141598	0.141325		0.9943	1652.29	0.706539	1651.59	1.41308	1653	0.000854857	0.00684812
		0.0565	3374	257	3117	514	3631	0.141559	0.141325		0.9943	1653.29	0.709978	1652.58	1.41996	1654	0.000858499	0.00684812
		0.05649	3375	257	3118	514	3632	0.14152	0.141325		0.9942	1654.29	0.713433	1653.57	1.42687	1655	0.000862154	0.0069391
		0.05635	3376	257	3119	514	3633	0.141481	0.141325		0.9942	1655.28	0.716902	1654.57	1.4338	1656	0.000865824	0.0069391
		0.05623	3377	257	3120	514	3634	0.141442	0.141325		0.9942	1656.28	0.720387	1655.56	1.44077	1657	0.000869508	0.0069391
		0.05603	3378	257	3121	514	3635	0.141403	0.141325		0.9941	1657.28	0.723887	1656.55	1.44777	1658	0.000873205	0.00704659
		0.05588	3379	257	3122	514	3636	0.141364	0.141325		0.9941	1658.27	0.727403	1657.55	1.45481	1659	0.000876917	0.00704659
		0.0558	3380	257	3123	514	3637	0.141325	0.141325		0.9941	1659.27	0.730934	1658.54	1.46187	1660	0.000880643	0.00704659
		0.05573	3380	258	3122	516	3638	0.141836	0.141836		0.9941	1660.27	0.73448	1659.53	1.46896	1661	0.000884383	0.00704659
		0.05566	3380	259	3121	518	3639	0.142347	0.141996		0.994	1661.26	0.738043	1660.52	1.47609	1662	0.000888138	0.00715554
		0.05565	3383	259	3124	518	3642	0.14223	0.141996		0.994	1662.26	0.74162	1661.52	1.48324	1663	0.000891907	0.00715554
		0.05543	3384	259	3125	518	3643	0.142191	0.141996		0.994	1663.25	0.745214	1662.51	1.49043	1664	0.00089569	0.00715554
		0.05514	3385	259	3126	518	3644	0.142151	0.141996		0.9939	1664.25	0.748823	1663.5	1.49765	1665	0.000899487	0.00728188
		0.05485	3386	259	3127	518	3645	0.142112	0.141996		0.9939	1665.25	0.752448	1664.5	1.5049	1666	0.000903299	0.00728188
		0.05483	3387	259	3128	518	3646	0.142074	0.141996		0.9939	1666.24	0.756089	1665.49	1.51218	1667	0.000907125	0.00728188
		0.05463	3389	259	3130	518	3648	0.141996	0.141996		0.9939	1667.24	0.759746	1666.48	1.51949	1668	0.000910966	0.00728188
		0.05456	3390	260	3130	520	3650	0.142466	0.142427		0.9939	1668.24	0.763419	1667.47	1.52684	1669	0.000914822	0.00728188
		0.05441	3391	260	3131	520	3651	0.142427	0.142427		0.9938	1669.23	0.767108	1668.47	1.53422	1670	0.000918692	0.00737793
		0.05436	3392	261	3131	522	3653	0.142896	0.142506		0.9937	1670.23	0.770813	1669.46	1.54163	1671	0.000922577	0.00744258
		0.05422	3398	261	3137	522	3659	0.142662	0.142506		0.9937	1671.23	0.774534	1670.45	1.54907	1672	0.000926476	0.00744258
		0.05415	3399	261	3138	522	3660	0.142623	0.142506		0.9937	1672.22	0.778272	1671.44	1.55654	1673	0.000930391	0.00744258
		0.05408	3402	261	3141	522	3663	0.142506	0.142506		0.9936	1673.22	0.782026	1672.44	1.56405	1674	0.00093432	0.00752411
		0.05401	3402	262	3140	524	3664	0.143013	0.143013		0.9936	1674.21	0.785796	1673.43	1.57159	1675	0.000938264	0.00752411
		0.054	3402	263	3139	526	3665	0.14352	0.14352		0.9935	1675.21	0.789583	1674.42	1.57917	1676	0.000942223	0.0075734
		0.05381	3402	265	3137	530	3667	0.144532	0.144493		0.9934	1676.21	0.793386	1675.41	1.58677	1677	0.000946196	0.00767286
		0.05372	3403	265	3138	530	3668	0.144493	0.144493		0.9934	1677.2	0.797206	1676.41	1.59441	1678	0.000950185	0.00767286
		0.05368	3403	267	3136	534	3670	0.145504	0.145385		0.9934	1678.2	0.801042	1677.4	1.60208	1679	0.000954189	0.00767286
		0.05354	3405	267	3138	534	3672	0.145425	0.145385		0.9934	1679.2	0.804895	1678.39	1.60979	1680	0.000958208	0.00767286
		0.05348	3406	267	3139	534	3673	0.145385	0.145385		0.9934	1680.19	0.808765	1679.38	1.61753	1681	0.000962243	0.00767286
		0.05335	3406	268	3138	536	3674	0.14589	0.14589		0.9933	1681.19	0.812652	1680.37	1.6253	1682	0.000966292	0.00784121
		0.05317	3409	269	3140	538	3678	0.146275	0.146275		0.9933	1682.18	0.816555	1681.37	1.63311	1683	0.000970357	0.00784121
		0.05302	3409	270	3139	540	3679	0.146779	0.146739		0.9933	1683.18	0.820476	1682.36	1.64095	1684	0.000974437	0.00784121
		0.05289	3410	270	3140	540	3680	0.146739	0.146739		0.9933	1684.18	0.824414	1683.35	1.64883	1685	0.000978533	0.00784121
		0.05283	3410	271	3139	542	3681	0.147243	0.147203		0.9933	1685.17	0.828368	1684.34	1.65674	1686	0.000982643	0.00784121
		0.0527	3411	271	3140	542	3682	0.147203	0.147203		0.9932	1686.17	0.83234	1685.34	1.66468	1687	0.00098677	0.00796102
		0.05264	3411	272	3139	544	3683	0.147706	0.147706		0.9932	1687.16	0.836329	1686.33	1.67266	1688	0.000990912	0.00796102
		0.05234	3412	273	3139	546	3685	0.148168	0.148168		0.9931	1688.16	0.840336	1687.32	1.68067	1689	0.000995069	0.00806501
		0.05208	3412	274	3138	548	3686	0.148671	0.148671		0.9931	1689.16	0.84436	1688.31	1.68872	1690	0.000999242	0.00806501
		0.05196	3412	275	3137	550	3687	0.149173	0.149173		0.9931	1690.15	0.848401	1689.3	1.6968	1691	0.00100343	0.00806501
		0.05184	3412	276	3136	552	3688	0.149675	0.149675		0.9931	1691.15	0.85246	1690.3	1.70492	1692	0.00100764	0.00806501
		0.05153	3412	277	3135	554	3689	0.150176	0.150176		0.993	1692.14	0.856536	1691.29	1.71307	1693	0.00101186	0.00818788
		0.05148	3412	278	3134	556	3690	0.150678	0.150474		0.993	1693.14	0.86063	1692.28	1.72126	1694	0.00101609	0.00818788
		0.05142	3414	278	3136	556	3692	0.150596	0.150474		0.993	1694.14	0.864742	1693.27	1.72948	1695	0.00102034	0.00818788
		0.05136	3415	278	3137	556	3693	0.150555	0.150474		0.9929	1695.13	0.868871	1694.26	1.73774	1696	0.00102461	0.00825884
		0.05131	3417	278	3139	556	3695	0.150474	0.150474		0.9928	1696.13	0.873018	1695.25	1.74604	1697	0.0010289	0.00834832
		0.0509	3419	279	3140	558	3698	0.150892	0.150852		0.9928	1697.12	0.877183	1696.25	1.75437	1698	0.0010332	0.00834832
		0.05067	3420	279	3141	558	3699	0.150852	0.150852		0.9928	1698.12	0.881367	1697.24	1.76273	1699	0.00103751	0.00834832
		0.05056	3420	280	3140	560	3700	0.151351	0.151188		0.9928	1699.11	0.885568	1698.23	1.77114	1700	0.00104184	0.00834832
		0.05045	3421	280	3141	560	3701	0.15131	0.151188		0.9927	1700.11	0.889787	1699.22	1.77957	1701	0.00104619	0.00845685
		0.05041	3422	280	3142	560	3702	0.15127	0.151188		0.9927	1701.11	0.894025	1700.21	1.78805	1702	0.00105056	0.00845685
		0.05033	3423	280	3143	560	3703	0.151229	0.151188		0.9926	1702.1	0.89828	1701.2	1.79656	1703	0.00105494	0.0085116
		0.05031	3424	280	3144	560	3704	0.151188	0.151188		0.9925	1703.1	0.902555	1702.19	1.80511	1704	0.00105934	0.00860355
		0.05017	3424	281	3143	562	3705	0.151687	0.151687		0.9925	1704.09	0.906847	1703.19	1.81369	1705	0.00106375	0.00860355
		0.05013	3424	282	3142	564	3706	0.152186	0.152186		0.9925	1705.09	0.911158	1704.18	1.82232	1706	0.00106818	0.00860355
		0.05	3424	283	3141	566	3707	0.152684	0.152684		0.9925	1706.08	0.915488	1705.17	1.83098	1707	0.00107263	0.00860355
		0.0499	3424	284	3140	568	3708	0.153182	0.153182		0.9924	1707.08	0.919836	1706.16	1.83967	1708	0.00107709	0.00871508
		0.04986	3424	285	3139	570	3709	0.15368	0.15368		0.9924	1708.08	0.924203	1707.15	1.84841	1709	0.00108157	0.00871508
		0.04957	3424	286	3138	572	3710	0.154178	0.154178		0.9923	1709.07	0.928589	1708.14	1.85718	1710	0.00108607	0.00882791
		0.0495	3424	287	3137	574	3711	0.154675	0.154675		0.9923	1710.07	0.932993	1709.13	1.86599	1711	0.00109058	0.00882791
		0.0493	3425	288	3137	576	3713	0.155131	0.154839		0.9923	1711.06	0.937416	1710.13	1.87483	1712	0.00109511	0.00882791
		0.04927	3427	288	3139	576	3715	0.155047	0.154839		0.9923	1712.06	0.941859	1711.12	1.88372	1713	0.00109966	0.00882791
		0.04894	3428	288	3140	576	3716	0.155005	0.154839		0.9922	1713.05	0.94632	1712.11	1.89264	1714	0.00110422	0.00894208
		0.04873	3429	288	3141	576	3717	0.154964	0.154839		0.9922	1714.05	0.950801	1713.1	1.9016	1715	0.00110881	0.00894208
		0.04869	3430	288	3142	576	3718	0.154922	0.154839		0.9921	1715.04	0.955301	1714.09	1.9106	1716	0.0011134	0.00905758
		0.04863	3431	288	3143	576	3719	0.15488	0.154839		0.9921	1716.04	0.95982	1715.08	1.91964	1717	0.00111802	0.00905758
		0.04853	3432	288	3144	576	3720	0.154839	0.154839		0.9921	1717.04	0.964358	1716.07	1.92872	1718	0.00112265	0.00905758
		0.04842	3432	289	3143	578	3721	0.155335	0.155293		0.9921	1718.03	0.968916	1717.06	1.93783	1719	0.0011273	0.00905758
		0.04832	3433	289	3144	578	3722	0.155293	0.155293		0.992	1719.03	0.973494	1718.05	1.94699	1720	0.00113197	0.00919405
		0.04828	3433	290	3143	580	3723	0.155788	0.155788		0.992	1720.02	0.978091	1719.04	1.95618	1721	0.00113665	0.00919405
		0.04822	3433	291	3142	582	3724	0.156284	0.156242		0.992	1721.02	0.982708	1720.03	1.96542	1722	0.00114136	0.00919405
		0.04812	3434	291	3143	582	3725	0.156242	0.156242		0.9919	1722.01	0.987344	1721.03	1.97469	1723	0.00114608	0.00927288
		0.04793	3434	292	3142	584	3726	0.156736	0.156401		0.9918	1723.01	0.992	1722.02	1.984	1724	0.00115081	0.00935232
		0.04783	3435	292	3143	584	3727	0.156694	0.156401		0.9918	1724	0.996676	1723.01	1.99335	1725	0.00115557	0.00935232
		0.04773	3436	292	3144	584	3728	0.156652	0.156401		0.9918	1725	1.00137	1724	2.00275	1726	0.00116034	0.00935232
		0.04763	3437	292	3145	584	3729	0.15661	0.156401		0.9917	1725.99	1.00609	1724.99	2.01218	1727	0.00116513	0.0094525
		0.04754	3438	292	3146	584	3730	0.156568	0.156401		0.9917	1726.99	1.01083	1725.98	2.02165	1728	0.00116994	0.0094525
		0.04748	3439	292	3147	584	3731	0.156526	0.156401		0.9916	1727.98	1.01558	1726.97	2.03116	1729	0.00117476	0.00955367
		0.04744	3440	292	3148	584	3732	0.156484	0.156401		0.9916	1728.98	1.02036	1727.96	2.04072	1730	0.00117961	0.00955367
		0.04719	3441	292	3149	584	3733	0.156443	0.156401		0.9916	1729.97	1.02516	1728.95	2.05031	1731	0.00118447	0.00955367
		0.04712	3442	292	3150	584	3734	0.156401	0.156401		0.9915	1730.97	1.02997	1729.94	2.05995	1732	0.00118935	0.00963531
		0.04706	3442	293	3149	586	3735	0.156894	0.156894		0.9914	1731.97	1.03481	1730.93	2.06962	1733	0.00119424	0.00973827
		0.04697	3442	294	3148	588	3736	0.157388	0.157303		0.9914	1732.96	1.03967	1731.92	2.07934	1734	0.00119916	0.00973827
		0.04685	3443	294	3149	588	3737	0.157345	0.157303		0.9914	1733.96	1.04455	1732.91	2.0891	1735	0.00120409	0.00973827
		0.04684	3444	294	3150	588	3738	0.157303	0.157303		0.9914	1734.95	1.04945	1733.9	2.0989	1736	0.00120904	0.00973827
		0.04669	3444	295	3149	590	3739	0.157796	0.157796		0.9913	1735.95	1.05437	1734.89	2.10874	1737	0.00121401	0.00994723
		0.04658	3444	296	3148	592	3740	0.158289	0.158289		0.9913	1736.94	1.05931	1735.88	2.11863	1738	0.001219	0.00994723
		0.04651	3444	297	3147	594	3741	0.158781	0.158739		0.9913	1737.94	1.06428	1736.87	2.12855	1739	0.00122401	0.00994723
		0.04642	3445	297	3148	594	3742	0.158739	0.158739		0.9913	1738.93	1.06926	1737.86	2.13852	1740	0.00122904	0.00994723
		0.04628	3446	298	3148	596	3744	0.159188	0.159061		0.9913	1739.93	1.07427	1738.85	2.14853	1741	0.00123408	0.00994723
		0.04624	3447	298	3149	596	3745	0.159146	0.159061		0.9913	1740.92	1.07929	1739.84	2.15858	1742	0.00123914	0.00994723
		0.04606	3448	298	3150	596	3746	0.159103	0.159061		0.9912	1741.92	1.08434	1740.83	2.16868	1743	0.00124422	0.0101174
		0.04588	3449	298	3151	596	3747	0.159061	0.159061		0.9912	1742.91	1.08941	1741.82	2.17882	1744	0.00124932	0.0101174
		0.04562	3449	299	3150	598	3748	0.159552	0.159552		0.9911	1743.91	1.0945	1742.81	2.189	1745	0.00125444	0.0102034
		0.04553	3449	300	3149	600	3749	0.160043	0.160043		0.9911	1744.9	1.09961	1743.8	2.19923	1746	0.00125958	0.0102034
		0.04545	3449	301	3148	602	3750	0.160533	0.160533		0.991	1745.9	1.10475	1744.79	2.2095	1747	0.00126474	0.0102684
		0.04536	3449	302	3147	604	3751	0.161024	0.160938		0.9909	1746.89	1.1099	1745.78	2.21981	1748	0.00126991	0.010312
		0.04524	3450	302	3148	604	3752	0.160981	0.160938		0.9908	1747.88	1.11508	1746.77	2.23016	1749	0.00127511	0.0103996
		0.04511	3451	302	3149	604	3753	0.160938	0.160938		0.9908	1748.88	1.12028	1747.76	2.24056	1750	0.00128032	0.0103996
		0.04503	3451	303	3148	606	3754	0.161428	0.160956		0.9908	1749.87	1.1255	1748.75	2.25101	1751	0.00128555	0.0103996
		0.04469	3452	303	3149	606	3755	0.161385	0.160956		0.9907	1750.87	1.13075	1749.74	2.26149	1752	0.00129081	0.0105101
		0.04444	3456	303	3153	606	3759	0.161213	0.160956		0.9907	1751.86	1.13601	1750.73	2.27203	1753	0.00129608	0.0105101
		0.0444	3457	303	3154	606	3760	0.16117	0.160956		0.9906	1752.86	1.1413	1751.72	2.2826	1754	0.00130137	0.0105769
		0.04386	3458	303	3155	606	3761	0.161127	0.160956		0.9905	1753.85	1.14661	1752.71	2.29322	1755	0.00130668	0.0106441
		0.04359	3459	303	3156	606	3762	0.161085	0.160956		0.9905	1754.85	1.15195	1753.7	2.30389	1756	0.00131201	0.0106441
		0.0435	3460	303	3157	606	3763	0.161042	0.160956		0.9904	1755.84	1.1573	1754.69	2.3146	1757	0.00131736	0.0107343
		0.04278	3461	303	3158	606	3764	0.160999	0.160956		0.9904	1756.84	1.16268	1755.67	2.32536	1758	0.00132273	0.0107343
		0.04271	3462	303	3159	606	3765	0.160956	0.160956		0.9903	1757.83	1.16808	1756.66	2.33616	1759	0.00132812	0.010871
		0.04252	3462	304	3158	608	3766	0.161445	0.161402		0.9903	1758.83	1.17351	1757.65	2.34701	1760	0.00133353	0.010871
		0.04251	3463	304	3159	608	3767	0.161402	0.161402		0.9903	1759.82	1.17895	1758.64	2.3579	1761	0.00133896	0.010871
		0.04232	3463	305	3158	610	3768	0.16189	0.161847		0.9903	1760.82	1.18442	1759.63	2.36884	1762	0.00134441	0.010871
		0.04207	3464	305	3159	610	3769	0.161847	0.161847		0.9902	1761.81	1.18992	1760.62	2.37983	1763	0.00134988	0.0110557
		0.04197	3464	307	3157	614	3771	0.162822	0.162191		0.9902	1762.8	1.19543	1761.61	2.39086	1764	0.00135536	0.0110557
		0.04193	3465	307	3158	614	3772	0.162778	0.162191		0.9902	1763.8	1.20097	1762.6	2.40194	1765	0.00136087	0.0110557
		0.04154	3465	308	3157	616	3773	0.163265	0.162191		0.9902	1764.79	1.20653	1763.59	2.41307	1766	0.0013664	0.0110557
		0.04116	3466	308	3158	616	3774	0.163222	0.162191		0.9901	1765.79	1.21212	1764.58	2.42424	1767	0.00137195	0.0111962
		0.04076	3467	308	3159	616	3775	0.163179	0.162191		0.9901	1766.78	1.21773	1765.56	2.43546	1768	0.00137752	0.0111962
		0.04063	3468	308	3160	616	3776	0.163136	0.162191		0.99	1767.78	1.22336	1766.55	2.44673	1769	0.00138311	0.0113622
		0.03972	3487	308	3179	616	3795	0.162319	0.162191		0.99	1768.77	1.22902	1767.54	2.45804	1770	0.00138872	0.0113622
		0.03959	3488	308	3180	616	3796	0.162276	0.162191		0.99	1769.77	1.2347	1768.53	2.4694	1771	0.00139436	0.0113622
		0.03921	3489	308	3181	616	3797	0.162233	0.162191		0.99	1770.76	1.24041	1769.52	2.48081	1772	0.00140001	0.0113622
		0.03882	3490	308	3182	616	3798	0.162191	0.162191		0.99	1771.75	1.24614	1770.51	2.49227	1773	0.00140568	0.0113622
		0.03844	3490	309	3181	618	3799	0.162674	0.162632		0.9899	1772.75	1.25189	1771.5	2.50378	1774	0.00141137	0.0115064
		0.03751	3491	309	3182	618	3800	0.162632	0.162632		0.9898	1773.74	1.25767	1772.48	2.51533	1775	0.00141709	0.0115791
		0.03742	3491	310	3181	620	3801	0.163115	0.163029		0.9898	1774.74	1.26347	1773.47	2.52694	1776	0.00142282	0.0115791
		0.03739	3492	310	3182	620	3802	0.163072	0.163029		0.9897	1775.73	1.26929	1774.46	2.53859	1777	0.00142858	0.0116522
		0.03688	3493	310	3183	620	3803	0.163029	0.163029		0.9896	1776.72	1.27515	1775.45	2.55029	1778	0.00143436	0.0117258
		0.03614	3493	311	3182	622	3804	0.163512	0.163469		0.9896	1777.72	1.28102	1776.44	2.56204	1779	0.00144016	0.0117258
		0.03582	3494	311	3183	622	3805	0.163469	0.163469		0.9895	1778.71	1.28692	1777.43	2.57384	1780	0.00144598	0.0118494
		0.03576	3494	312	3182	624	3806	0.163952	0.163651		0.9895	1779.71	1.29285	1778.41	2.58569	1781	0.00145182	0.0118494
		0.03538	3495	312	3183	624	3807	0.163909	0.163651		0.9895	1780.7	1.29879	1779.4	2.59759	1782	0.00145768	0.0118494
		0.03509	3496	312	3184	624	3808	0.163866	0.163651		0.9893	1781.7	1.30477	1780.39	2.60954	1783	0.00146357	0.0119993
		0.03462	3497	312	3185	624	3809	0.163823	0.163651		0.9893	1782.69	1.31077	1781.38	2.62154	1784	0.00146947	0.0119993
		0.03424	3498	312	3186	624	3810	0.16378	0.163651		0.9893	1783.68	1.31679	1782.37	2.63359	1785	0.0014754	0.0119993
		0.03423	3499	312	3187	624	3811	0.163737	0.163651		0.9892	1784.68	1.32284	1783.35	2.64569	1786	0.00148135	0.0121003
		0.03387	3500	312	3188	624	3812	0.163694	0.163651		0.9891	1785.67	1.32892	1784.34	2.65784	1787	0.00148732	0.0121765
		0.03349	3501	312	3189	624	3813	0.163651	0.163651		0.9891	1786.66	1.33502	1785.33	2.67004	1788	0.00149331	0.0121765
		0.03318	3501	313	3188	626	3814	0.164132	0.164046		0.989	1787.66	1.34115	1786.32	2.68229	1789	0.00149933	0.0122532
		0.03311	3502	313	3189	626	3815	0.164089	0.164046		0.9889	1788.65	1.3473	1787.31	2.6946	1790	0.00150536	0.0123303
		0.0328	3503	313	3190	626	3816	0.164046	0.164046		0.9889	1789.65	1.35348	1788.29	2.70695	1791	0.00151142	0.0123303
		0.03274	3503	314	3189	628	3817	0.164527	0.164527		0.9888	1790.64	1.35968	1789.28	2.71936	1792	0.0015175	0.012408
		0.03218	3503	316	3187	632	3819	0.165488	0.165358		0.9887	1791.63	1.36591	1790.27	2.73182	1793	0.0015236	0.012486
		0.03162	3504	316	3188	632	3820	0.165445	0.165358		0.9887	1792.63	1.37217	1791.26	2.74433	1794	0.00152973	0.012486
		0.03087	3505	316	3189	632	3821	0.165402	0.165358		0.9885	1793.62	1.37845	1792.24	2.7569	1795	0.00153588	0.0126172
		0.0305	3506	316	3190	632	3822	0.165358	0.165358		0.9885	1794.62	1.38476	1793.23	2.76952	1796	0.00154205	0.0126172
		0.02939	3507	317	3190	634	3824	0.165795	0.165795		0.9885	1795.61	1.39109	1794.22	2.78219	1797	0.00154824	0.0126172
		0.02898	3507	318	3189	636	3825	0.166275	0.166275		0.9884	1796.6	1.39745	1795.21	2.79491	1798	0.00155445	0.012723
		0.02846	3507	319	3188	638	3826	0.166754	0.166754		0.9883	1797.6	1.40384	1796.19	2.80769	1799	0.00156069	0.0129103
		0.02816	3507	320	3187	640	3827	0.167233	0.167233		0.9883	1798.59	1.41026	1797.18	2.82052	1800	0.00156695	0.0129103
		0.02794	3507	321	3186	642	3828	0.167712	0.16758		0.9883	1799.58	1.4167	1798.17	2.8334	1801	0.00157324	0.0129103
		0.02756	3508	321	3187	642	3829	0.167668	0.16758		0.9883	1800.58	1.42317	1799.15	2.84634	1802	0.00157954	0.0129103
		0.02719	3509	321	3188	642	3830	0.167624	0.16758		0.9883	1801.57	1.42966	1800.14	2.85933	1803	0.00158587	0.0129103
		0.02683	3510	321	3189	642	3831	0.16758	0.16758		0.9883	1802.56	1.43619	1801.13	2.87237	1804	0.00159222	0.0129103
		0.02646	3510	322	3188	644	3832	0.168058	0.167971		0.9882	1803.56	1.44274	1802.11	2.88547	1805	0.0015986	0.0131003
		0.02638	3511	322	3189	644	3833	0.168015	0.167971		0.9881	1804.55	1.44931	1803.1	2.89863	1806	0.001605	0.013155
		0.02612	3512	322	3190	644	3834	0.167971	0.167971		0.988	1805.54	1.45592	1804.09	2.91184	1807	0.00161142	0.0132375
		0.02574	3512	323	3189	646	3835	0.168449	0.168449		0.988	1806.54	1.46255	1805.07	2.9251	1808	0.00161787	0.0132375
		0.02501	3512	324	3188	648	3836	0.168926	0.168882		0.9879	1807.53	1.46921	1806.06	2.93842	1809	0.00162434	0.0133206
		0.02393	3513	324	3189	648	3837	0.168882	0.168882		0.9878	1808.52	1.4759	1807.05	2.9518	1810	0.00163083	0.013432
		0.02329	3513	325	3188	650	3838	0.169359	0.169315		0.9878	1809.52	1.48262	1808.03	2.96523	1811	0.00163735	0.013432
		0.02322	3514	325	3189	650	3839	0.169315	0.169315		0.9878	1810.51	1.48936	1809.02	2.97872	1812	0.00164389	0.013432
		0.02286	3514	326	3188	652	3840	0.169792	0.169703		0.9877	1811.5	1.49613	1810.01	2.99227	1813	0.00165045	0.0136009
		0.0225	3515	326	3189	652	3841	0.169747	0.169703		0.9877	1812.5	1.50293	1810.99	3.00587	1814	0.00165704	0.0136009
		0.02215	3516	326	3190	652	3842	0.169703	0.169703		0.9877	1813.49	1.50976	1811.98	3.01952	1815	0.00166365	0.0136009
		0.02179	3516	327	3189	654	3843	0.17018	0.17018		0.9875	1814.48	1.51662	1812.97	3.03324	1816	0.00167029	0.0137432
		0.02144	3516	328	3188	656	3844	0.170656	0.170611		0.9875	1815.48	1.52351	1813.95	3.04701	1817	0.00167695	0.0137432
		0.02123	3517	328	3189	656	3845	0.170611	0.170611		0.9873	1816.47	1.53042	1814.94	3.06084	1818	0.00168363	0.0138869
		0.02073	3517	329	3188	658	3846	0.171087	0.170687		0.9873	1817.46	1.53736	1815.93	3.07473	1819	0.00169034	0.0138869
		0.02037	3518	329	3189	658	3847	0.171042	0.170687		0.9873	1818.46	1.54434	1816.91	3.08867	1820	0.00169707	0.0138869
		0.02021	3519	329	3190	658	3848	0.170998	0.170687		0.9871	1819.45	1.55134	1817.9	3.10267	1821	0.00170383	0.0140029
		0.02002	3520	329	3191	658	3849	0.170953	0.170687		0.987	1820.44	1.55837	1818.88	3.11674	1822	0.00171061	0.0140613
		0.01967	3521	329	3192	658	3850	0.170909	0.170687		0.9869	1821.43	1.56543	1819.87	3.13086	1823	0.00171742	0.0141198
		0.01932	3522	329	3193	658	3851	0.170865	0.170687		0.9868	1822.43	1.57252	1820.85	3.14503	1824	0.00172425	0.0142082
		0.01897	3523	329	3194	658	3852	0.17082	0.170687		0.9868	1823.42	1.57964	1821.84	3.15927	1825	0.00173111	0.0142082
		0.01869	3524	329	3195	658	3853	0.170776	0.170687		0.9867	1824.41	1.58678	1822.83	3.17357	1826	0.00173799	0.0143267
		0.01843	3525	329	3196	658	3854	0.170732	0.170687		0.9867	1825.41	1.59396	1823.81	3.18793	1827	0.0017449	0.0143267
		0.01818	3526	329	3197	658	3855	0.170687	0.170687		0.9866	1826.4	1.60117	1824.8	3.20234	1828	0.00175183	0.0144463
		0.01809	3527	330	3197	660	3857	0.171117	0.171073		0.9866	1827.39	1.60841	1825.78	3.21682	1829	0.00175879	0.0144463
		0.01716	3528	330	3198	660	3858	0.171073	0.171073		0.9865	1828.38	1.61568	1826.77	3.23135	1830	0.00176577	0.0145365
		0.01688	3529	331	3198	662	3860	0.171503	0.171503		0.9863	1829.38	1.62298	1827.75	3.24595	1831	0.00177278	0.0148106
		0.01636	3529	332	3197	664	3861	0.171976	0.171887		0.9863	1830.37	1.6303	1828.74	3.26061	1832	0.00177981	0.0148106
		0.01619	3530	332	3198	664	3862	0.171932	0.171887		0.9863	1831.36	1.63766	1829.72	3.27533	1833	0.00178687	0.0148106
		0.01601	3531	332	3199	664	3863	0.171887	0.171887		0.9863	1832.35	1.64505	1830.71	3.29011	1834	0.00179395	0.0148106
		0.01447	3531	333	3198	666	3864	0.17236	0.17236		0.9863	1833.35	1.65247	1831.7	3.30495	1835	0.00180106	0.0148106
		0.01378	3531	334	3197	668	3865	0.172833	0.172833		0.9863	1834.34	1.65993	1832.68	3.31985	1836	0.0018082	0.0148106
		0.01364	3531	335	3196	670	3866	0.173306	0.173306		0.9863	1835.33	1.66741	1833.67	3.33482	1837	0.00181536	0.0148106
		0.01289	3532	336	3196	672	3868	0.173733	0.173733		0.9863	1836.33	1.67492	1834.65	3.34985	1838	0.00182255	0.0148106
		0.01242	3532	337	3195	674	3869	0.174205	0.174205		0.9862	1837.32	1.68247	1835.64	3.36493	1839	0.00182976	0.0150897
		0.01189	3533	338	3195	676	3871	0.174632	0.174542		0.9861	1838.31	1.69004	1836.62	3.38009	1840	0.001837	0.0151524
		0.01114	3534	338	3196	676	3872	0.174587	0.174542		0.986	1839.3	1.69765	1837.6	3.3953	1841	0.00184427	0.0152154
		0.01064	3535	338	3197	676	3873	0.174542	0.174542		0.9859	1840.29	1.70529	1838.59	3.41058	1842	0.00185156	0.0153103
		0.0104	3535	339	3196	678	3874	0.175013	0.175013		0.9859	1841.29	1.71296	1839.57	3.42592	1843	0.00185888	0.0153103
		0.01015	3535	340	3195	680	3875	0.175484	0.175484		0.9858	1842.28	1.72066	1840.56	3.44133	1844	0.00186623	0.0154058
		0.008905	3535	341	3194	682	3876	0.175955	0.175683		0.9856	1843.27	1.7284	1841.54	3.4568	1845	0.0018736	0.0155018
		0.008565	3536	341	3195	682	3877	0.175909	0.175683		0.9856	1844.26	1.73617	1842.53	3.47233	1846	0.001881	0.0155018
		0.008399	3537	341	3196	682	3878	0.175864	0.175683		0.9855	1845.26	1.74397	1843.51	3.48793	1847	0.00188843	0.0155985
		0.008163	3538	341	3197	682	3879	0.175819	0.175683		0.9854	1846.25	1.7518	1844.5	3.50359	1848	0.00189588	0.0156957
		0.0057	3539	341	3198	682	3880	0.175773	0.175683		0.9854	1847.24	1.75966	1845.48	3.51932	1849	0.00190337	0.0156957
		0.003009	3540	341	3199	682	3881	0.175728	0.175683		0.9853	1848.23	1.76756	1846.46	3.53512	1850	0.00191087	0.0157935
		0.001987	3541	341	3200	682	3882	0.175683	0.175683		0.9852	1849.22	1.77549	1847.45	3.55098	1851	0.00191841	0.015859
											0.9851	1850.22	1.78345	1848.43	3.5669	1852	0.00192597	0.0159248
											0.985	1851.21	1.79145	1849.42	3.58289	1853	0.00193356	0.0159909
											0.9849	1852.2	1.79947	1850.4	3.59895	1854	0.00194118	0.0160572
											0.9848	1853.19	1.80754	1851.38	3.61507	1855	0.00194883	0.0162914
											0.9848	1854.18	1.81563	1852.37	3.63126	1856	0.0019565	0.0162914
											0.9848	1855.18	1.82376	1853.35	3.64752	1857	0.0019642	0.0162914
											0.9848	1856.17	1.83192	1854.34	3.66385	1858	0.00197193	0.0162914
											0.9848	1857.16	1.84012	1855.32	3.68024	1859	0.00197969	0.0162914
											0.9848	1858.15	1.84835	1856.3	3.6967	1860	0.00198747	0.0162914
											0.9846	1859.14	1.85661	1857.29	3.71323	1861	0.00199529	0.0165632
											0.9846	1860.14	1.86491	1858.27	3.72983	1862	0.00200313	0.0165632
											0.9845	1861.13	1.87325	1859.25	3.74649	1863	0.002011	0.0166663
											0.9844	1862.12	1.88161	1860.24	3.76323	1864	0.0020189	0.0167353
											0.9843	1863.11	1.89002	1861.22	3.78003	1865	0.00202683	0.0168046
											0.9842	1864.1	1.89845	1862.2	3.79691	1866	0.00203478	0.0168742
											0.9841	1865.09	1.90693	1863.19	3.81385	1867	0.00204277	0.0169441
											0.984	1866.08	1.91543	1864.17	3.83086	1868	0.00205078	0.0170495
											0.984	1867.08	1.92397	1865.15	3.84795	1869	0.00205883	0.0170495
											0.9839	1868.07	1.93255	1866.13	3.8651	1870	0.0020669	0.0171555
											0.9838	1869.06	1.94117	1867.12	3.88233	1871	0.002075	0.0172265
											0.9837	1870.05	1.94981	1868.1	3.89963	1872	0.00208314	0.0172978
											0.9835	1871.04	1.9585	1869.08	3.917	1873	0.0020913	0.0173694
											0.9833	1872.03	1.96722	1870.07	3.93444	1874	0.00209949	0.0175135
											0.9833	1873.02	1.97598	1871.05	3.95195	1875	0.00210771	0.0175135
											0.9833	1874.02	1.98477	1872.03	3.96954	1876	0.00211596	0.0175135
											0.9832	1875.01	1.9936	1873.01	3.9872	1877	0.00212424	0.0176587
											0.9831	1876	2.00246	1874	4.00493	1878	0.00213255	0.0177684
											0.9831	1876.99	2.01137	1874.98	4.02273	1879	0.00214089	0.0177684
											0.983	1877.98	2.02031	1875.96	4.04061	1880	0.00214926	0.0178787
											0.9829	1878.97	2.02928	1876.94	4.05857	1881	0.00215766	0.0180269
											0.9829	1879.96	2.0383	1877.92	4.07659	1882	0.0021661	0.0180269
											0.9829	1880.95	2.04735	1878.91	4.09469	1883	0.00217456	0.0180269
											0.9827	1881.94	2.05644	1879.89	4.11287	1884	0.00218305	0.0181763
											0.9826	1882.93	2.06556	1880.87	4.13112	1885	0.00219158	0.0182515
											0.9825	1883.93	2.07472	1881.85	4.14945	1886	0.00220013	0.0184407
											0.9825	1884.92	2.08393	1882.83	4.16785	1887	0.00220872	0.0184407
											0.9825	1885.91	2.09317	1883.81	4.18633	1888	0.00221734	0.0184407
											0.9825	1886.9	2.10244	1884.8	4.20489	1889	0.00222599	0.0184407
											0.9823	1887.89	2.11176	1885.78	4.22352	1890	0.00223467	0.0186702
											0.9823	1888.88	2.12111	1886.76	4.24223	1891	0.00224338	0.0186702
											0.9821	1889.87	2.13051	1887.74	4.26101	1892	0.00225212	0.0187861
											0.982	1890.86	2.13994	1888.72	4.27988	1893	0.0022609	0.0189026
											0.982	1891.85	2.14941	1889.7	4.29882	1894	0.0022697	0.0189026
											0.9819	1892.84	2.15892	1890.68	4.31784	1895	0.00227854	0.0190591
											0.9819	1893.83	2.16847	1891.66	4.33694	1896	0.00228741	0.0190591
											0.9817	1894.82	2.17806	1892.64	4.35611	1897	0.00229632	0.0191773
											0.9816	1895.81	2.18769	1893.62	4.37537	1898	0.00230525	0.0192962
											0.9816	1896.8	2.19735	1894.61	4.39471	1899	0.00231422	0.0192962
											0.9815	1897.79	2.20706	1895.59	4.41412	1900	0.00232322	0.0194159
											0.9814	1898.78	2.21681	1896.57	4.43362	1901	0.00233226	0.0196169
											0.9814	1899.77	2.2266	1897.55	4.45319	1902	0.00234132	0.0196169
											0.9814	1900.76	2.23643	1898.53	4.47285	1903	0.00235042	0.0196169
											0.9814	1901.75	2.2463	1899.51	4.49259	1904	0.00235955	0.0196169
											0.9813	1902.74	2.25621	1900.49	4.51241	1905	0.00236872	0.01982
											0.9811	1903.73	2.26616	1901.47	4.53231	1906	0.00237792	0.0199018
											0.981	1904.72	2.27615	1902.45	4.5523	1907	0.00238715	0.0200251
											0.981	1905.71	2.28618	1903.43	4.57236	1908	0.00239642	0.0200251
											0.9808	1906.7	2.29626	1904.41	4.59251	1909	0.00240572	0.0201908
											0.9808	1907.69	2.30637	1905.39	4.61274	1910	0.00241505	0.0201908
											0.9807	1908.68	2.31653	1906.37	4.63306	1911	0.00242442	0.0203577
											0.9807	1909.67	2.32673	1907.35	4.65346	1912	0.00243382	0.0203577
											0.9806	1910.66	2.33697	1908.33	4.67394	1913	0.00244325	0.0204838
											0.9803	1911.65	2.34726	1909.31	4.69451	1914	0.00245272	0.0205683
											0.9802	1912.64	2.35758	1910.28	4.71517	1915	0.00246223	0.0206957
											0.9802	1913.63	2.36795	1911.26	4.7359	1916	0.00247177	0.0206957
											0.98	1914.62	2.37836	1912.24	4.75673	1917	0.00248134	0.0208668
											0.98	1915.61	2.38882	1913.22	4.77764	1918	0.00249095	0.0208668
											0.9797	1916.6	2.39932	1914.2	4.79863	1919	0.00250059	0.0210393
											0.9797	1917.59	2.40986	1915.18	4.81972	1920	0.00251027	0.0210393
											0.9796	1918.58	2.42044	1916.16	4.84089	1921	0.00251998	0.0212131
											0.9796	1919.57	2.43107	1917.14	4.86214	1922	0.00252973	0.0212131
											0.9795	1920.56	2.44174	1918.12	4.88349	1923	0.00253951	0.0213445
											0.9793	1921.55	2.45246	1919.1	4.90492	1924	0.00254933	0.0214325
											0.9792	1922.54	2.46322	1920.07	4.92644	1925	0.00255919	0.0215651
											0.9792	1923.53	2.47402	1921.05	4.94805	1926	0.00256908	0.0215651
											0.9789	1924.52	2.48487	1922.03	4.96975	1927	0.00257901	0.0217433
											0.9789	1925.5	2.49577	1923.01	4.99154	1928	0.00258897	0.0217433
											0.9787	1926.49	2.50671	1923.99	5.01341	1929	0.00259897	0.0219229
											0.9787	1927.48	2.51769	1924.96	5.03538	1930	0.00260901	0.0219229
											0.9785	1928.47	2.52872	1925.94	5.05744	1931	0.00261908	0.0220585
											0.9783	1929.46	2.5398	1926.92	5.07959	1932	0.00262919	0.0221494
											0.9782	1930.45	2.55092	1927.9	5.10183	1933	0.00263933	0.0222865
											0.9782	1931.44	2.56208	1928.88	5.12416	1934	0.00264952	0.0222865
											0.9781	1932.43	2.57329	1929.85	5.14659	1935	0.00265974	0.0224243
											0.9778	1933.42	2.58455	1930.83	5.1691	1936	0.00266999	0.0225167
											0.9777	1934.4	2.59586	1931.81	5.19171	1937	0.00268029	0.0226095
											0.9776	1935.39	2.60721	1932.79	5.21442	1938	0.00269062	0.0227493
											0.9776	1936.38	2.61861	1933.76	5.23721	1939	0.00270099	0.0227493
											0.9772	1937.37	2.63005	1934.74	5.2601	1940	0.00271139	0.02289
											0.9771	1938.36	2.64154	1935.72	5.28309	1941	0.00272184	0.0229843
											0.977	1939.35	2.65308	1936.69	5.30617	1942	0.00273232	0.023079
											0.9769	1940.34	2.66467	1937.67	5.32934	1943	0.00274284	0.0232217
											0.9769	1941.32	2.6763	1938.65	5.35261	1944	0.0027534	0.0232217
											0.9767	1942.31	2.68799	1939.62	5.37597	1945	0.002764	0.0233652
											0.9766	1943.3	2.69972	1940.6	5.39944	1946	0.00277463	0.0234614
											0.9765	1944.29	2.7115	1941.58	5.42299	1947	0.00278531	0.023558
											0.9764	1945.28	2.72332	1942.55	5.44665	1948	0.00279602	0.023655
											0.9762	1946.26	2.7352	1943.53	5.4704	1949	0.00280677	0.0238502
											0.9762	1947.25	2.74713	1944.51	5.49425	1950	0.00281757	0.0238502
											0.9762	1948.24	2.7591	1945.48	5.5182	1951	0.0028284	0.0238502
											0.9761	1949.23	2.77112	1946.46	5.54225	1952	0.00283927	0.0240469
											0.9759	1950.22	2.7832	1947.43	5.56639	1953	0.00285018	0.0241459
											0.9758	1951.2	2.79532	1948.41	5.59064	1954	0.00286113	0.0242453
											0.9757	1952.19	2.80749	1949.39	5.61498	1955	0.00287211	0.0243451
											0.9756	1953.18	2.81971	1950.36	5.63943	1956	0.00288314	0.0244453
											0.9755	1954.17	2.83199	1951.34	5.66397	1957	0.00289421	0.0245963
											0.9755	1955.16	2.84431	1952.31	5.68862	1958	0.00290532	0.0245963
											0.9753	1956.14	2.85669	1953.29	5.71337	1959	0.00291647	0.0247991
											0.9753	1957.13	2.86911	1954.26	5.73822	1960	0.00292766	0.0247991
											0.975	1958.12	2.88159	1955.24	5.76317	1961	0.00293889	0.0249523
											0.9749	1959.11	2.89411	1956.21	5.78823	1962	0.00295017	0.025055
											0.9747	1960.09	2.90669	1957.19	5.81339	1963	0.00296148	0.025158
											0.9744	1961.08	2.91932	1958.16	5.83865	1964	0.00297283	0.0253134
											0.9744	1962.07	2.93201	1959.14	5.86401	1965	0.00298423	0.0253134
											0.9741	1963.06	2.94474	1960.11	5.88948	1966	0.00299567	0.0254698
											0.974	1964.04	2.95753	1961.08	5.91506	1967	0.00300715	0.0255745
											0.9739	1965.03	2.97037	1962.06	5.94074	1968	0.00301867	0.0256797
											0.9738	1966.02	2.98326	1963.03	5.96652	1969	0.00303023	0.0258382
											0.9738	1967	2.99621	1964.01	5.99241	1970	0.00304183	0.0258382
											0.9735	1967.99	3.00921	1964.98	6.01841	1971	0.00305348	0.0259978
											0.9734	1968.98	3.02226	1965.96	6.04452	1972	0.00306517	0.0261047
											0.9731	1969.96	3.03536	1966.93	6.07073	1973	0.0030769	0.0263738
											0.9731	1970.95	3.04852	1967.9	6.09705	1974	0.00308868	0.0263738
											0.9731	1971.94	3.06174	1968.88	6.12348	1975	0.00310049	0.0263738
											0.9731	1972.92	3.07501	1969.85	6.15001	1976	0.00311235	0.0263738
											0.9728	1973.91	3.08833	1970.82	6.17666	1977	0.00312426	0.0266456
											0.9726	1974.9	3.10171	1971.8	6.20341	1978	0.0031362	0.0267552
											0.9725	1975.88	3.11514	1972.77	6.23028	1979	0.00314819	0.0268651
											0.9723	1976.87	3.12863	1973.74	6.25725	1980	0.00316023	0.0269755
											0.9721	1977.86	3.14217	1974.72	6.28434	1981	0.00317231	0.027142
											0.9721	1978.84	3.15577	1975.69	6.31154	1982	0.00318443	0.027142
											0.9719	1979.83	3.16942	1976.66	6.33885	1983	0.00319659	0.0273094
											0.9717	1980.82	3.18313	1977.63	6.36627	1984	0.0032088	0.0274216
											0.9716	1981.8	3.1969	1978.61	6.3938	1985	0.00322106	0.0275343
											0.9714	1982.79	3.21073	1979.58	6.42145	1986	0.00323336	0.0279322
											0.9714	1983.78	3.22461	1980.55	6.44921	1987	0.0032457	0.0279322
											0.9714	1984.76	3.23854	1981.52	6.47709	1988	0.00325809	0.0279322
											0.9714	1985.75	3.25254	1982.49	6.50508	1989	0.00327053	0.0279322
											0.9714	1986.73	3.26659	1983.47	6.53318	1990	0.00328301	0.0279322
											0.9714	1987.72	3.2807	1984.44	6.5614	1991	0.00329553	0.0279322
											0.9713	1988.71	3.29487	1985.41	6.58974	1992	0.0033081	0.0283357
											0.9712	1989.69	3.30909	1986.38	6.61819	1993	0.00332072	0.0284521
											0.9711	1990.68	3.32338	1987.35	6.64676	1994	0.00333338	0.0285689
											0.9707	1991.66	3.33772	1988.32	6.67544	1995	0.00334609	0.0286862
											0.9706	1992.65	3.35212	1989.3	6.70425	1996	0.00335884	0.028863
											0.9706	1993.63	3.36658	1990.27	6.73317	1997	0.00337164	0.028863
											0.9705	1994.62	3.38111	1991.24	6.76221	1998	0.00338449	0.0290409
											0.9701	1995.6	3.39569	1992.21	6.79137	1999	0.00339738	0.0291601
[truncated: 1,883 more rows]

## Sheet: Spectral Level Data
Spectral Level Data		Confidence Threshold	Forward	Reverse	Correct	Incorrect	Total	Global FDR	q-value		Fit Confidence Threshold	Fit Forward	Fit Reverse	Fit Correct	Fit Incorrect	Fit Total	Fit Global FDR	Fit Local FDR
		1	1066	0	1066	0	1066	0	0		1	1	3.8094e-11	1	7.6188e-11	1	7.6188e-11	7.61896e-11
		0.9999	2580	0	2580	0	2580	0	0		1	2	7.61866e-11	2	1.52373e-10	2	7.61866e-11	7.61896e-11
		0.9998	2851	0	2851	0	2851	0	0		1	3	1.14279e-10	3	2.28558e-10	3	7.61861e-11	7.61896e-11
		0.9997	3177	0	3177	0	3177	0	0		1	4	1.52372e-10	4	3.04744e-10	4	7.61859e-11	7.61896e-11
		0.9996	3338	0	3338	0	3338	0	0		1	5	1.90474e-10	5	3.80948e-10	5	7.61897e-11	7.61896e-11
		0.9995	3464	0	3464	0	3464	0	0		1	6	2.28567e-10	6	4.57133e-10	6	7.61889e-11	7.61896e-11
		0.9994	3579	0	3579	0	3579	0	0		1	7	2.66659e-10	7	5.33319e-10	7	7.61884e-11	7.61896e-11
		0.9993	3667	0	3667	0	3667	0	0		1	8	3.04753e-10	8	6.09507e-10	8	7.61883e-11	7.61896e-11
		0.9992	3733	0	3733	0	3733	0	0		1	9	3.42846e-10	9	6.85692e-10	9	7.6188e-11	7.61896e-11
		0.9991	3799	0	3799	0	3799	0	0		1	10	3.80948e-10	10	7.61897e-10	10	7.61897e-11	7.61896e-11
		0.999	3860	0	3860	0	3860	0	0		1	11	4.19041e-10	11	8.38082e-10	11	7.61893e-11	7.61896e-11
		0.9989	3909	0	3909	0	3909	0	0		1	12	4.57133e-10	12	9.14267e-10	12	7.61889e-11	7.61896e-11
		0.9988	3953	0	3953	0	3953	0	0		1	13	4.95226e-10	13	9.90452e-10	13	7.61886e-11	7.61896e-11
		0.9987	4009	0	4009	0	4009	0	0		1	14	5.3332e-10	14	1.06664e-09	14	7.61886e-11	7.61896e-11
		0.9986	4063	0	4063	0	4063	0	0		1	15	5.71422e-10	15	1.14284e-09	15	7.61897e-11	7.61896e-11
		0.9985	4111	0	4111	0	4111	0	0		1	16	6.09515e-10	16	1.21903e-09	16	7.61894e-11	7.61896e-11
		0.9984	4145	0	4145	0	4145	0	0		1	17	6.47608e-10	17	1.29522e-09	17	7.61891e-11	7.61896e-11
		0.9983	4166	0	4166	0	4166	0	0		1	18	6.857e-10	18	1.3714e-09	18	7.61889e-11	7.61896e-11
		0.9982	4188	0	4188	0	4188	0	0		1	19	7.23793e-10	19	1.44759e-09	19	7.61887e-11	7.61896e-11
		0.9981	4205	0	4205	0	4205	0	0		1	20	7.61885e-10	20	1.52377e-09	20	7.61885e-11	7.61896e-11
		0.998	4233	0	4233	0	4233	0	0		1	21	7.99989e-10	21	1.59998e-09	21	7.61894e-11	7.61896e-11
		0.9979	4255	0	4255	0	4255	0	0		1	22	8.38082e-10	22	1.67616e-09	22	7.61893e-11	7.61896e-11
		0.9978	4275	0	4275	0	4275	0	0		1	23	8.76174e-10	23	1.75235e-09	23	7.61891e-11	7.61896e-11
		0.9977	4294	0	4294	0	4294	0	0		1	24	9.14267e-10	24	1.82853e-09	24	7.61889e-11	7.61896e-11
		0.9976	4315	0	4315	0	4315	0	0		1	25	9.5236e-10	25	1.90472e-09	25	7.61888e-11	7.61896e-11
		0.9975	4342	0	4342	0	4342	0	0		1	26	9.90462e-10	26	1.98092e-09	26	7.61894e-11	7.61896e-11
		0.9974	4360	0	4360	0	4360	0	0		1	27	1.02855e-09	27	2.05711e-09	27	7.61892e-11	7.61896e-11
		0.9973	4392	0	4392	0	4392	0	0		1	28	1.06665e-09	28	2.1333e-09	28	7.61892e-11	7.61896e-11
		0.9972	4399	0	4399	0	4399	0	0		1	29	1.10474e-09	29	2.20948e-09	29	7.6189e-11	7.61896e-11
		0.9971	4418	0	4418	0	4418	0	0		1	30	1.14283e-09	30	2.28567e-09	30	7.61889e-11	7.61896e-11
		0.997	4444	0	4444	0	4444	0	0		1	31	1.18093e-09	31	2.36185e-09	31	7.61888e-11	7.61896e-11
		0.9969	4457	0	4457	0	4457	0	0		1	32	1.21903e-09	32	2.43806e-09	32	7.61893e-11	7.61896e-11
		0.9968	4477	0	4477	0	4477	0	0		1	33	1.25712e-09	33	2.51424e-09	33	7.61892e-11	7.61896e-11
		0.9967	4495	0	4495	0	4495	0	0		1	34	1.29522e-09	34	2.59043e-09	34	7.61891e-11	7.61896e-11
		0.9966	4511	0	4511	0	4511	0	0		1	35	1.33331e-09	35	2.66662e-09	35	7.6189e-11	7.61896e-11
		0.9965	4517	0	4517	0	4517	0	0		1	36	1.3714e-09	36	2.7428e-09	36	7.61889e-11	7.61896e-11
		0.9964	4527	0	4527	0	4527	0	0		1	37	1.4095e-09	37	2.81901e-09	37	7.61893e-11	7.61896e-11
		0.9963	4533	0	4533	0	4533	0	0		1	38	1.4476e-09	38	2.89519e-09	38	7.61892e-11	7.61896e-11
		0.9962	4574	0	4574	0	4574	0	0		1	39	1.48569e-09	39	2.97138e-09	39	7.61891e-11	7.61896e-11
		0.9961	4587	0	4587	0	4587	0	0		1	40	1.52378e-09	40	3.04756e-09	40	7.6189e-11	7.61896e-11
		0.996	4603	0	4603	0	4603	0	0		1	41	1.56187e-09	41	3.12375e-09	41	7.6189e-11	7.61896e-11
		0.9959	4620	0	4620	0	4620	0	0		1	42	1.59998e-09	42	3.19995e-09	42	7.61894e-11	7.61896e-11
		0.9958	4632	0	4632	0	4632	0	0		1	43	1.63807e-09	43	3.27614e-09	43	7.61893e-11	7.61896e-11
		0.9957	4650	0	4650	0	4650	0	0		1	44	1.67616e-09	44	3.35232e-09	44	7.61892e-11	7.61896e-11
		0.9956	4657	0	4657	0	4657	0	0		1	45	1.71425e-09	45	3.42851e-09	45	7.61891e-11	7.61896e-11
		0.9955	4674	0	4674	0	4674	0	0		1	46	1.75235e-09	46	3.50469e-09	46	7.6189e-11	7.61896e-11
		0.9954	4684	0	4684	0	4684	0	0		1	47	1.79044e-09	47	3.58088e-09	47	7.6189e-11	7.61896e-11
		0.9953	4694	0	4694	0	4694	0	0		1	48	1.82854e-09	48	3.65709e-09	48	7.61893e-11	7.61896e-11
		0.9952	4702	0	4702	0	4702	0	0		1	49	1.86664e-09	49	3.73327e-09	49	7.61892e-11	7.61896e-11
		0.9951	4716	0	4716	0	4716	0	0		1	50	1.90473e-09	50	3.80946e-09	50	7.61892e-11	7.61896e-11
		0.995	4724	0	4724	0	4724	0	0		1	51	1.94282e-09	51	3.88564e-09	51	7.61891e-11	7.61896e-11
		0.9949	4732	0	4732	0	4732	0	0		1	52	1.98091e-09	52	3.96183e-09	52	7.6189e-11	7.61896e-11
[truncated: 9,677 more rows]

## Sheet: Search Summary
	ProteinPilot™ Software Report
[truncated: 41 more rows]

## Sheet: Advanced Metadata
	Advanced Metadata
[truncated: 146 more rows]

## Sheet: Speed and Distribution Analysis
		Duration				Clock Rates			CPU Rates			Extent of Search Distribution
[truncated: 10 more rows]

[truncated: 10 more sheets: Single Results Table, Protein FDR Summary, Distinct Peptide FDR Summary, Spectrum FDR Summary, PDST Controls, Protein Summary, Peptide Summary, Distinct Peptide Summary, Feature Summary, Single Column Summary]
